# Supplementary material for: Synthesis and Characterization of Single Crystal Zircon-Hafnon Zr(1–x)Hf(x)SiO4 Solid Solutions and the Comparison with the Reaction Products of a TEOS-Based Hydrothermal Route
Source: ACS Omega. 2024 Mar 25;9(14):15781–803. doi: 10.1021/acsomega.3c06960 (PMC11007697; doi:10.1021/acsomega.3c06960)
Supplement: Supplementary file 2 — ao3c06960_si_002.zip [file ao3c06960_si_002.zip]

Archive with 5 entries (5 files):
- 2285665_ZrHf_0_1.cif
- 2285666_ZrHf_1_0.cif
- 2285667_ZrHf_1_3.cif
- 2285668_ZrHf_3_1.cif
- 2285669_ZrHf_1_1.cif
