# Supplementary material for: Synthesis and Characterization of Single Crystal Zircon-Hafnon Zr(1–x)Hf(x)SiO4 Solid Solutions and the Comparison with the Reaction Products of a TEOS-Based Hydrothermal Route
Source: ACS Omega. 2024 Mar 25;9(14):15781–803. doi: 10.1021/acsomega.3c06960 (PMC11007697; doi:10.1021/acsomega.3c06960)
Supplement: Supplementary file 2 — ao3c06960_si_002.zip [file ao3c06960_si_002.zip › 2285665_ZrHf_0_1.cif]

####################################################################### 
# 
# This file contains crystal structure data downloaded from the 
# Cambridge Structural Database (CSD) hosted by the Cambridge 
# Crystallographic Data Centre (CCDC).
# 
# Full information about CCDC data access policies and citation 
# guidelines are available at http://www.ccdc.cam.ac.uk/access/V1 
# 
# Audit and citation data items may have been added by the CCDC. 
# Please retain this information to preserve the provenance of 
# this file and to allow appropriate attribution of the data. 
# 
#######################################################################

data_global

#------------------ AUDIT DETAILS -------------------------------------------#

_audit_creation_date             2023-01-21
_audit_creation_method           'WinGX routine CIF_UPDATE'
_audit_conform_dict_name         cif_core.dic
_audit_conform_dict_version      2.4.3
_audit_conform_dict_location     ftp://ftp.iucr.org/pub/cif_core.dic
_audit_update_record             ?

#------------------ AUTHOR DETAILS -------------------------------------------#

# Name and address of author for correspondence

_publ_contact_author_name        'Neumann, Andreas'
_publ_contact_author_address     
;
Martin-Luther University Halle-Wittenberg
Institute of Geoscience and Geography
Department of Mineralogy and Geochemistry
Von Seckendorff Platz 3, D-06120 Halle (Saale)
Germany
;
_publ_contact_author_email       andreas.neumann@geo.uni-halle.de
_publ_contact_author_fax         ' '
_publ_contact_author_phone       ' '


# Insert blank lines between references

_publ_section_references         
;
Blessing, R. H. (1995) Acta Cryst., A51, 33-38.

Blessing, R. H. (1987) Cryst. Rev. 1, 3-58.

Blessing, R. H. (1989) J. Appl. Cryst. 22, 396-397.

Bruker (2012) APEX2 (Version 2012.10-0), SAINT (version 8.27B), SADABS
(version 2012/1), BrukerAXS Inc, Madison, Wisconsin, USA.

ABSCOR: Higashi, T. (1995). ABSCOR. Rigaku Corporation, Tokyo, Japan.

CAD-4 Software: Enraf-Nonius (1989). CAD-4 Software (or CAD-4 EXPRESS).
Enraf-Nonius, Delft, The Netherlands.

Cambridge Structural Database: Allen, F. R. (2002). Acta Cryst. B58, 380-388.

CAMERON: Watkin, D. J., Prout, C. K. & Pearce, L. J. (1996). CAMERON.
Chemical Crystallography Laboratory, Oxford, England.

CrysAlis CCD, CrysAlis RED and associated programs: Oxford Diffraction (2006).
Program name(s). Oxford Diffraction Ltd, Abingdon, England.

CRYSTALS: Betteridge, P. W., Carruthers, J. R., Cooper, R. I., Prout, K. &
Watkin, D. J. (2003). J. Appl. Cryst. 36, 1487.

COLLECT: Nonius (1998). COLLECT. Nonius BV, Delft, The Netherlands.

DENZO/SCALEPACK:  Otwinowski, Z. & Minor, W. (1997). Methods in Enzymology,
Vol. 276, Macromolecular Crystallography, Part A, edited by C. W. Carter Jr
& R. M. Sweet, pp. 307-326. New York: Academic Press.

DIAMOND: Brandenburg, K.(2006). DIAMOND. Crystal Impact GbR, Bonn, Germany.

DIF4 and REDU4: Stoe & Cie (1991). Program name(s). Stoe & Cie, Darmstadt,
Germany.

DIFABS: Walker, N. &  Stuart, D. (1983). Acta Cryst., A39, 158 - 166.

DIRAX: Duisenberg, A. J. M. (1992). J. Appl. Cryst. 25, 92-96.

DIRDIF-2008: Beurskens, P.T., Beurskens, G., de Gelder, R., Garci\'ia-Granda,
S., Gould, R.O. & Smits, J.M.M. (2008) The DIRDIF-2008 program
system, Crystallography Laboratory, Radboud University  Nijmegen,
The Netherlands.

EDMA: Palatinus, L., Prathapa, S. J. & van Smaalen, S. (2012) J. Appl. Cryst.
45, 575-580.

enCIFer: Allen, F. H., Johnson, O., Shields, G. P., Smith, B. R. & Towler,
M. (2004). J. Appl. Cryst. 37, 335-338.

EVALCCD: Duisenberg, A. J. M., Kroon-Batenburg, L. M. J. & Schreurs,
A. M. M. (2003). J. Appl. Cryst. 36, 220-229.

JANA2000: Petricek, V. & Dusek, M. (2000). JANA2000. Institute of Physics,
Czech Academy of Sciences, Prague, Czech Republic.

MERCURY: Macrae, C. F., Bruno, I. J., Chisholm, J. A., Edgington,
P. R., McCabe, P., Pidcock, E., Rodriguez-Monge, L., Taylor, R.,
van de Streek, J. & Wood, P. A. (2008). J. Appl. Cryst. 41, 466-470.

MOGUL: Bruno, I. J., Cole, J. C., Kessler, M., Luo, J., Motherwell,
W. D. S., Purkis, L. H., Smith, B. R., Taylor, R., Cooper, R. I., Harris,
S. E. & Orpen, A. G. (2004). J. Chem. Inf. Comput. Sci. 44, 2133-2144.

ORTEPII: Johnson, C. K. (1976). ORTEPII. Report ORNL-5138. Oak Ridge
National Laboratory, Tennessee, USA.

ORTEPIII:  Burnett, M. N. & Johnson, C. K. (1996). ORTEPIII.
Report ORNL-6895. Oak Ridge National Laboratory, Tennessee, USA.

ORTEP-3: Farrugia, L. J. (2012). J. Appl. Cryst. 45, 849-854.

PARST: Nardelli, M. (1995). J. Appl. Cryst. 28, 659.

PLATON: Spek, A. L. (2009). Acta. Cryst. D65, 148-155.

PROCESS: Rigaku (1996). PROCESS. Rigaku Corporation, Tokyo, Japan.

PROCESS-AUTO: Rigaku (1998). PROCESS-AUTO. Rigaku Corporation, Tokyo, Japan.

PublCIF: Westrip, S. P. (2010). J. Appl. Cryst. 43, 920-925.

SCHAKAL: Keller, E. (1999) University of Freiburg, Germany.

SHELX: Sheldrick, G. M. (2015). Acta Cryst. C71, 3-8.

SHELXD: Schneider, T. R. & Sheldrick, G. M. (2002) Acta Cryst. D58, 1772-1779.

SHELXT: Sheldrick, G. M. (2015). Acta Cryst. A71, 3-8.

SIR92: Altomare, A., Cascarano, G., Giacovazzo, C., Guagliardi, A., Burla,
M. C., Polidori, G. & Camalli, M. (1994). J. Appl. Cryst. 27, 435.

SIR97: Altomare, A., Burla, M. C., Camalli, M., Cascarano, G. L.,
Giacovazzo, C., Guagliardi, A., Moliterni, A. G. G., Polidori, G. &
Spagna, R. (1999). J. Appl. Cryst. 32, 115-119.

SIR2002: Burla, M. C., Camalli, M., Carrozzini, B., Cascarano, G. L.,
Giacovazzo, C., Polidori, G. & Spagna, R. (2003). J. Appl. Cryst. 36, 1103.

SIR2004: Burla, M. C., Caliandro, R., Camalli, M., Carrozzini, B.,
Cascarano, G. L., De Caro, L., Giacovazzo, C., Polidori, G. & Spagna, R.
(2005). J. Appl. Cryst. 38, 381-388.

SIR2008 & IL MILIONE: Burla, M. C., Caliandro, R., Camalli, M., Carrozzini, B.,
Cascarano, G. L., De Caro, L., Giacovazzo, C., Polidori, G., Siliqi, D.,
& Spagna, R. (2007). J. Appl. Cryst. 40, 609-613.

SIR2011: Burla, M. C., Caliandro, R., Camalli, M., Carrozzini, B.,
Cascarano, G. L., Giacovazzo, C., Mallamo, M., Mazzone, A., Polidori, G.
& Spagna, R. (2012). J. Appl. Cryst. 45, 357-361.

SUPERFLIP: Palatinus, L. & Chapuis, G. (2007) J. Appl. Cryst. 40, 786-790.

TEXSAN: Molecular Structure Corporation & Rigaku (2000). TEXSAN. MSC,
The Woodlands, Texas, USA, and Rigaku Corporation, Tokyo, Japan.

WinGX: Farrugia, L. J. (2012). J. Appl. Cryst. 45, 849-854.

X-AREA, X-RED, X-RED32, X-SHAPE:  Stoe & Cie (2002). Program name(s).
Stoe & Cie GmbH, Darmstadt, Germany.

XCAD4: Harms, K. & Wocadlo, S. (1995). XCAD4. University of Marburg, Germany.

XSCANS: Siemens (1994). XSCANS. Siemens Analytical X-ray Instruments Inc.,
Madison, Wisconsin, USA.

;

#------------------  SECTION 2. COMPOUND(S) DETAILS -------------------------#

data_shelx
_database_code_depnum_ccdc_archive 'CCDC 2285665'
loop_
_audit_author_name
_audit_author_address
'Andreas Neumann'
;Martin Luther University Halle Wittenberg, Institute of Geosciences and Geography
Germany
;
_audit_update_record             
;
2023-07-30 deposited with the CCDC.	2023-08-06 downloaded from the CCDC.
;

_audit_creation_date             2023-01-21T19:27:49-00:00
_audit_creation_method           'WinGX routine CIF_UPDATE'
_audit_conform_dict_name         cif_core.dic
_audit_conform_dict_version      2.4.5
_audit_conform_dict_location     ftp://ftp.iucr.org/pub/cif_core.dic
_publ_requested_category         FI

#----------------------------------------------------------------------------#
#                   CHEMICAL INFORMATION                                     #
#----------------------------------------------------------------------------#

_chemical_formula_moiety         'O2  Si0  Hf0'
_chemical_formula_sum            'Hf O4 Si'
_chemical_formula_weight         270.58

#----------------------------------------------------------------------------#
#                   UNIT CELL INFORMATION                                    #
#----------------------------------------------------------------------------#

_symmetry_cell_setting           tetragonal
_symmetry_space_group_name_H-M   'I 41/a m d'
_symmetry_space_group_name_Hall  '-I 4bd 2'
_symmetry_Int_Tables_number      141
loop_
_symmetry_equiv_pos_as_xyz
'x, y, z'
'x, -y, -z'
'-x+1/2, -y, z+1/2'
'-x+1/2, y, -z+1/2'
'y+1/4, x+3/4, -z+1/4'
'y+1/4, -x+1/4, z+3/4'
'-y+1/4, x+3/4, z+1/4'
'-y+1/4, -x+1/4, -z+3/4'
'x+1/2, y+1/2, z+1/2'
'x+1/2, -y+1/2, -z+1/2'
'-x+1, -y+1/2, z+1'
'-x+1, y+1/2, -z+1'
'y+3/4, x+5/4, -z+3/4'
'y+3/4, -x+3/4, z+5/4'
'-y+3/4, x+5/4, z+3/4'
'-y+3/4, -x+3/4, -z+5/4'
'-x, -y, -z'
'-x, y, z'
'x-1/2, y, -z-1/2'
'x-1/2, -y, z-1/2'
'-y-1/4, -x-3/4, z-1/4'
'-y-1/4, x-1/4, -z-3/4'
'y-1/4, -x-3/4, -z-1/4'
'y-1/4, x-1/4, z-3/4'
'-x+1/2, -y+1/2, -z+1/2'
'-x+1/2, y+1/2, z+1/2'
'x, y+1/2, -z'
'x, -y+1/2, z'
'-y+1/4, -x-1/4, z+1/4'
'-y+1/4, x+1/4, -z-1/4'
'y+1/4, -x-1/4, -z+1/4'
'y+1/4, x+1/4, z-1/4'

_cell_length_a                   6.5688(5)
_cell_length_b                   6.5688(5)
_cell_length_c                   5.9608(8)
_cell_angle_alpha                90
_cell_angle_beta                 90
_cell_angle_gamma                90
_cell_volume                     257.20(5)
_cell_formula_units_Z            4
_cell_measurement_temperature    295(2)
_cell_measurement_reflns_used    1517
_cell_measurement_theta_min      4.5490
_cell_measurement_theta_max      32.6800
_cell_measurement_wavelength     0.71073

#----------------------------------------------------------------------------#
#                   CRYSTAL INFORMATION                                      #
#----------------------------------------------------------------------------#

_exptl_crystal_description       fragment
_exptl_crystal_size_max          0.157
_exptl_crystal_size_mid          0.088
_exptl_crystal_size_min          0.045
_exptl_crystal_density_diffrn    6.988
_exptl_crystal_density_method    'not measured'
_exptl_crystal_F_000             472

#----------------------------------------------------------------------------#
#                   ABSORPTION CORRECTION                                    #
#----------------------------------------------------------------------------#

_exptl_absorpt_coefficient_mu    40.808
_exptl_absorpt_correction_T_min  0.049
_exptl_absorpt_correction_T_max  0.256
_exptl_absorpt_correction_type   analytical
_exptl_absorpt_process_details   
;
CrysAlisPro 1.171.40.84a (Rigaku Oxford Diffraction, 2020)
Analytical numeric absorption correction using a multifaceted crystal
model based on expressions derived by R.C. Clark & J.S. Reid.
(Clark, R. C. & Reid, J. S. (1995). Acta Cryst. A51, 887-897)
Empirical absorption correction using spherical harmonics,
implemented in SCALE3 ABSPACK scaling algorithm.
;

#----------------------------------------------------------------------------#
#                   DATA COLLECTION                                          #
#----------------------------------------------------------------------------#

_diffrn_ambient_temperature      295(2)
_diffrn_measurement_device_type  'Xcalibur, Ruby, Gemini ultra'
_diffrn_radiation_wavelength     0.71073
_diffrn_radiation_type           MoK\a
_diffrn_radiation_probe          x-ray
_diffrn_standards_number         0
_diffrn_standards_interval_time  .
_diffrn_standards_interval_count .
_diffrn_standards_decay_%        ?
_diffrn_reflns_av_R_equivalents  0.0466
_diffrn_reflns_av_unetI/netI     0.0152
_diffrn_reflns_number            2414
_diffrn_reflns_limit_h_min       -9
_diffrn_reflns_limit_h_max       9
_diffrn_reflns_limit_k_min       -9
_diffrn_reflns_limit_k_max       9
_diffrn_reflns_limit_l_min       -8
_diffrn_reflns_limit_l_max       8
_diffrn_reflns_theta_min         4.618
_diffrn_reflns_theta_max         31.996
_diffrn_reflns_theta_full        25.242
_diffrn_measured_fraction_theta_full 1
_diffrn_measured_fraction_theta_max 1
_diffrn_reflns_Laue_measured_fraction_full 1
_diffrn_reflns_Laue_measured_fraction_max 1
_diffrn_reflns_point_group_measured_fraction_full 1
_diffrn_reflns_point_group_measured_fraction_max 1
_reflns_Friedel_coverage         0
_reflns_number_total             133
_reflns_number_gt                131
_reflns_threshold_expression     'I > 2\s(I)'

#----------------------------------------------------------------------------#
#                   COMPUTER PROGRAMS USED                                   #
#----------------------------------------------------------------------------#

_computing_structure_solution    'SHELXS-2013/1 (Sheldrick, 2008)'
_computing_structure_refinement  'SHELXL-2018/3 (Sheldrick, 2018)'
_computing_molecular_graphics    'Ortep for Windows (Farrugia, 2012)'
_computing_publication_material  'WinGX publication routines (Farrugia, 2012)'

#----------------------------------------------------------------------------#
#                   STRUCTURE SOLUTION                                       #
#----------------------------------------------------------------------------#

_atom_sites_solution_primary     direct
_atom_sites_solution_secondary   direct

#----------------------------------------------------------------------------#
#                   REFINEMENT INFORMATION                                   #
#----------------------------------------------------------------------------#

_shelx_SHELXL_version_number     2018/3
_refine_ls_structure_factor_coef Fsqd
_refine_ls_matrix_type           full
_refine_ls_weighting_scheme      calc
_refine_ls_weighting_details     
'w=1/[\s^2^(Fo^2^)+(0.0148P)^2^] where P=(Fo^2^+2Fc^2^)/3'
_refine_ls_hydrogen_treatment    undef
_refine_ls_extinction_method     'SHELXL-2018/3 (Sheldrick 2018)'
_refine_ls_extinction_expression Fc^*^=kFc[1+0.001xFc^2^\l^3^/sin(2\q)]^-1/4^
_refine_ls_extinction_coef       0.0136(10)
_refine_ls_number_reflns         133
_refine_ls_number_parameters     12
_refine_ls_number_restraints     0
_refine_ls_number_constraints    0
_refine_ls_R_factor_all          0.0137
_refine_ls_R_factor_gt           0.0133
_refine_ls_wR_factor_ref         0.0339
_refine_ls_wR_factor_gt          0.0339
_refine_ls_goodness_of_fit_ref   1.542
_refine_ls_restrained_S_all      1.542
_refine_ls_shift/su_max          0
_refine_ls_shift/su_mean         0
_refine_diff_density_max         1.398
_refine_diff_density_min         -0.886
_refine_diff_density_rms         0.245

#----------------------------------------------------------------------------#
#                   CONSTRAINTS AND RESTRAINTS                               #
#----------------------------------------------------------------------------#


#----------------------------------------------------------------------------#
#                   ATOMIC TYPES, COORDINATES AND THERMAL PARAMETERS         #
#----------------------------------------------------------------------------#

loop_
_atom_type_symbol
_atom_type_description
_atom_type_scat_dispersion_real
_atom_type_scat_dispersion_imag
_atom_type_scat_source
O O 0.0106 0.006 'International Tables Vol C Tables 4.2.6.8 and 6.1.1.4'
Si Si 0.0817 0.0704 'International Tables Vol C Tables 4.2.6.8 and 6.1.1.4'
Hf Hf -0.583 6.1852 'International Tables Vol C Tables 4.2.6.8 and 6.1.1.4'

loop_
_atom_site_label
_atom_site_type_symbol
_atom_site_fract_x
_atom_site_fract_y
_atom_site_fract_z
_atom_site_U_iso_or_equiv
_atom_site_adp_type
_atom_site_occupancy
_atom_site_site_symmetry_order
_atom_site_calc_flag
_atom_site_refinement_flags_posn
_atom_site_refinement_flags_adp
_atom_site_refinement_flags_occupancy
_atom_site_disorder_assembly
_atom_site_disorder_group
Hf1 Hf 0.5 0.25 0.125 0.00272(19) Uani 1 8 d S T P . .
Si2 Si 0.5 0.25 -0.375 0.0036(5) Uani 1 8 d S T P . .
O3 O 0.1849(5) 0.25 0.0546(5) 0.0040(5) Uani 1 2 d S T P . .

loop_
_atom_site_aniso_label
_atom_site_aniso_U_11
_atom_site_aniso_U_22
_atom_site_aniso_U_33
_atom_site_aniso_U_23
_atom_site_aniso_U_13
_atom_site_aniso_U_12
Hf1 0.0026(2) 0.0026(2) 0.0029(3) 0 0 0
Si2 0.0035(8) 0.0035(8) 0.0037(13) 0 0 0
O3 0.0051(14) 0.0051(14) 0.0019(12) 0 0.0004(12) 0


#----------------------------------------------------------------------------#
#                   MOLECULAR GEOMETRY                                       #
#----------------------------------------------------------------------------#

_geom_special_details            
;
 All esds (except the esd in the dihedral angle between two l.s. planes)
 are estimated using the full covariance matrix.  The cell esds are taken
 into account individually in the estimation of esds in distances, angles
 and torsion angles; correlations between esds in cell parameters are only
 used when they are defined by crystal symmetry.  An approximate (isotropic)
 treatment of cell esds is used for estimating esds involving l.s. planes.
;
loop_
_geom_bond_atom_site_label_1
_geom_bond_atom_site_label_2
_geom_bond_distance
_geom_bond_site_symmetry_2
_geom_bond_publ_flag
Hf1 O3 2.112(3) . ?
Hf1 O3 2.112(3) 31_565 ?
Hf1 O3 2.112(3) 5_545 ?
Hf1 O3 2.112(3) 18_655 ?
Hf1 O3 2.263(3) 21_665 ?
Hf1 O3 2.263(3) 10 ?
Hf1 O3 2.263(3) 15_544 ?
Hf1 O3 2.263(3) 25 ?
Hf1 Si2 2.9804(4) . ?
Hf1 Si2 2.9804(4) 1_556 ?
Hf1 Hf1 3.6067(2) 25_655 ?
Hf1 Hf1 3.6067(2) 17_655 ?
Si2 O3 1.619(3) 15_544 ?
Si2 O3 1.619(3) 25_554 ?
Si2 O3 1.619(3) 21_665 ?
Si2 O3 1.619(3) 10_554 ?

loop_
_geom_angle_atom_site_label_1
_geom_angle_atom_site_label_2
_geom_angle_atom_site_label_3
_geom_angle
_geom_angle_site_symmetry_1
_geom_angle_site_symmetry_3
_geom_angle_publ_flag
O3 Hf1 O3 92.26(3) . 31_565 ?
O3 Hf1 O3 92.26(3) . 5_545 ?
O3 Hf1 O3 157.07(17) 31_565 5_545 ?
O3 Hf1 O3 157.07(17) . 18_655 ?
O3 Hf1 O3 92.26(3) 31_565 18_655 ?
O3 Hf1 O3 92.26(3) 5_545 18_655 ?
O3 Hf1 O3 80.35(8) . 21_665 ?
O3 Hf1 O3 133.92(9) 31_565 21_665 ?
O3 Hf1 O3 69.01(14) 5_545 21_665 ?
O3 Hf1 O3 80.35(8) 18_655 21_665 ?
O3 Hf1 O3 133.92(9) . 10 ?
O3 Hf1 O3 80.35(8) 31_565 10 ?
O3 Hf1 O3 80.35(8) 5_545 10 ?
O3 Hf1 O3 69.01(14) 18_655 10 ?
O3 Hf1 O3 135.40(10) 21_665 10 ?
O3 Hf1 O3 80.35(8) . 15_544 ?
O3 Hf1 O3 69.01(14) 31_565 15_544 ?
O3 Hf1 O3 133.92(9) 5_545 15_544 ?
O3 Hf1 O3 80.35(8) 18_655 15_544 ?
O3 Hf1 O3 64.91(16) 21_665 15_544 ?
O3 Hf1 O3 135.40(11) 10 15_544 ?
O3 Hf1 O3 69.01(14) . 25 ?
O3 Hf1 O3 80.35(8) 31_565 25 ?
O3 Hf1 O3 80.35(8) 5_545 25 ?
O3 Hf1 O3 133.92(9) 18_655 25 ?
O3 Hf1 O3 135.40(11) 21_665 25 ?
O3 Hf1 O3 64.91(16) 10 25 ?
O3 Hf1 O3 135.40(11) 15_544 25 ?
O3 Hf1 Si2 78.54(9) . . ?
O3 Hf1 Si2 101.46(9) 31_565 . ?
O3 Hf1 Si2 101.46(9) 5_545 . ?
O3 Hf1 Si2 78.54(9) 18_655 . ?
O3 Hf1 Si2 32.46(8) 21_665 . ?
O3 Hf1 Si2 147.54(8) 10 . ?
O3 Hf1 Si2 32.46(8) 15_544 . ?
O3 Hf1 Si2 147.54(8) 25 . ?
O3 Hf1 Si2 101.46(9) . 1_556 ?
O3 Hf1 Si2 78.54(9) 31_565 1_556 ?
O3 Hf1 Si2 78.54(9) 5_545 1_556 ?
O3 Hf1 Si2 101.46(9) 18_655 1_556 ?
O3 Hf1 Si2 147.54(8) 21_665 1_556 ?
O3 Hf1 Si2 32.46(8) 10 1_556 ?
O3 Hf1 Si2 147.54(8) 15_544 1_556 ?
O3 Hf1 Si2 32.46(8) 25 1_556 ?
Si2 Hf1 Si2 180 . 1_556 ?
O3 Hf1 Hf1 167.06(9) . 25_655 ?
O3 Hf1 Hf1 85.29(3) 31_565 25_655 ?
O3 Hf1 Hf1 85.29(3) 5_545 25_655 ?
O3 Hf1 Hf1 35.87(9) 18_655 25_655 ?
O3 Hf1 Hf1 110.40(2) 21_665 25_655 ?
O3 Hf1 Hf1 33.14(8) 10 25_655 ?
O3 Hf1 Hf1 110.40(2) 15_544 25_655 ?
O3 Hf1 Hf1 98.05(8) 25 25_655 ?
Si2 Hf1 Hf1 114.405(4) . 25_655 ?
Si2 Hf1 Hf1 65.595(4) 1_556 25_655 ?
O3 Hf1 Hf1 85.29(3) . 17_655 ?
O3 Hf1 Hf1 167.06(9) 31_565 17_655 ?
O3 Hf1 Hf1 35.87(9) 5_545 17_655 ?
O3 Hf1 Hf1 85.29(3) 18_655 17_655 ?
O3 Hf1 Hf1 33.14(8) 21_665 17_655 ?
O3 Hf1 Hf1 110.40(2) 10 17_655 ?
O3 Hf1 Hf1 98.05(8) 15_544 17_655 ?
O3 Hf1 Hf1 110.40(2) 25 17_655 ?
Si2 Hf1 Hf1 65.595(4) . 17_655 ?
Si2 Hf1 Hf1 114.405(4) 1_556 17_655 ?
Hf1 Hf1 Hf1 99.830(2) 25_655 17_655 ?
O3 Si2 O3 115.92(12) 15_544 25_554 ?
O3 Si2 O3 97.2(2) 15_544 21_665 ?
O3 Si2 O3 115.92(12) 25_554 21_665 ?
O3 Si2 O3 115.92(12) 15_544 10_554 ?
O3 Si2 O3 97.2(2) 25_554 10_554 ?
O3 Si2 O3 115.92(12) 21_665 10_554 ?
O3 Si2 Hf1 48.61(11) 15_544 . ?
O3 Si2 Hf1 131.39(11) 25_554 . ?
O3 Si2 Hf1 48.61(11) 21_665 . ?
O3 Si2 Hf1 131.39(11) 10_554 . ?
O3 Si2 Hf1 131.39(11) 15_544 1_554 ?
O3 Si2 Hf1 48.61(11) 25_554 1_554 ?
O3 Si2 Hf1 131.39(11) 21_665 1_554 ?
O3 Si2 Hf1 48.61(11) 10_554 1_554 ?
Hf1 Si2 Hf1 180 . 1_554 ?
Si2 O3 Hf1 150.07(19) 25_554 . ?
Si2 O3 Hf1 98.93(15) 25_554 25 ?
Hf1 O3 Hf1 110.99(14) . 25 ?

_shelx_res_file                  
;
TITL ZrHf_01
    shelx.res
    created by SHELXL-2018/3 at 12:12:18 on 25-Dec-2022
CELL  0.71073   6.5688   6.5688   5.9608   90.000   90.000   90.000
ZERR     4.00   0.0005   0.0005   0.0008    0.000    0.000    0.000
LATT   2
SYMM    X, - Y, - Z
SYMM  1/2 - X, - Y, 1/2 + Z
SYMM  1/2 - X,   Y, 1/2 - Z
SYMM  1/4 + Y, 3/4 + X, 1/4 - Z
SYMM  1/4 + Y, 1/4 - X, 3/4 + Z
SYMM  1/4 - Y, 3/4 + X, 1/4 + Z
SYMM  1/4 - Y, 1/4 - X, 3/4 - Z
SFAC  O    SI   HF
UNIT  16 4 4
SHEL 999 0.67
REM MERG   2
REM OMIT     4.00 180.00
FMAP   2
PLAN   10
BOND HF1 SI2
BOND HF1 O3
BOND SI2 O3
BOND
ACTA
TEMP 22.00
L.S.   10
WGHT    0.014800
EXTI    0.013605
FVAR       3.92175
HF1   3    0.500000    0.250000    0.125000    10.12500    0.00264    0.00264 =
         0.00286    0.00000    0.00000    0.00000
SI2   2    0.500000    0.250000   -0.375000    10.12500    0.00354    0.00354 =
         0.00365    0.00000    0.00000    0.00000
O3    1    0.184916    0.250000    0.054591    10.50000    0.00511    0.00512 =
         0.00187    0.00000    0.00037    0.00000
HKLF    4


REM  ZrHf_01
REM wR2 = 0.0339, GooF = S = 1.542, Restrained GooF = 1.542 for all data
REM R1 = 0.0133 for 131 Fo > 4sig(Fo) and 0.0137 for all 133 data
REM 12 parameters refined using 0 restraints

END

WGHT      0.0148      1.5603

REM Highest difference peak  1.398,  deepest hole -0.886,  1-sigma level  0.245
Q1    1   0.5000  0.3690  0.1375  10.50000  0.05    1.40
Q2    1   0.2942  0.2500 -0.0392  10.50000  0.05    0.77
Q3    1   0.0995  0.2500 -0.0305  10.50000  0.05    0.62
Q4    1   0.1685  0.2500  0.1215  10.50000  0.05    0.58
Q5    1   0.0483  0.2500  0.1246  10.50000  0.05    0.55
Q6    1   0.5000  0.2500 -0.0049  10.25000  0.05    0.55
Q7    1   0.0000  0.2500  0.1070  10.25000  0.05    0.51
Q8    1   0.2326  0.2964  0.1163  11.00000  0.05    0.47
Q9    1   0.1603  0.3284  0.0568  11.00000  0.05    0.33
Q10   1   0.2174  0.0279  0.1216  11.00000  0.05    0.32
;
_shelx_res_checksum              32259

_shelx_hkl_file                  
;
   0   0  -2 544.357 803.396   7
   0   0   2 399.733 602.783   4
   0   0  -2 1178.80 1017.33   9
   0   0  -2 737.391 785.029   8
   0   0  -2 696.854 524.873   4
   0   0   2 1945.43 632.456   6
   0   0  -4 634064. 24814.2   9
   0   0  -4 641577. 24370.6   4
   0   0   4 581414. 23241.2   5
   0   0  -4 600072. 24410.6   8
   0   0  -4 612498. 24591.9   7
   0   0   4 670220. 24855.9   6
   0   0   4 656990. 23672.0   4
   0   0   6-819.763 1559.99   3
   0   0  -6-394.647 1238.25   8
   0   0  -6 145.220 1300.03   7
   0   0   6 1035.41 932.241   4
   0   0  -8 213540. 13511.6   7
   0   0   8 217808. 13483.1   3
   1   0  -1 271160. 10564.9   8
   0  -1   1 284246. 10204.1   6
   1   0   1 292309. 10540.4   6
   1   0   1 274957. 10394.4   8
  -1   0   1 273265. 10396.6   5
   1   0   1 270118. 10588.5   3
  -1   0  -1 272792. 10573.4   6
  -1   0   1 282008. 10589.0   4
   0  -1   1 301547. 10993.7   3
   0  -1  -1 279841. 10800.1   8
   0  -1   1 256675. 10524.2   2
   0   1  -1 268840. 10584.8   9
  -1   0  -1 277248. 10674.1   9
   1   0  -1 278948. 10448.7   5
   0  -1  -1 290171. 11103.3   6
   0   1   1 306424. 11068.3   4
   0   1  -1 294139. 11126.0   7
   1   0  -3 382999. 15634.2   8
  -1   0  -3 388457. 15784.8   9
   0  -1   3 403903. 15534.5   9
   1   0   3 375416. 15467.6   3
   1   0   3 411526. 15470.5   8
   0   1  -3 395113. 15698.1   9
  -1   0   3 402856. 15570.4   9
   0   1   3 406152. 15561.4   4
   1   0  -3 422438. 15575.4   4
  -1   0  -3 377678. 15411.7   8
  -1   0   3 380505. 14482.7   5
   0   1   3 409898. 15659.9   8
   1   0   3 364085. 15460.7   6
  -1   0   3 397074. 15226.8   4
   0  -1   3 374352. 14836.0   2
   0  -1   3 360974. 14536.5   4
   0  -1   3 402413. 15889.1   3
  -1   0  -3 367854. 15925.7   7
   1   0   3 387338. 14883.0   4
   0  -1  -3 386823. 15610.8   8
   0   1  -3 389283. 16116.6   7
   0   1  -3 383234. 14820.7   4
   0   1   3 438186. 16448.3   6
   1   0   5 107607. 5429.27   4
   1   0  -5 110281. 6854.28   7
  -1   0   5 104281. 5792.14   4
  -1   0  -5 109200. 7144.49   7
   0  -1  -5 102431. 6438.49   8
   0   1  -5 103543. 6988.09   7
   1   0  -5 111668. 6654.64   8
   0   1   5 111378. 6067.48   4
   0  -1  -5 109219. 6415.97   7
   0  -1   5 116765. 6114.85   5
   0   1  -5 113493. 6856.36   9
  -1   0  -5 111949. 6891.53   9
   0   1  -5 98916.0 5853.12   4
   0  -1   5 113244. 5098.97   1
   0  -1   5 104028. 6641.07   3
  -1   0   5 115903. 4712.68   5
   0  -1   5 122084. 5719.67   2
   0  -1   5 106625. 6258.63   6
   1   0   5 100472. 6175.44   6
   0  -1   5 105469. 5246.33   4
   1   0   5 102244. 6496.69   3
   1   0   7 91489.3 7246.73   3
   0  -1   7 93947.7 7492.44   3
   0   1   7 96598.4 7447.03   3
   0   1   7 103450. 6344.15   4
  -1   0  -7 98631.3 8273.42   7
  -1   0   7 90711.3 7410.82   3
  -1   0   7 107942. 6337.84   4
   1   0   7 106134. 6064.70   1
   0   1  -7 97392.4 7963.62   7
   0  -1  -7 92971.8 7164.45   7
   1   0  -7 94744.1 7635.32   7
   0  -1  -7 103666. 7454.74   8
   1   0  -7 97980.4 7340.24   8
   0   1   9 82516.8 8171.64   3
   1   0   9 73926.3 7693.65   3
  -1  -1   0 3554.17 471.541   3
   1  -1   0 2537.11 1214.46   3
  -1  -1   0 2163.87 659.951   2
  -1  -1   0 1091.74 895.626   6
   1   1   0 2685.29 826.584   5
   1  -1  -2 664888. 24284.5   5
  -1   1  -2 676562. 26643.6   7
  -1  -1  -2 658146. 26325.8   6
  -1  -1   2 665934. 24875.1   9
  -1  -1  -2 670235. 25010.1   8
   1   1  -2 657524. 24966.3   9
   1   1   2 691762. 25057.0   8
  -1  -1   2 726329. 25271.1   2
   1   1  -2 711836. 25070.7   4
   1  -1   2 601338. 24795.1   1
  -1   1  -2 719730. 25619.7   9
  -1  -1   2 695591. 25021.5   4
   1  -1   2 771189. 26274.3   7
   1   1  -2 626510. 25689.3   5
  -1   1   2 766024. 25488.7   4
  -1  -1  -2 693817. 25394.0   9
   1  -1   2 734877. 25958.6   3
   1   1   2 666718. 24563.1   5
   1   1   2 726067. 26244.2   6
   1  -1  -2 709891. 25614.2   8
   1  -1   2 636643. 24402.3   2
  -1  -1  -2 641128. 24667.1   7
  -1  -1   2 716202. 25485.1   5
   1   1  -2 673389. 25199.2   8
   1   1  -4 153.455 606.070   4
  -1   1   4 1761.50 1156.82   4
  -1  -1  -4 498.281 1303.29   9
   1  -1   4 1072.42 443.577   2
   1  -1   4 1451.71 691.329   1
   1  -1   4 1646.85 537.371   6
   1   1   4 911.095 917.423   4
   1   1  -4-233.266 1279.04   7
   1   1   4-59.6167 863.117   6
   1   1  -4 214.762 1014.06   9
  -1  -1   4 1572.10 727.608   5
  -1   1  -4-169.275 1163.31   9
  -1  -1   4 1199.51 844.683   4
  -1  -1  -4 1376.82 1035.87   7
  -1  -1  -4 939.678 1067.43   8
   1   1  -4 1364.33 1292.08   8
   1  -1   4 1061.22 415.058   4
   1  -1   4 2755.35 1564.43   3
   1   1   4 1975.33 445.925   5
  -1   1  -4 872.414 1485.39   7
   1  -1  -4-149.012 1231.00   8
  -1  -1  -6 528257. 22540.3   7
   1   1   6 470463. 21410.1   3
  -1   1   6 485227. 20810.3   4
   1   1  -6 469233. 22446.8   7
   1  -1   6 548301. 19960.1   1
  -1  -1   6 479722. 22008.5   3
   1  -1   6 522157. 19202.7   4
   1  -1  -6 491002. 21874.8   8
  -1  -1  -6 474470. 21525.0   8
   1  -1   6 429723. 21549.5   3
  -1  -1   6 498412. 20127.6   4
  -1   1  -6 472034. 23147.8   7
  -1   1  -6 508277. 22241.3   9
   1  -1  -6 498046. 21885.0   7
   1   1   6 540772. 20770.6   4
   1  -1  -8 991.455 1690.69   8
  -1   1   8 36.8133 918.860   4
  -1   1   8-572.949 1930.20   3
   1   1   8 2384.84 1696.92   3
   1   1  -8-2469.68 1795.96   7
   1  -1   8-566.925 1602.47   3
  -1   1  -8-1214.04 1557.96   7
  -1  -1   8 2594.94 1868.45   3
  -2   0   0 906802. 32886.2   4
  -2   0   0 929972. 33110.1   3
  -2   0   0 914936. 32942.0   1
   0  -2   0 870654. 33347.6   6
   0  -2   0 904711. 33959.5   3
   2   0   0 869952. 32725.0   5
   2   0   0 850568. 32516.8   8
   0   2   0 999897. 33961.9   3
  -2   0   2 53843.6 2700.42   5
   0  -2   2 50322.8 2347.95   6
   2   0   2 52328.5 2792.20   6
  -2   0  -2 42151.1 2946.41   6
  -2   0   2 54068.7 3032.26   8
   0  -2  -2 49678.9 3271.51   8
   2   0   2 45282.3 2998.18   1
   0   2  -2 52409.2 3830.32   7
   0  -2   2 52882.3 2986.97   2
   0   2  -2 49111.8 3013.15   9
   2   0  -2 50178.7 2986.17   8
   2   0   2 43824.1 1921.55   2
  -2   0  -2 48950.3 2714.50   3
   0  -2  -2 51714.3 3700.65   6
   0  -2  -2 48592.4 2384.41   5
   2   0  -2 51917.1 2845.37   5
   2   0   2 50223.7 3679.70   7
   0   2   2 51248.3 3667.46   4
   0   2  -2 40365.4 2028.53   1
  -2   0   2 47663.7 3007.98   4
   0   2  -2 45673.1 2413.29   4
   2   0   2 43887.7 3037.05   3
   2   0   2 51067.3 2671.51   8
   0   2  -2 41052.2 2844.92   2
   0  -2   2 57068.8 3205.66   9
   0  -2   2 51495.6 3592.74   3
  -2   0  -2 50010.9 3141.98   9
   0   2   2 54902.6 3467.38   8
   0   2   4 636362. 24556.4   4
   0  -2   4 629972. 22811.0   4
  -2   0  -4 619235. 23574.4   6
  -2   0   4 589846. 22723.1   5
   0  -2   4 616001. 22849.5   6
   0   2  -4 609943. 25326.1   7
   2   0  -4 592966. 24288.9   8
   0  -2   4 615907. 23419.3   2
  -2   0   4 610651. 23879.7   4
   0  -2   4 663865. 25921.2   5
   2   0   4 586627. 24206.3   3
   2   0   4 627805. 23256.9   4
   2   0   4 570258. 23649.1   1
   2   0   4 619020. 23540.7   6
   0  -2   4 599125. 24777.5   3
   2   0   4 646072. 23797.1   7
   0   2  -4 599548. 22956.7   4
   0  -2  -4 587471. 24328.2   8
  -2   0  -4 606861. 24526.6   9
   0   2  -4 615902. 24391.4   9
   0  -2  -6 4018.02 1428.38   7
   2   0  -6 2274.32 1624.08   7
   2   0   6 4032.02 1216.19   1
   0   2  -6 4335.82 2016.20   7
   0  -2  -6 3355.87 1501.28   8
   0   2  -6 1559.65 1335.25   9
   2   0   6 2721.32 1565.05   3
   2   0   6 2647.58 826.621   4
   2   0  -6 2379.55 1368.57   8
   0   2   6 2494.68 1404.88   4
   0  -2   6 1163.81 1429.61   3
  -2   0  -6 5564.89 1938.44   9
   0  -2   6 5713.63 1024.01   4
  -2   0   6 1582.48 990.755   4
   2   0   6 3058.01 736.954   5
   2   0  -8 235924. 15014.3   7
   2   0   8 233672. 14292.4   3
   0  -2  -8 270317. 15057.7   8
   0   2   8 265229. 13391.6   4
   0   2  -8 215061. 15363.9   7
   0   2   8 284922. 15498.4   3
  -2   0   8 261381. 15346.7   3
   0  -2   8 254063. 15164.9   3
  -2  -1   1 198206. 7846.92   2
  -2  -1  -1 175418. 7750.54   2
  -1   2   1 184685. 7941.33   4
   2  -1  -1 182623. 8109.77   8
   2   1  -1 180943. 7121.01   8
  -1  -2  -1 177818. 7730.03   8
  -1  -2   1 183098. 7708.32   6
   1   2  -1 176033. 7038.74   9
  -2   1   1 192044. 7756.43   4
  -2  -1   1 162634. 7196.99   1
  -1   2  -1 175654. 7205.72   6
  -2  -1  -1 187843. 8138.56   6
   2   1  -1 188604. 7876.50   5
  -1  -2   1 194165. 8051.13   2
  -2   1  -1 177116. 7213.82   4
   1   2  -1 171882. 8406.85   5
   2   1   1 186072. 7638.02   5
  -1  -2   1 180859. 7772.01   3
  -2   1  -1 184099. 8524.89   9
   1  -2  -1 187724. 9096.74   8
   2   1   1 168183. 7477.96   2
   2  -1   1 178445. 9293.04   3
   1   2   1 186088. 7656.06   5
   2   1   1 194177. 7487.04   9
  -1  -2  -1 168106. 8569.65   6
   1  -2   1 167810. 9116.70   3
  -1   2  -1 166726. 6989.22   4
   2  -1   1 176065. 6967.54   4
  -2  -1  -1 186210. 7323.72   9
  -2   1  -1 200990. 7985.35   1
   2   1   1 202066. 8095.35   6
   1   2  -1 188619. 7716.11   6
   1   2   1 167131. 7356.85   3
   2   1   1 179221. 6740.28   8
  -1  -2  -1 195790. 7759.33   5
  -2  -1   1 179379. 7883.79   4
   1   2  -1 194812. 8052.30   7
  -2  -1   1 172644. 7119.99   8
   2   1  -3 191444. 8559.76   8
  -1  -2  -3 173797. 9532.50   6
  -2  -1   3 204460. 8699.63   8
   1   2   3 213444. 8775.92   8
   1   2  -3 189638. 8174.75   4
   1   2  -3 189151. 9252.66   7
  -2  -1  -3 187972. 8204.12   8
   2   1   3 174816. 7480.61   7
   1   2   3 189398. 7534.13   5
  -2   1  -3 184990. 8995.97   9
   2  -1   3 182298. 9169.99   3
  -2  -1  -3 178356. 9712.71   6
  -1   2  -3 180217. 8900.08   9
   2  -1   3 191619. 7190.44   4
   1  -2   3 191658. 9009.96   9
  -2  -1  -3 189401. 8709.46   9
  -1  -2   3 186660. 8951.52   3
   2   1   3 191039. 7923.22   5
   1   2  -3 187572. 8345.65   9
  -1   2  -3 189749. 10308.5   7
  -2  -1   3 185301. 8392.15   4
   1  -2  -3 179812. 8975.06   8
   2  -1  -3 198242. 9000.35   8
   2  -1   3 203413. 8790.84   8
   1   2   3 185881. 9359.62   4
   1   2   3 195595. 9990.55   6
   2  -1   3 183135. 8264.83   1
  -1  -2   3 206158. 8602.43   2
  -1  -2   3 188211. 8187.05   9
   2  -1   3 206182. 9710.38   7
  -1  -2  -3 186803. 8497.22   8
  -2  -1   3 197068. 8141.58   9
  -2  -1   3 193822. 8312.43   5
   2   1   3 204776. 8283.19   8
  -1  -2  -3 175028. 7395.31   7
   1  -2   3 167396. 7866.74   2
   2   1   3 185903. 8109.63   3
   2   1   3 194442. 8959.34   6
  -1  -2   3 206410. 9550.26   5
  -1   2   3 198772. 8952.35   4
   1  -2   3 186697. 9450.91   3
  -1  -2   3 179042. 8075.38   4
  -2   1   3 187847. 8634.35   4
   2   1  -3 185668. 8905.51   5
   2  -1  -3 182155. 7656.28   5
  -2   1  -3 179586. 7591.97   6
   1  -2   3 217510. 10056.6   7
   1   2   5 181315. 9699.72   4
   2  -1   5 202746. 7669.50   4
   2  -1   5 165896. 10013.4   3
   1  -2  -5 180658. 10014.3   8
  -2  -1   5 200136. 8742.03   5
  -1  -2   5 188792. 10264.1   3
   1   2  -5 189923. 10670.7   7
   1  -2   5 201344. 8459.16   2
  -1  -2   5 193159. 8774.77   4
  -2  -1   5 181217. 9076.25   4
   1   2  -5 189875. 9869.53   9
  -2  -1  -5 183903. 10037.4   9
   2   1   5 210894. 8242.12   5
   2  -1  -5 187938. 10102.5   8
   2   1   5 199324. 9383.71   4
   2  -1   5 201973. 9072.89   1
  -1   2  -5 169502. 11032.9   7
  -2   1   5 184533. 9469.39   4
  -1   2  -5 194867. 10207.6   9
  -2   1  -5 185843. 10165.9   9
   2   1  -5 198321. 10001.0   8
   2   1  -5 194026. 10522.9   7
  -1  -2  -5 198724. 9221.08   7
   2  -1   5 194849. 7804.41   6
   1  -2   5 177692. 10232.0   3
   2   1   5 185398. 9459.71   3
  -1   2   5 183341. 9663.51   4
  -1  -2  -5 181490. 9700.97   8
   2   1   7 130791. 7918.05   1
  -1   2  -7 116815. 9961.35   7
  -2   1   7 118084. 7679.00   4
  -2   1  -7 142201. 9400.12   9
  -1   2   7 118430. 7905.69   4
  -1   2  -7 134574. 9132.10   9
   2   1  -7 123530. 9269.14   7
  -1  -2  -7 139119. 8951.84   8
   1  -2  -7 134769. 8519.15   7
  -2  -1   7 116393. 8748.71   3
  -2  -1   7 137016. 7533.97   4
   1  -2   7 121794. 9007.72   3
   2   1   7 121468. 8268.28   3
   2  -1  -7 135343. 9042.18   8
   2  -1  -7 125099. 8925.22   7
   1   2  -7 124851. 9532.92   7
   1   2   7 134076. 8653.52   3
   1  -2  -7 131009. 8906.97   8
  -1  -2   7 132916. 9225.16   3
   2  -1   7 101617. 8243.01   3
   1   2   7 129322. 7841.95   4
   2   2   0 517135. 20281.7   5
   2   2   0 505253. 18834.0   9
  -2   2   0 527431. 19684.1   4
  -2  -2   0 550868. 20598.8   6
   2  -2   0 557371. 21820.2   3
  -2  -2   0 508902. 19222.7   3
  -2  -2   0 586736. 20694.1   2
   2  -2   0 537174. 19677.2   4
   2   2  -2 1223.55 1246.49   5
   2   2   2 1603.45 364.935   3
  -2  -2   2 1246.61 856.656   5
   2   2   2 396.569 800.342   6
   2   2   2 1595.26 675.311   8
  -2  -2  -2 1757.28 1527.37   6
   2  -2   2 2856.09 1586.24   7
  -2  -2  -2 813.289 571.629   5
   2   2  -2 946.621 795.422   4
   2  -2   2 4202.49 2265.19   3
  -2   2  -2 1218.38 436.172   6
  -2  -2   2 1661.28 450.604   9
  -2  -2   2 825.808 843.970   6
   2  -2  -2 94.3539 1444.85   8
  -2  -2   2 1277.54 545.225   8
  -2  -2   2 659.973 608.466   2
  -2   2  -2 0.78276 624.428   1
  -2   2  -2 892.764 639.967   2
  -2   2  -2-102.382 1675.55   9
  -2  -2  -2 839.175 504.774   8
   2   2   2 1557.73 385.835   3
   2   2   2 2571.74 850.967   5
   2   2   2 123.899 495.987   9
   2   2   2 639.447 1036.83   2
  -2   2   2 862.669 1122.22   4
  -2   2  -4 614153. 24612.4   9
  -2  -2   4 584013. 23301.9   4
  -2  -2  -4 578434. 23406.3   8
   2   2   4 609993. 22344.4   5
   2   2  -4 604598. 24642.9   7
  -2   2   4 606322. 24049.2   4
   2  -2   4 599189. 25139.8   3
   2  -2  -4 570331. 24332.0   8
   2   2   4 582463. 22861.8   3
  -2  -2   4 593182. 23000.6   9
   2   2   4 591505. 24783.7   4
  -2  -2  -4 590060. 25437.4   6
   2   2   6 1479.36 1078.50   4
   2   2  -6 675.021 1721.80   7
  -2   2  -6 1485.92 1514.51   9
  -2  -2   6 1316.44 988.713   4
   2  -2  -6 590.156 1451.50   8
  -2  -2  -6 1561.91 1265.63   8
   2  -2   6 762.216 1798.85   3
   2   2   6 60.6100 758.580   3
  -2  -2   6 14.7060 1549.97   3
  -2   2   6 370.569 1287.23   4
  -2  -2   8 359864. 18692.2   3
  -2   2  -8 353315. 18687.1   9
   2   2  -8 322119. 18904.0   7
   2  -2   8 291348. 17941.0   3
   2  -2  -8 357359. 18454.5   8
  -2   2   8 301835. 16387.8   4
   2   2   8 346483. 17089.3   1
   0  -3  -1 455008. 17231.7   7
  -3   0   1 477795. 17021.4   1
   3   0  -1 433516. 16949.2   5
   3   0   1 408602. 16804.8   5
   0  -3   1 428517. 18175.2   3
   0  -3   1 422955. 17109.0   6
   3   0   1 415695. 16826.5   3
   0   3  -1 452139. 18285.1   7
   3   0  -1 416958. 16368.6   8
   0  -3  -1 443767. 18409.6   3
  -3   0  -1 461466. 17273.7   1
  -3   0  -1 414664. 17045.9   6
  -3   0  -1 419791. 18978.8   3
  -3   0  -1 418986. 16953.4   9
   3   0   1 445101. 16821.3   4
   0  -3  -1 449950. 17723.2   5
   0   3  -1 445536. 17988.5   3
   0   3  -1 431339. 17093.5   6
   0  -3  -1 434859. 19141.8   8
   0   3  -1 401448. 17811.5   2
  -3   0  -1 405793. 16275.6   2
   0  -3  -1 438330. 18092.9   6
   0   3   1 440232. 17584.5   3
  -3   0   1 420111. 16951.3   8
  -3   0   1 436991. 17087.5   4
   3   0   3 241072. 11288.7   7
   0   3  -3 248618. 10712.7   9
   3   0  -3 234732. 10279.7   5
   0   3  -3 214055. 9416.64   4
   0  -3   3 228218. 9276.34   6
   3   0   3 208266. 10929.2   3
   0  -3  -3 214241. 9182.06   5
   0   3   3 254638. 10831.2   3
   0  -3  -3 244284. 11136.5   8
   0   3  -3 251264. 11974.4   7
  -3   0  -3 218565. 10819.1   6
   3   0  -3 235653. 10471.7   8
   0  -3   3 237825. 11476.9   3
  -3   0   3 229806. 10559.5   4
   3   0   3 236444. 10620.0   1
   3   0   3 265539. 10159.1   8
   3   0   3 250116. 10150.7   6
  -3   0  -3 241735. 10841.4   9
   0   3   3 233748. 11354.3   4
   0  -3   3 262301. 10808.5   2
  -3   0   3 258191. 9990.03   5
   0   3  -5 100107. 6604.25   9
   0   3   5 95998.6 6758.72   4
   3   0   5 113891. 5563.26   4
  -3   0   5 103761. 6423.54   4
   3   0   5 106753. 6318.67   1
   0  -3   5 99368.6 7098.02   3
   3   0  -5 101157. 6619.27   8
   3   0   5 109228. 5699.55   5
  -3   0  -5 105794. 6938.28   9
   0  -3  -5 115068. 5781.14   7
  -3   0  -5 115171. 6005.39   6
   3   0   5 103570. 6898.22   3
   0   3  -5 104354. 5083.17   4
   0   3  -5 94925.3 7424.62   7
   0  -3  -5 104132. 6923.24   8
   0   3  -7 52818.2 6424.54   7
  -3   0   7 56431.5 4956.94   4
   0  -3   7 60662.3 6184.51   3
   0   3  -7 58461.3 5685.29   9
  -3   0  -7 67430.9 6257.82   9
   3   0  -7 63894.6 5885.03   8
   0   3   7 55410.7 5236.33   4
   0  -3  -7 59534.0 5779.38   8
   3   0   7 63736.5 5972.18   3
   3   0  -7 51610.0 5726.64   7
   3   0   7 65618.3 5077.92   1
  -3  -1   0 1031.20 525.622   9
  -1  -3   0 1624.65 835.647   7
   1  -3   0 4490.38 2339.13   3
   1   3   0 261.916 725.849   3
  -3  -1   0 1241.46 1437.01   6
  -1  -3   0 1208.27 1251.28   6
   1   3   0 1314.26 1346.39   5
  -3  -1   0 5364.15 1001.50   2
  -1   3   0 5290.29 1607.80   3
  -1  -3   0 2166.89 1603.15   3
  -3   1   0 1850.66 1072.44   3
   3  -1   0 2903.07 676.046   4
   3   1   0 1459.34 1219.08   5
  -3   1   0 2618.47 1079.52   4
   1   3   0 1043.06 1089.31   7
  -1   3   0 1046.05 692.365   6
  -1   3   0 949.813 1091.66   4
   3  -1   0 892.131 1434.98   3
   1   3  -2 746652. 27569.6   9
   1   3  -2 766400. 29118.0   7
  -3   1  -2 745091. 27846.1   6
  -1   3  -2 708808. 27036.9   4
  -3   1   2 750867. 28310.6   4
  -3  -1   2 771772. 27547.7   1
  -3  -1  -2 735783. 28884.9   6
   3   1  -2 711031. 27577.6   8
  -1   3  -2 691330. 26987.4   6
  -3   1  -2 786568. 29259.8   3
  -1   3  -2 731144. 28319.9   2
   1   3  -2 763858. 28320.4   4
  -1  -3   2 836716. 30756.3   5
  -3  -1   2 749655. 28380.6   4
   1   3   2 744364. 28080.4   5
   3   1  -2 740934. 28349.7   5
  -3  -1   2 732219. 27231.0   9
   3   1   2 744723. 27007.3   8
   3  -1  -2 784968. 27969.0   5
   3   1   2 729115. 27890.6   5
  -3  -1   2 775675. 28197.7   5
  -1  -3  -2 773195. 29816.7   6
   3   1   2 846039. 28779.8   6
   3   1   2 587023. 27855.5   9
  -1  -3  -2 745933. 27918.9   5
  -1  -3   2 823014. 28926.7   2
   1   3   2 819291. 28123.3   3
  -1  -3  -2 773462. 28498.5   8
   1  -3   2 794370. 30225.9   3
  -1  -3   2 754980. 27938.5   6
   3   1   2 717311. 27362.9   2
  -1   3  -2 735288. 29295.4   9
   3  -1  -2 729423. 28361.7   8
  -1  -3  -2 712777. 26852.3   7
   1  -3  -2 767079. 29741.3   8
  -3  -1   2 745757. 27780.1   8
  -1  -3   2 751358. 28695.6   3
  -3  -1  -2 744423. 27924.8   9
   3  -1   2 716909. 27110.9   4
  -3   1  -2 757112. 28935.6   9
  -3   1  -2 825425. 28691.8   1
  -3   1  -2 699589. 26522.0   2
   3  -1   2 723020. 30307.9   3
  -1   3   2 806702. 29043.0   4
   3   1   2 737856. 27260.3   3
  -1   3   2 882650. 29841.6   3
   3   1   4 11905.4 1816.04   3
  -3   1  -4 12999.6 2469.86   9
   3   1   4 12752.6 1275.75   7
   3  -1  -4 11945.4 1552.96   5
   3  -1   4 14407.3 1106.18   4
   1   3   4 11974.5 2462.45   4
   3   1   4 17617.9 1397.57   2
   3   1   4 11959.2 1985.76   1
  -3  -1   4 11956.8 1965.74   4
  -1  -3   4 16101.5 1567.68   6
  -1  -3   4 10688.5 2252.91   3
  -1   3   4 11182.1 2148.71   4
   1  -3   4 13943.7 2745.32   3
  -3  -1  -4 13603.7 2107.53   9
   3  -1  -4 12590.6 2143.12   8
  -3  -1  -4 13134.0 2726.23   6
   3  -1   4 12760.3 1832.71   1
   1   3  -4 11680.9 2499.11   7
   3  -1   4 13000.2 2654.50   3
   1   3  -4 13269.6 1599.56   4
   1  -3  -4 14271.4 2556.10   8
  -1   3  -4 14520.2 3242.42   7
   3   1  -4 15290.0 2023.66   8
   1   3  -4 14022.1 1943.71   9
  -3   1  -4 12808.5 1450.87   6
   3  -1   4 14701.4 1137.72   4
  -3  -1   4 12822.3 1562.22   9
  -3  -1   4 10901.7 1528.19   5
  -1   3  -4 14845.1 2279.24   9
  -1  -3  -4 12056.8 2554.88   6
   3   1   4 12992.4 1607.05   5
  -1  -3  -4 12636.3 2012.21   8
   3   1  -4 10499.7 2085.37   5
  -3   1   4 11025.7 2002.97   4
   3   1  -6 345543. 17512.3   7
   1   3  -6 394517. 17069.0   9
   3   1   6 370635. 16762.1   3
  -1   3  -6 322711. 18693.1   7
   3  -1  -6 360227. 17213.2   8
  -3   1   6 329860. 16090.8   4
   3  -1   6 400272. 16043.3   1
   1  -3   6 321805. 17423.1   3
  -3   1  -6 363362. 17488.6   9
  -3  -1   6 353165. 15961.4   4
  -1  -3   6 340088. 17299.3   3
   1   3   6 329363. 16580.2   4
   1   3  -6 344258. 17975.5   7
  -1  -3  -6 338079. 16730.9   8
   3   1  -6 372163. 16946.6   8
   3  -1   6 331697. 17515.5   3
  -1   3   6 354936. 16805.9   4
  -1   3  -6 344590. 17107.9   9
   3   1   6 373800. 15622.1   4
   1  -3  -6 360580. 17469.9   8
   3   1   6 340800. 16197.4   1
  -3  -1  -6 365864. 17242.8   9
  -1  -3  -8 4525.51 2079.23   8
   3  -1  -8-643.824 1641.96   7
   1   3  -8 1503.48 2081.65   7
  -3  -1   8 344.410 1611.54   3
   1  -3   8 3076.53 2099.08   3
  -3   1   8-409.017 1306.72   4
   3  -1   8 991.833 1605.63   3
  -1  -3   8 2349.28 2187.29   3
   1   3   8 1855.65 1300.86   4
   1  -3  -8 2723.02 1767.63   8
   3  -1  -8 2046.31 1671.57   8
  -1   3  -8 2481.89 1742.39   9
  -1   3   8 1128.35 1263.45   4
  -3   1  -8 2049.52 1837.60   9
   3   1  -8 2994.82 1774.84   7
  -2   3  -1 284979. 11730.0   4
   3   2  -1 289802. 12309.9   1
   2   3   1 282992. 11862.6   9
  -2   3   1 310590. 12742.2   4
   2   3   1 294713. 11726.1   7
  -2  -3   1 328982. 13396.5   2
  -3  -2   1 313728. 12942.0   2
   2   3  -1 305191. 13477.1   5
   3  -2   1 289801. 14291.3   3
  -2  -3  -1 313274. 12440.2   8
  -2  -3  -1 307646. 13759.6   6
   2   3  -1 304854. 12685.9   7
  -3  -2  -1 287016. 11638.3   9
  -2  -3  -1 289589. 11787.4   3
   2  -3  -1 330280. 12756.6   4
  -2  -3   1 290930. 12310.7   3
  -3   2  -1 287390. 11892.3   4
   2   3   1 301021. 11343.9   3
   2  -3  -1 293891. 14083.8   3
  -3   2   1 304819. 12605.9   4
   3  -2  -1 335660. 12533.3   4
   2  -3   1 299183. 14549.8   3
   3  -2   1 302529. 11652.3   4
   2  -3  -1 349820. 15764.2   8
  -2   3  -1 290629. 11870.9   6
   2   3   1 284831. 12593.3   5
  -3  -2   1 299901. 12911.9   6
   3   2   1 310101. 12688.6   5
   3   2   1 308249. 11939.1   9
  -3  -2   1 273577. 11464.3   8
   3  -2  -1 339556. 14261.4   8
   3   2  -1 303024. 12964.5   5
   2   3   1 281119. 13331.2   2
  -2  -3   1 307865. 12927.2   6
   3   2   1 309324. 12687.4   2
  -3  -2  -1 314475. 13430.0   6
   2   3  -1 302377. 11013.7   9
  -3  -2  -1 315782. 13186.5   2
  -3   2   3 119287. 6630.90   4
  -3  -2   3 112883. 6406.19   4
   2   3   3 130227. 5605.20   3
   3   2   3 125565. 5672.13   8
  -3   2  -3 111605. 5285.75   6
  -3  -2  -3 110563. 7618.18   6
  -2  -3  -3 113055. 7584.66   6
   2   3   3 132010. 6626.99   8
   2   3   3 116906. 5796.87   5
   3  -2  -3 114202. 6851.02   8
   3   2   3 119730. 5204.07   3
  -3   2  -3 119185. 7242.37   9
   3  -2  -3 119583. 5730.81   5
   2  -3   3 117538. 8211.94   3
   2  -3  -3 111378. 7189.46   8
  -2  -3   3 108957. 6505.25   3
   3   2   3 113624. 6069.99   2
  -3  -2  -3 123430. 6385.97   9
   3   2   3 122923. 6036.37   5
  -2   3  -3 111276. 5510.28   2
  -2   3  -3 115690. 6088.95   1
  -2   3  -3 109589. 7162.52   9
  -2  -3  -3 109521. 5761.54   5
   2   3  -3 114109. 6953.49   7
   3   2  -3 116573. 6983.34   5
  -2   3   3 108029. 6571.34   4
  -3  -2   3 127059. 5343.08   9
   2   3  -3 120666. 5628.59   9
   3  -2   3 106872. 8032.24   3
  -3  -2  -3 121349. 5628.57   8
  -2  -3  -3 122751. 6155.73   8
  -2  -3   3 111903. 5964.94   6
   2  -3   5 156382. 10582.2   3
  -2   3   5 179148. 9807.04   4
  -3   2   5 167205. 9484.34   4
   2   3  -5 171575. 10388.0   7
  -3  -2   5 178339. 9145.28   4
   3   2   5 167596. 9885.24   4
  -2   3  -5 175458. 10255.6   9
  -3  -2  -5 181191. 10829.4   6
  -2  -3  -5 159746. 10540.5   6
   3   2   5 191149. 8931.02   2
  -2  -3  -5 186274. 9504.05   8
  -2  -3   5 161849. 9769.25   3
   3   2   5 182594. 8860.63   3
  -2  -3   5 182542. 8415.96   6
   3   2   5 188025. 8098.18   5
   3   2  -5 161895. 9996.18   7
   3  -2   5 152709. 10559.6   3
  -3   2  -5 166749. 10136.9   9
   2   3   5 183474. 7597.52   5
   2  -3  -5 173154. 10281.7   8
   2   3   5 157117. 9990.42   4
   3  -2  -5 179421. 10165.1   8
   3   2   7 80841.9 6622.67   1
   2  -3  -7 92439.9 6960.17   7
   2   3  -7 100884. 8420.88   7
  -2   3   7 80207.9 6755.24   4
  -2  -3  -7 86493.0 6982.58   8
   3   2  -7 84495.6 7699.98   7
   3  -2   7 68030.2 7290.63   3
   3  -2  -7 90780.8 7518.47   8
  -2   3  -7 97443.8 7880.71   9
  -3   2   7 71669.2 6250.08   4
  -3   2  -7 93177.0 7813.57   9
  -3  -2   7 93008.3 7541.07   3
  -2  -3   7 74673.3 7019.55   3
   2  -3   7 87381.9 8006.76   3
   2  -3  -7 93089.0 7726.79   8
  -3  -2   7 92327.5 6107.03   4
   2   3   7 73966.7 6258.89   4
   3   3   0 1271.53 1379.73   2
   3   3   0 1484.08 857.851   7
   3  -3   0 1144.13 586.804   4
  -3   3   0-191.791 857.436   4
  -3  -3   0 1637.13 1449.95   6
   3   3   0 244.244 1303.86   5
   3   3   0 864.000 304.810   9
   3   3  -2 747862. 29060.5   7
  -3   3   2 774150. 29128.8   4
   3  -3  -2 777683. 30624.5   8
  -3  -3  -2 740236. 27354.9   8
   3   3   2 702392. 29065.8   2
  -3  -3   2 706937. 28445.6   3
  -3   3  -2 749916. 27297.8   4
  -3  -3  -2 778425. 30532.9   6
  -3  -3   2 729804. 28912.0   6
  -3   3  -2 760575. 31419.3   9
   3   3  -2 726360. 29676.2   5
   3  -3   2 769742. 31299.0   3
   3   3   2 732254. 28581.1   5
   3  -3   4 5757.52 2737.45   3
  -3   3  -4 55.2274 1582.69   9
   3   3   4 25.0835 345.410   3
   3   3   4 1288.25 632.446   3
  -3  -3   4 2239.86 1032.84   6
  -3   3   4 468.850 1360.84   4
  -3  -3  -4 882.305 1547.04   6
   3  -3  -4 993.499 1624.37   8
  -3  -3   4 935.987 571.294   9
   3  -3  -4 392.951 463.067   5
   3   3   4 1235.62 1254.18   2
   3   3   4 323.047 653.403   5
  -3  -3   4 1588.45 1455.26   3
   3   3  -4-246.938 1379.89   7
  -3  -3  -4-163.673 720.623   8
   3   3  -6 277093. 15136.5   7
  -3   3   6 272597. 14128.0   4
   3  -3   6 236994. 15473.3   3
  -3   3  -6 275258. 15106.5   9
  -3  -3  -6 264407. 15002.3   6
  -3  -3   6 268866. 14458.8   3
  -3  -3   6 281951. 12604.4   6
   3   3   6 230752. 13793.8   4
   3  -3  -6 275957. 14981.9   8
  -3  -3  -6 293130. 13756.3   8
   3  -3   8 2530.30 2837.15   3
  -3   3   8 695.325 1348.54   4
   3   3   8 1890.51 1377.39   1
   4   0   0 906142. 33116.8   4
  -4   0   0 927939. 34091.0   3
   4   0   0 862388. 32105.2   8
   0  -4   0 840778. 33679.3   6
   0  -4   0 812026. 34138.1   3
   4   0   0 838476. 33073.0   5
  -4   0   0 846153. 33306.1   4
  -4   0   0 875325. 32649.3   2
  -4   0  -2 9824.92 1194.10   2
   0  -4  -2 8041.37 2234.30   6
   4   0   2 9385.64 1712.92   3
   0   4   2 13791.5 2631.39   4
   4   0   2 9870.95 1721.19   5
   4   0  -2 10933.4 1456.37   8
  -4   0  -2 9634.06 1485.22   3
   0   4  -2 7586.88 1195.07   6
  -4   0  -2 8203.40 1742.15   6
   0  -4   2 10721.5 2529.41   3
   0  -4   2 11124.1 1565.57   6
   4   0   2 10676.2 2001.28   1
  -4   0   2 9861.61 1791.74   4
   4   0   2 9708.63 1364.26   4
   0   4  -2 8889.04 1917.79   9
  -4   0  -2 6800.93 1555.35   9
   0   4   2 9417.58 1725.29   3
   4   0  -2 8638.85 1634.72   5
   0  -4  -2 6156.15 1421.75   5
   0   4  -2 6811.57 1820.94   2
   4   0   2 9771.10 1132.80   8
   0  -4  -2 9952.12 2599.66   8
   0   4  -2 7358.17 2471.51   7
   4   0  -4 462417. 20507.1   8
   4   0   4 523093. 21468.3   7
   0   4  -4 488457. 22702.0   7
  -4   0   4 466900. 20815.6   4
  -4   0  -4 481696. 22099.9   6
   0  -4   4 508113. 18394.7   6
   4   0   4 481186. 20944.4   1
   4   0  -4 532035. 20844.9   5
   4   0   4 505090. 22729.3   3
   4   0   4 471768. 20143.8   5
   0  -4  -4 499367. 18467.7   5
   4   0   4 554635. 19952.4   4
  -4   0  -4 495943. 21275.1   9
   0   4  -4 494634. 20988.5   9
   0  -4  -4 476064. 21611.4   8
   0   4   4 454904. 21624.3   4
   0  -4   4 480414. 22081.7   3
   0   4  -4 517612. 19047.6   4
   0   4  -6 5072.36 2274.22   7
   4   0   6 838.157 771.944   5
   0   4   6 2640.83 1778.33   4
   0  -4   6 1092.91 1823.53   3
  -4   0  -6 767.085 1403.99   9
   0  -4  -6 2916.35 1691.65   8
   4   0   6 3601.03 1969.72   3
  -4   0   6 1903.60 1406.05   4
   4   0  -6 1716.66 1293.87   8
   0   4  -6 1447.98 1295.17   9
   4   0   6 1334.64 1161.45   1
   4   0  -8 230233. 14648.7   7
   0   4  -8 244054. 16220.9   7
  -4   0   8 196474. 12126.8   4
   0   4  -8 227793. 13998.3   9
   0   4   8 201027. 12714.6   4
  -1  -4  -1 175430. 8353.72   7
   4  -1   1 179793. 7828.85   4
  -1   4  -1 175130. 8446.30   4
   1   4  -1 183713. 9145.11   7
  -1  -4  -1 193068. 10161.3   3
  -4  -1  -1 180709. 8295.10   2
  -4   1   1 165620. 8365.25   4
   1  -4  -1 171071. 10102.0   3
  -4  -1  -1 181094. 9018.74   6
  -1   4  -1 185101. 8398.13   6
  -1  -4   1 174598. 8851.57   6
  -4   1  -1 183041. 8454.59   4
  -4  -1   1 169569. 8690.53   4
  -4   1  -1 168225. 9110.81   9
  -1  -4  -1 180828. 9685.43   6
  -4  -1   1 192133. 8260.16   1
   4  -1  -1 188424. 8508.74   5
   1   4   1 200925. 8637.62   3
   4   1   1 174151. 8418.37   5
  -1   4   1 182715. 9181.43   4
   1   4  -1 194884. 9006.90   3
   4   1  -1 178516. 8662.25   5
   4  -1   1 169422. 8874.76   3
  -4  -1   1 160536. 7761.86   8
  -1  -4  -1 176384. 10400.3   8
  -4  -1  -1 162171. 8934.53   3
   4   1  -1 177438. 7208.57   8
  -1  -4   1 177160. 9264.80   3
   4  -1  -1 176622. 8377.18   8
   1  -4   1 177903. 10184.4   3
  -4  -1  -1 171929. 7775.76   9
   4   1   3 191053. 8353.64   3
   4   1   3 200039. 9903.70   7
   4   1   3 185815. 9583.95   1
   4  -1   3 204101. 7972.03   4
  -1   4  -3 187753. 7474.41   4
  -1  -4  -3 202627. 7251.37   7
  -4  -1   3 186986. 9376.69   4
   1   4   3 194470. 9075.28   3
  -1  -4   3 178821. 8506.87   6
  -4  -1  -3 175760. 9894.59   6
  -1  -4  -3 175675. 9438.28   8
  -1  -4  -3 178203. 10336.9   6
  -1   4  -3 189349. 8477.80   1
   1   4  -3 188490. 8742.44   9
  -1  -4   3 175430. 9819.50   3
  -1  -4  -3 177920. 8494.38   5
   4  -1  -3 189884. 8959.21   5
   1   4  -3 184045. 10154.3   7
  -4  -1   3 196861. 8444.91   1
  -4   1  -3 189438. 9170.52   6
  -1   4  -3 173618. 9807.71   9
  -4   1  -3 177224. 9674.05   9
  -4  -1  -3 181517. 9049.70   9
   1  -4  -3 165830. 8403.24   5
   4   1   3 194275. 8937.80   5
  -4  -1   3 197750. 8301.28   9
   4   1  -3 183837. 9358.12   5
   1   4  -3 171081. 9347.38   2
  -4   1   3 179401. 9265.79   4
   1  -4   3 187832. 11074.0   3
   1  -4  -3 175785. 10325.7   8
   1   4   3 185868. 10435.8   4
   4   1   3 194044. 8021.11   8
  -1   4  -3 189103. 7521.19   4
   4   1  -3 176041. 8579.44   8
   4  -1   3 167302. 10501.7   3
  -1   4   3 182753. 9950.52   4
   4  -1  -3 186288. 9317.35   8
   4   1   5 120175. 7538.64   4
   1   4  -5 128188. 8893.71   7
  -4   1   5 106933. 7303.79   4
  -4   1  -5 131596. 8427.55   9
   4   1   5 117849. 7620.98   1
  -4  -1   5 111203. 7351.36   4
   4  -1   5 124229. 7400.38   1
   4  -1  -5 126958. 7936.70   8
  -1  -4  -5 129414. 8085.54   8
  -4   1  -5 135627. 6129.90   6
   4  -1  -5 134675. 7127.76   5
   1  -4   5 130840. 9128.74   3
   4   1   5 144660. 7023.54   5
   4  -1   5 121296. 9254.92   3
  -1  -4   5 114288. 8140.62   3
  -4  -1  -5 121540. 7789.34   9
  -1   4  -5 127231. 8205.69   9
   1   4  -5 128387. 7454.86   9
  -4  -1  -5 129907. 8630.39   6
   4   1  -5 125351. 8115.04   5
   4   1   5 125718. 7918.47   3
   1  -4  -5 132579. 8764.79   8
  -1   4   5 123260. 8078.33   4
   1   4   5 109877. 8145.80   4
   4   1  -5 120211. 7339.49   8
  -1   4  -5 132526. 9744.22   7
  -1   4   7 97168.8 7617.82   4
   1   4  -7 110043. 9377.86   7
   4   1   7 103655. 7478.45   1
  -4   1   7 95490.6 7220.38   4
  -1  -4  -7 97306.2 7890.00   8
  -1  -4   7 97887.8 8277.22   3
   1  -4  -7 95269.1 8190.20   8
   4   1  -7 98538.8 8355.58   7
   1   4   7 86486.9 7378.06   4
  -4   1  -7 116033. 8868.12   9
  -4  -1  -7 103337. 8134.99   9
  -1   4  -7 96366.0 7967.19   9
   1  -4   7 98540.5 8827.33   3
   1   4  -7 98730.2 7542.11   9
   4  -1   7 97246.9 8924.56   3
   4  -1  -7 96329.4 7819.50   8
  -4  -1   7 96544.9 7049.85   4
  -4  -2   0 517257. 22202.5   6
   2   4   0 546422. 21435.2   7
   2  -4   0 532372. 23768.8   3
  -4   2   0 560296. 21430.5   4
   4  -2   0 517673. 22514.2   3
  -2  -4   0 549357. 22617.9   6
   2   4   0 513906. 22624.0   2
  -2  -4   0 569122. 22292.9   3
   2   4   0 593005. 21125.5   3
   4   2   0 544664. 21884.0   5
  -4  -2   0 529891. 19767.6   9
   2   4   0 544951. 22469.0   5
   4  -2   0 542519. 20926.0   4
   4   2   0 524081. 21778.4   1
  -2   4   0 529703. 21439.9   4
   2   4   2 2442.52 1691.34   2
   2   4  -2 2408.68 1516.30   7
   2   4  -2 3264.68 696.547   9
  -4   2  -2 3118.48 1097.91   6
  -4  -2  -2 2638.13 944.903   9
   4   2   2 895.947 1280.92   1
  -2  -4   2 2571.68 1322.34   3
  -2   4  -2 1759.72 600.092   4
  -4  -2   2 3708.50 1586.84   6
   4  -2   2 2512.85 572.291   4
   2   4   2 3961.54 869.972   3
   4  -2  -2 3237.40 1179.44   5
  -2  -4   2 1342.06 1117.76   6
  -4  -2  -2 1782.51 1518.51   6
  -4   2   2 4884.90 1644.47   4
  -2   4  -2 3844.95 776.644   6
   4   2  -2 3396.96 1418.73   5
  -2  -4  -2 3817.62 2152.69   6
  -4   2  -2 1957.12 2067.52   9
   4  -2   2 1958.57 2175.50   3
   2   4   2 4138.22 1351.38   5
   2  -4   2 3219.73 2466.16   3
   2  -4  -2 1549.75 2378.06   8
  -4  -2   2 2421.82 342.615   9
   2   4   2 2083.88 894.557   9
   4   2   2 2010.07 909.230   2
   2   4  -2 2166.25 1524.88   2
   4   2   2 3045.93 1303.22   5
   2   4  -2 4071.17 755.080   1
  -2   4  -2 1251.19 2285.31   9
  -2   4   2 1629.87 1443.39   4
   4  -2  -2 1821.14 1422.05   8
  -2  -4  -2 2220.53 1099.30   8
  -4  -2   2 2674.18 722.481   8
   4   2   4 455270. 21035.1   1
  -4   2   4 476262. 20975.5   4
  -4   2  -4 503482. 18845.9   6
  -2  -4   4 499548. 19949.3   6
  -2   4   4 480367. 21319.1   4
  -4  -2   4 460138. 20641.9   4
   2   4   4 546165. 20104.2   5
  -4  -2  -4 455975. 22789.6   6
  -2  -4  -4 481342. 22448.8   6
   2   4   4 473412. 22342.8   4
   2  -4  -4 515775. 18537.6   5
   4   2   4 502945. 20137.2   5
   4  -2  -4 529249. 19987.8   5
   2   4  -4 489400. 21871.4   7
  -2   4  -4 475109. 22049.8   9
   2  -4   4 485286. 23596.5   3
   2  -4  -4 492645. 18850.2   5
   4   2  -4 489092. 21685.7   5
  -4   2  -4 452619. 21790.9   9
   2   4  -4 549770. 20030.6   9
   4   2   4 496314. 18693.8   3
  -4  -2  -4 455119. 20483.2   9
   2  -4  -4 446266. 21925.5   8
   4  -2  -4 450393. 21141.1   8
   4  -2   4 443693. 22967.7   3
  -2  -4  -4 493709. 20695.7   8
  -2  -4   4 451428. 21103.6   3
   4   2   4 512182. 19427.2   2
   4   2  -6 1241.05 1645.76   7
   4   2   6 596.055 984.592   4
  -2  -4   6 2996.00 1966.23   3
   2   4   6 1112.00 1665.19   4
  -2   4   6 958.690 1364.23   4
   2  -4   6 1500.49 2149.40   3
  -4   2   6 831.313 1335.06   4
   2   4  -6 3022.18 2013.35   7
  -4  -2  -6 763.152 1353.39   6
   4  -2   6 2724.77 2401.35   3
  -4  -2   6 312.606 1127.74   4
  -2   4  -6 1144.03 1749.60   9
  -4   2  -6 652.434 1416.82   9
   2  -4  -6 2059.62 1934.88   8
   4   2   6 641.977 1208.30   1
   4  -2  -6 2055.53 1645.33   8
  -2  -4  -6 987.387 1299.96   8
   4  -2  -8 263386. 16273.9   7
   4   2   8 253340. 14804.6   1
  -2  -4  -8 272843. 15693.3   8
  -3   4   1 235025. 11106.1   4
   3  -4   1 225821. 12765.4   3
   3   4  -1 226572. 10940.7   7
  -3   4  -1 245530. 10388.1   4
   4  -3   1 241856. 13241.5   3
   3   4   1 229461. 11796.5   2
  -4   3  -1 253280. 10622.0   4
  -3  -4  -1 257039. 9699.91   3
  -4  -3   1 231006. 11654.2   6
  -3  -4   1 238793. 11633.3   6
  -3  -4  -1 241358. 12365.0   6
   3  -4  -1 229575. 12773.8   3
  -4  -3   1 231809. 9524.26   8
   4   3   1 244559. 11382.0   2
  -3  -4   1 234260. 10729.9   3
  -4   3   1 247402. 11222.7   4
  -4  -3   1 240584. 10271.5   3
   4   3   1 242603. 10046.6   9
   4   3  -1 228978. 10869.7   1
   3   4   1 243507. 10023.1   9
   4   3  -1 240476. 11688.3   5
   4   3   1 246670. 11399.1   5
   3   4   1 224181. 11253.1   5
   4   3   1 240985. 11547.0   1
   3  -4  -1 249745. 14047.4   8
   4  -3  -1 243684. 12611.4   8
   3   4   1 254261. 10202.4   7
  -3  -4  -1 238436. 10281.0   8
   3   4  -1 227910. 11753.6   2
  -4  -3  -1 236078. 12077.9   6
   4  -3   1 258682. 10221.1   4
   3   4  -1 233321. 11914.1   5
  -3   4   3 120181. 7460.22   4
  -4   3  -3 131317. 5281.49   2
   4   3   3 125933. 7015.04   2
  -4   3   3 118737. 7350.30   4
  -3   4  -3 131318. 6734.76   2
  -4  -3   3 109343. 6964.39   6
   4   3   3 122806. 6842.30   5
  -4   3  -3 134056. 6171.39   6
  -3  -4   3 120181. 7018.41   6
   4  -3  -3 112232. 7654.37   8
  -4  -3  -3 119846. 8500.40   6
  -3  -4  -3 130982. 8929.00   6
   3   4  -3 119117. 7555.68   7
   4   3  -3 125112. 7902.63   5
   3   4   3 121116. 8064.21   2
  -4  -3   3 120299. 6961.76   3
   4  -3  -3 133084. 6698.21   5
  -3   4  -3 119439. 8816.69   9
  -3  -4   3 117874. 7158.43   3
   3   4   3 123759. 6770.30   5
  -4   3  -3 120666. 8536.55   9
  -3  -4  -3 130511. 6439.70   8
   3  -4   3 117493. 9064.52   3
   4  -3   3 103469. 8323.35   3
   3  -4  -3 120603. 8423.31   8
   4   3  -5 118725. 8408.08   7
  -3   4   5 104664. 7775.23   4
   3   4  -5 130468. 8889.30   7
  -4   3   5 121482. 8092.14   4
  -4   3  -5 125439. 9144.39   9
  -4  -3   5 121519. 7331.63   6
  -3  -4   5 132432. 7219.73   6
   3  -4   5 121174. 10251.8   3
   4   3   5 128486. 6783.28   5
   4  -3   5 113737. 9922.96   3
   4   3   5 130173. 7058.08   2
  -4  -3  -5 117249. 9086.32   6
  -3  -4  -5 110726. 8799.35   6
   3   4   5 140204. 8676.30   2
  -4  -3   5 117953. 7972.88   3
  -3  -4   5 117397. 8130.74   3
   3   4   5 114820. 8973.92   4
  -3   4  -5 123872. 9185.65   9
   3  -4  -5 100669. 8256.81   8
   4  -3  -5 112379. 8214.44   8
  -3  -4  -5 138804. 7630.16   8
   4   3  -7 74846.4 7270.80   7
   3   4  -7 70656.4 7162.63   7
  -4   3   7 64663.9 6232.47   4
   4   3   7 71637.9 6633.11   1
   4  -3  -7 66222.3 6668.33   8
  -4   3  -7 73293.3 7420.82   9
   3  -4   7 55995.8 7454.08   3
   4  -3   7 51894.7 7386.82   3
  -3   4  -7 63071.7 6971.27   9
  -4  -3   7 61041.2 6393.74   3
   3  -4  -7 71919.8 7338.24   8
  -3  -4   7 78737.7 7260.37   3
   3   4   7 52155.0 5966.19   4
  -3  -4  -7 67314.1 6081.50   8
  -3   4   7 68527.6 6488.68   4
  -4  -4   0 530090. 19926.2   8
   4   4   0 506687. 20675.2   7
  -4   4   0 522702. 21233.2   4
   4  -4   0 460947. 23260.4   3
  -4  -4   0 520788. 22515.4   6
   4   4   0 487907. 21365.7   1
   4   4   0 492122. 21913.1   5
  -4  -4   0 561036. 20478.6   3
   4   4   0 488547. 21998.8   2
  -4  -4   0 535528. 19255.6   8
   4   4  -2 140.499 1313.83   5
   4   4  -2 945.983 1222.45   7
   4   4   2-201.775 377.750   7
  -4   4   2 688.248 1370.44   4
  -4  -4   2 970.591 1273.62   6
  -4  -4  -2 932.919 1737.28   6
  -4   4  -2 248.493 572.773   4
  -4   4  -2 189.362 368.451   6
   4   4   2 2900.20 797.491   9
   4  -4   2-44.6924 1999.33   3
   4   4   2 6165.90 1695.41   2
  -4  -4   2 504.698 1036.02   3
  -4   4  -2-1664.75 2737.22   9
   4   4   2 246.838 1110.31   5
   4  -4  -2 1382.11 1900.77   8
  -4  -4  -2 197.397 291.928   8
   4   4  -4 375547. 18860.5   7
  -4   4   4 420370. 18938.4   4
   4   4   4 420736. 18699.7   2
  -4  -4   4 396376. 18036.5   6
   4   4   4 401073. 17404.8   5
  -4  -4  -4 398383. 20381.0   6
   4  -4  -4 445093. 17052.7   5
  -4  -4   4 378154. 18222.8   3
  -4   4  -4 393346. 20634.5   9
   4  -4  -4 356131. 19170.8   8
   4  -4   4 376240. 20643.3   3
  -4  -4  -4 441073. 16833.2   8
   4   4  -6 957.000 1648.14   7
  -4  -4   6-650.817 1356.94   3
   4   4   6-4343.43 2218.06   4
  -4   4   6 1262.62 1822.57   4
  -4  -4  -6 240.240 1674.57   6
   4  -4   6-3988.02 3170.16   3
  -4   4  -6 797.267 1451.65   9
   4  -4  -6 66.5369 1447.77   8
   0  -5  -1 138604. 8650.83   3
  -5   0  -1 142848. 7826.50   6
  -5   0   1 148452. 7777.34   4
   0  -5   1 151394. 7651.03   6
   0  -5  -1 143175. 8123.46   6
   0   5  -1 147745. 8736.06   2
   5   0   1 152825. 7633.50   5
   5   0  -1 151666. 7674.00   5
  -5   0  -1 146263. 7344.65   9
   5   0   1 153914. 6534.53   8
   0  -5  -1 151837. 10179.6   8
   0   5   1 143318. 7992.94   4
   5   0  -1 160162. 6493.41   8
   0  -5   1 150798. 9127.37   3
  -5   0  -1 163013. 7083.81   2
   0  -5  -3 225398. 9884.01   7
   0   5  -3 225281. 12713.3   7
  -5   0   3 213428. 11004.5   4
  -5   0  -3 217623. 11560.0   6
   0   5  -3 217834. 10434.3   4
   5   0   3 231900. 11488.2   1
   5   0   3 245606. 10903.9   3
   0  -5   3 232797. 9826.00   6
   5   0   3 224890. 10834.2   5
   0   5  -3 203935. 11335.4   2
   5   0  -3 224190. 11057.9   5
   0   5  -3 214003. 11160.0   9
  -5   0  -3 219248. 11016.9   9
   0  -5   3 216280. 12519.2   3
   0  -5  -3 213923. 12283.5   8
   0   5   3 197915. 11548.4   4
   5   0  -3 221347. 10237.3   8
   5   0   3 232370. 9616.15   8
   0   5  -5 76532.1 7288.63   7
  -5   0  -5 73854.2 6113.08   9
  -5   0  -5 76694.6 6217.26   6
   5   0   5 74677.8 5834.82   1
   5   0   5 76797.4 5346.67   5
   0   5  -5 79755.6 6040.39   9
   5   0  -5 82791.1 6035.71   5
  -5   0   5 72891.6 5842.80   4
   0  -5   5 78402.0 7044.12   3
   0  -5  -5 76068.8 6563.28   8
   5   0  -5 78190.9 5643.36   8
   5   0   5 73853.2 6044.80   3
   0   5   5 68348.6 6306.95   4
   0  -5   7 88184.3 8371.80   3
   0   5  -7 92649.7 9006.85   7
  -5   0   7 93204.4 7215.03   4
   5   0   7 85359.1 6937.68   1
  -5   0  -7 96421.3 8097.58   9
   0   5  -7 81553.9 7296.60   9
   0   5   7 74959.2 7107.38   4
   0  -5  -7 81232.4 7795.64   8
   5   0  -7 95950.9 7502.00   8
   1   5   0 1237.88 1781.48   2
  -5  -1   0 662.669 946.670   3
  -1   5   0 138.262 1173.28   4
  -5  -1   0 607.330 652.733   9
   1   5   0 841.850 922.921   3
   5  -1   0 1015.57 1049.41   8
  -5  -1   0 5686.60 1705.82   6
  -1  -5   0-308.357 1413.63   6
  -5   1   0 504.397 1207.06   4
  -1  -5   0 307.609 1310.38   3
   1  -5   0 1440.54 1907.59   3
   5   1   0 36.4541 1190.38   5
   5  -1   0 414.843 1012.78   5
   5   1   0 685.156 220.606   8
   1   5  -2 431281. 20815.0   2
  -1  -5  -2 532647. 19256.2   7
   1   5  -2 473608. 21170.5   7
   5  -1   2 471664. 18816.5   4
   5  -1   2 469007. 20360.9   3
   1   5  -2 490694. 19811.6   9
  -5   1  -2 463778. 20166.9   6
   1  -5  -2 466517. 23301.4   8
  -5   1   2 456310. 20076.7   4
  -1   5  -2 507829. 19564.2   6
  -5  -1  -2 460151. 20892.2   6
  -5   1  -2 442837. 20364.0   9
  -1   5  -2 463041. 20998.7   2
  -5  -1   2 447821. 20116.7   4
  -1  -5   2 484230. 20237.4   6
  -5   1  -2 488980. 18535.6   2
  -1  -5  -2 470604. 21198.5   6
  -1   5  -2 515199. 22920.0   9
  -5  -1  -2 450519. 19265.6   9
  -5  -1  -2 481203. 19875.1   2
  -5  -1  -2 475671. 18364.5   3
   5   1   2 466874. 20631.3   1
   5  -1  -2 486476. 20004.3   5
   5   1   2 453597. 19700.3   5
   5   1  -2 457802. 20212.6   5
  -1   5   2 443772. 20894.4   4
  -1  -5  -2 470359. 21544.7   8
  -1  -5   2 462851. 21215.1   3
   1   5   2 508981. 20002.8   3
   5   1   2 507928. 17474.7   8
   1  -5   2 481070. 22718.0   3
  -1   5  -2 493672. 19256.5   4
   5  -1  -2 470058. 19524.6   8
   5   1  -2 464876. 18568.7   8
   5   1   4 3464.03 1685.16   1
   1   5  -4 387.707 1578.63   7
   1  -5  -4 2110.53 1933.16   8
   1   5   4 2103.44 1628.89   4
  -1   5   4 2343.90 1955.66   4
   1   5  -4 1476.25 1035.81   9
  -1  -5   4 827.676 1692.03   3
  -5   1  -4 1130.85 1337.43   6
  -5  -1  -4 1815.38 1649.35   6
  -1  -5   4 824.474 778.757   6
   1  -5   4 4255.58 2632.31   3
  -5   1   4 2154.12 1535.40   4
  -1  -5  -4-101.482 1419.92   6
  -5  -1   4 882.083 1330.52   4
   5  -1   4 1612.35 1845.89   3
   5  -1  -4 83.4452 1039.97   8
   5   1   4 2681.64 913.103   3
  -1   5  -4 1583.27 1085.50   2
  -5  -1  -4-445.458 1027.29   9
  -1   5  -4 1423.67 1451.59   9
  -5   1  -4 1382.65 1456.46   9
   5   1   4 2688.35 1155.26   5
   5  -1  -4 1395.69 1070.01   5
   5   1  -4 1115.36 1242.95   5
  -1  -5  -4-147.892 1293.78   8
   5   1  -4 1499.06 963.205   8
  -5   1  -6 402306. 19794.0   9
   1   5  -6 417412. 21031.9   7
  -5   1   6 375020. 18379.8   4
  -5  -1   6 383971. 18314.3   4
   5  -1   6 410129. 17553.7   5
  -5  -1  -6 391598. 18965.3   9
  -1   5  -6 379476. 19202.4   9
  -1  -5   6 371951. 19585.7   3
   5   1   6 370658. 18439.3   1
   1   5  -6 408946. 18285.4   9
   1  -5   6 406683. 21116.3   3
   1  -5  -6 413531. 20611.2   8
   5  -1   6 387449. 20808.2   3
  -1  -5  -6 369588. 18929.3   8
   5  -1  -6 391756. 18676.9   8
   1   5   6 331595. 18922.3   4
   5   1  -6 351874. 17636.5   8
  -1   5   6 360337. 18733.9   4
   2  -5   1 97183.0 7476.39   3
   2   5  -1 104824. 7454.54   2
   2  -5  -1 106572. 8864.85   8
   2   5  -1 104878. 6649.40   7
  -2  -5  -1 107930. 6592.67   3
  -5  -2   1 103103. 6757.81   6
  -5   2   1 104183. 6526.58   4
  -5  -2  -1 113130. 7342.10   6
   5  -2   1 101787. 7107.08   3
   2  -5  -1 102985. 8205.86   3
   5   2  -1 108228. 6857.04   5
  -5   2  -1 113937. 6410.04   4
  -2  -5   1 114059. 7158.04   6
  -2   5  -1 117522. 6381.47   6
  -2  -5  -1 109394. 7785.74   6
   2   5   1 110486. 7540.42   2
   5  -2  -1 106554. 6306.79   5
   5   2   1 104227. 6427.26   5
   2   5   1 124055. 6037.40   3
  -5   2  -1 106264. 7623.46   9
  -5  -2  -1 115842. 5309.94   3
   5   2   1 107948. 6969.18   1
   2   5  -1 122354. 6046.74   9
  -5  -2  -1 117730. 5457.69   9
  -5  -2   1 116376. 4403.59   9
  -2  -5  -1 120383. 8060.40   8
   5  -2  -1 101466. 6575.55   8
  -2  -5   1 112342. 7242.75   3
  -2   5   1 105117. 6831.97   4
  -2   5  -1 106343. 6045.95   4
   5  -2   3 133007. 8396.29   3
   2   5  -3 130468. 7724.00   7
  -2   5  -3 130132. 4049.12   4
  -2   5  -3 135654. 7415.39   2
   5   2   3 136443. 7650.89   1
  -5   2   3 139557. 7355.34   4
  -5  -2   3 122110. 6915.42   6
  -5   2  -3 154636. 7240.91   6
  -2   5  -3 130077. 4240.43   4
  -2  -5   3 136531. 6722.07   6
  -5  -2  -3 136499. 8377.05   6
  -2  -5  -3 137425. 8408.79   6
   5  -2  -3 147483. 6899.03   5
   5   2   3 131056. 6705.21   5
   2   5   3 125426. 7677.40   2
   5   2  -3 133818. 7486.53   5
   2   5  -3 155485. 5793.00   9
  -2  -5   3 117329. 7185.37   3
  -5  -2  -3 137925. 6506.29   9
   2   5  -3 119903. 7397.55   2
   2  -5  -3 132564. 9033.89   8
  -2  -5  -3 131441. 6934.44   8
   5  -2  -3 128296. 7082.85   8
   2  -5   3 128431. 9415.65   3
  -5   2  -3 131421. 7984.69   9
  -2   5  -3 141012. 9165.33   9
  -2   5   3 124061. 7442.47   4
   2   5  -5 144745. 9682.49   7
   5   2   5 129702. 8588.17   1
  -5   2   5 130073. 8430.55   4
  -5  -2   5 128683. 8168.73   4
  -5  -2  -5 122736. 9639.31   6
  -2  -5  -5 115867. 8953.13   6
   5   2   5 135562. 7475.84   5
  -5   2  -5 139743. 9507.54   9
  -2  -5   5 118340. 8586.37   3
   2   5  -5 140037. 7480.90   9
  -5  -2  -5 122057. 8038.04   9
   5   2  -5 124382. 8882.28   5
   2  -5   5 135271. 10818.1   3
   2  -5  -5 123354. 9382.49   8
   2   5   5 117684. 9004.21   4
   5  -2  -5 131220. 8613.95   8
  -2  -5  -5 126988. 8212.54   8
   5  -2   5 123170. 9793.25   3
  -2   5  -5 122773. 9215.52   9
  -2   5   5 119360. 8497.90   4
   5   2  -7 131416. 9999.31   7
  -2   5   7 105380. 8487.46   4
   2   5  -7 126718. 10324.2   7
  -5   2   7 110474. 8432.83   4
  -5  -2   7 102006. 7726.92   4
  -5  -2   7 123827. 9320.29   3
  -2  -5   7 116745. 9395.90   3
  -2   5  -7 104794. 9237.39   9
  -5   2  -7 120316. 9854.24   9
   2  -5   7 108435. 10363.1   3
   2  -5  -7 110867. 9725.92   8
   5   2   7 105923. 8475.71   1
   5  -2  -7 111107. 8801.05   8
  -2  -5  -7 113273. 8673.77   8
   2   5   7 95937.0 8670.28   4
   3   5   0 434.091 853.481   7
  -5  -3   0 2435.76 637.359   3
   3   5   0 508.704 381.266   9
  -3   5   0 565.925 1040.29   4
  -5  -3   0-142.753 1595.42   6
  -3  -5   0 6130.94 1940.00   6
  -5   3   0-38.2179 1105.74   4
  -3  -5   0-243.903 1101.16   3
   3  -5   0-830.070 2251.29   3
  -5  -3   0-83.9045 527.965   3
   5   3   0 1252.26 1352.92   1
   5   3   0 1915.75 1522.53   5
   3   5   0-572.753 1389.61   5
   3   5   0 1019.97 1309.93   2
   5  -3   0 1303.09 1981.30   8
   3  -5  -2 492985. 23480.3   8
   3   5  -2 462288. 20317.6   7
   5  -3   2 437587. 21948.4   3
  -5   3   2 485157. 20399.6   4
  -5  -3   2 447662. 20333.6   6
  -3  -5   2 454997. 20204.7   6
  -5  -3  -2 464619. 21571.8   6
   5   3   2 446944. 20539.0   1
   3   5   2 481826. 21538.4   2
  -3   5  -2 468346. 18737.0   6
  -3  -5  -2 516007. 22732.6   6
  -3   5  -2 494857. 18337.6   4
  -3   5  -2 488163. 24678.9   9
   5  -3  -2 467519. 19616.8   5
   5   3   2 444246. 19906.9   5
  -3   5  -2 510426. 20209.8   2
  -5   3  -2 491719. 22468.4   9
   3   5  -2 472169. 21076.2   2
   5  -3  -2 451209. 20626.4   8
  -3  -5   2 445738. 19966.8   3
   3   5   2 438781. 19982.3   5
   5   3   2 495380. 19852.0   2
   5   3  -2 482101. 20937.2   5
  -5  -3   2 457136. 18427.6   8
  -3  -5  -2 479814. 19155.2   8
   3  -5   2 456393. 21902.5   3
  -3   5   2 463997. 20432.0   4
   5   3   4 10466.7 2379.32   1
   3   5   4 9687.85 2316.62   2
   5   3  -4 12242.5 2644.07   7
   3   5  -4 11081.4 2460.97   7
   3   5   4 13393.3 2066.37   5
  -3  -5   4 10322.2 2414.82   3
  -3   5   4 12784.4 2675.48   4
  -5  -3   4 8755.15 2067.94   6
  -3  -5   4 13543.3 2124.34   6
  -5   3   4 9997.99 2315.09   4
  -5  -3  -4 7750.85 2801.31   6
  -3  -5  -4 10537.0 2705.53   6
   3  -5   4 8036.95 3341.85   3
   5  -3   4 7250.13 2522.46   3
  -5   3  -4 12469.2 3112.78   9
  -3   5  -4 12443.2 3219.78   9
   5   3  -4 10331.5 2522.69   5
   5   3   4 12444.6 1847.63   2
   5  -3  -4 12900.0 1917.29   5
   3  -5  -4 9040.71 2804.41   8
   5   3   4 9848.74 1916.49   5
   5  -3  -4 10282.5 2350.72   8
  -3  -5  -4 13892.3 2074.90   8
   5   3  -6 317509. 16995.0   7
  -3   5   6 309456. 16220.7   4
   3   5  -6 326102. 17347.0   7
  -5   3   6 313084. 16087.9   4
  -5  -3   6 280730. 14445.9   6
   3  -5  -6 303573. 17393.4   8
   5   3   6 295671. 16032.4   1
  -5  -3  -6 304526. 17686.2   6
  -3  -5  -6 301925. 17083.3   6
  -5  -3   6 284512. 15674.8   3
  -5   3  -6 280481. 17065.7   9
  -3  -5   6 297211. 16381.0   3
   3  -5   6 309952. 19805.0   3
   5   3   6 266567. 16568.7   4
   3   5   6 258973. 16395.3   4
   5  -3  -6 304946. 16391.0   8
   5  -3   6 283071. 17788.3   3
  -3  -5  -6 313552. 15225.4   8
  -3   5  -6 325727. 18112.2   9
   5   4  -1 91323.6 6048.31   7
   5   4   1 105676. 5420.94   7
  -4   5   1 90220.3 6311.09   4
   4   5  -1 93067.7 6092.25   7
   4   5   1 115688. 5713.98   7
   5   4   1 93135.6 6594.86   5
  -4   5  -1 105971. 5905.88   4
   4  -5   1 94496.3 7713.62   3
  -5   4   1 101845. 6569.11   4
   5  -4   1 88627.8 7804.98   3
  -5   4  -1 109592. 6250.78   4
  -5  -4   1 89955.0 6883.29   6
  -4  -5   1 89265.7 6766.06   6
  -5  -4  -1 95970.6 7375.37   6
  -4  -5  -1 96507.6 7472.74   6
   5   4   1 95442.4 6709.31   1
   4   5  -1 104496. 6216.77   1
   5  -4  -1 102615. 7847.38   8
   5   4  -1 114117. 6734.97   1
  -5  -4   1 108082. 5608.24   3
   5   4  -1 96133.7 7016.77   5
   4   5   1 93919.9 6641.88   5
   4   5  -1 97123.7 7241.33   5
  -4  -5   1 107693. 6300.16   3
   5   4   1 93749.6 6559.87   2
   4  -5  -1 103162. 8876.88   8
   4   5  -1 97739.5 7146.23   2
  -4  -5  -1 113784. 5006.37   8
   4   5   1 99050.1 7161.07   2
   5   4  -3 125633. 8302.94   7
   5  -4   3 111166. 8996.16   3
   4   5  -3 127179. 8417.86   7
  -4   5   3 130397. 8535.62   4
  -5   4   3 126963. 8372.46   4
   4   5   3 131173. 8837.77   2
  -5   4  -3 144216. 7384.31   6
  -5  -4   3 129427. 8338.59   6
  -4  -5   3 123209. 8004.43   6
   4  -5  -3 120468. 9401.40   8
  -5  -4  -3 136662. 9954.01   6
  -4  -5  -3 130789. 9824.61   6
  -5   4  -3 148464. 10858.1   9
   5  -4  -3 142034. 7636.08   5
  -5  -4   3 138689. 7891.26   3
  -4   5  -3 146797. 11574.4   9
   5   4   3 131493. 7956.84   5
  -4  -5   3 128341. 7945.09   3
   4   5   3 128075. 7800.24   5
   5   4  -3 134931. 9086.96   5
   5  -4  -3 115191. 8508.60   8
   5   4   3 150760. 8342.42   2
  -4  -5  -3 154580. 6718.35   8
   5   4   3 142334. 9048.55   1
   4  -5   3 126365. 9502.73   3
   5   4  -5 100190. 7925.55   7
   4   5  -5 105310. 8178.51   7
  -4   5   5 87450.9 7251.97   4
  -5   4   5 87530.7 7201.73   4
  -5  -4   5 78811.3 6378.25   6
   4   5   5 93223.1 7494.90   2
  -4  -5   5 107394. 6915.94   6
  -5  -4  -5 90881.3 8242.80   6
  -4  -5  -5 92058.1 8097.48   6
  -5  -4   5 93471.7 7110.44   3
  -4  -5   5 93055.9 7285.96   3
  -4   5  -5 93139.2 8953.65   9
  -5   4  -5 94893.0 8842.27   9
   5   4   5 90254.1 7535.60   1
   4  -5  -5 94408.8 8304.53   8
   5  -4  -5 94823.4 7902.39   8
   4  -5   5 92161.4 9081.37   3
   5  -4   5 78803.0 7952.30   3
   4   5   7 65235.6 7376.15   4
   5   5   0 20.9915 829.984   7
  -5  -5   0 4185.70 1865.92   6
  -5   5   0 814.794 1169.11   4
   5   5   0 297.204 1092.37   1
   5  -5   0-1752.41 2153.82   3
   5   5   0 223.287 1186.57   2
   5   5   0 622.568 1321.76   5
   5  -5   0 498.036 1928.60   8
   5   5  -2 289410. 14689.6   7
  -5   5   2 309939. 15235.6   4
   5  -5   2 303772. 16535.2   3
   5   5   2 306025. 15734.4   1
  -5  -5   2 285294. 15211.1   6
  -5  -5  -2 312843. 16924.4   6
   5   5   2 284967. 14747.0   5
  -5   5  -2 318981. 18106.3   9
  -5  -5   2 336921. 14394.0   3
   5   5  -2 309804. 16187.5   5
   5  -5  -2 301649. 16482.2   8
   5   5   2 320901. 15602.1   2
   5   5  -4-1707.45 1519.64   7
   5   5   4-774.012 967.807   5
  -5  -5   4 45.3808 1179.48   3
  -5  -5   4 744.875 1374.19   6
  -5   5   4-903.616 1566.08   4
  -5  -5  -4-1105.79 1898.79   6
   5   5   4 2012.98 1671.84   1
   5  -5   4 1655.46 2073.34   3
  -5   5  -4 2167.11 2855.62   9
   5   5   4 940.159 1316.40   2
   5  -5  -4-494.314 1522.06   8
  -5  -5  -6 325982. 18347.8   6
  -5  -5   6 289268. 16428.9   3
   5   5   6 293574. 17888.9   4
   5  -5   6 312977. 18897.8   3
   0  -6   0 636756. 28145.8   3
  -6   0   0 655595. 27927.5   6
   0  -6   0 651027. 27748.0   6
   6   0   0 665943. 27575.5   5
   0   6   0 674594. 28738.0   2
  -6   0   0 711650. 27247.3   9
   6   0   0 710556. 25437.9   8
   6   0  -2 728.726 1332.89   5
   0   6   2-37.9344 1446.14   4
  -6   0  -2 445.526 472.571   3
  -6   0  -2 845.837 1265.68   6
   0  -6   2 1396.37 941.640   6
   0  -6  -2 2589.62 1637.27   6
  -6   0   2-74.2282 1425.88   4
   0  -6   2-187.103 1985.66   3
   0   6  -2 791.848 1599.51   9
  -6   0  -2-123.493 959.613   9
   6   0   2 871.477 1294.29   5
   0   6  -2 633.555 1423.94   2
   0  -6  -2 157.774 2294.72   8
  -6   0  -2 584.984 847.584   2
   6   0  -2 1481.37 727.826   8
  -6   0   4 372251. 17330.8   4
  -6   0  -4 382591. 18540.2   6
   0   6  -4 386456. 17449.0   9
  -6   0  -4 339511. 16813.9   9
   6   0   4 365643. 16576.9   5
   6   0  -4 380480. 17192.4   5
   0   6  -4 342416. 17370.3   2
   0  -6   4 358270. 19205.6   3
   0  -6  -4 332738. 18236.6   8
   6   0  -4 360794. 15922.3   8
   0   6   4 330935. 17458.9   4
   0   6   6 168.719 1731.07   4
   0  -6   6 547.669 1963.50   3
  -6   0   6 51.8391 1348.63   4
   0   6  -6-567.746 1195.04   9
  -6   0  -6 1448.78 1493.22   9
   6   0   6-1.82158 956.980   5
   0  -6  -6-1030.28 1899.17   8
   6   0  -6 743.072 894.272   8
  -6   1  -1 138276. 8356.66   6
  -6  -1   1 136706. 8326.76   6
  -1  -6  -1 134028. 8283.03   3
  -6  -1  -1 136628. 8648.54   6
   1  -6  -1 115492. 8573.54   3
   1   6  -1 137930. 9168.81   2
  -6   1   1 138696. 8227.20   4
  -1  -6   1 140718. 8420.11   6
  -1  -6  -1 140860. 8844.83   6
  -6   1  -1 140337. 8469.52   9
  -1   6  -1 149258. 8769.86   2
   6  -1   1 145586. 8176.39   5
   1   6   1 144824. 9087.72   2
   6  -1  -1 141845. 8128.88   5
   6   1   1 129990. 7854.25   5
   6   1  -1 148819. 8419.39   5
  -6  -1   1 149559. 6864.96   9
  -6  -1  -1 138492. 7066.08   9
   1  -6  -1 131490. 9848.84   8
  -1  -6  -1 143733. 9423.37   8
   6  -1  -1 156460. 7465.00   8
  -6  -1  -1 147340. 8762.37   3
  -1   6  -1 144189. 7838.61   4
  -1   6   1 140176. 8392.07   4
  -1  -6   1 149927. 9316.39   3
   6   1  -1 159619. 6181.56   8
   6  -1   1 151224. 7719.55   8
   1  -6   1 129966. 8904.02   3
  -1   6  -3 168631. 10389.7   2
   1   6  -3 159340. 10578.5   7
   6  -1   3 173660. 9489.34   3
  -6   1  -3 181640. 10259.4   6
  -6   1   3 161725. 9567.54   4
  -6  -1  -3 162753. 10367.9   6
  -6  -1   3 157154. 9485.55   4
  -1  -6   3 174816. 8889.79   6
   6   1   3 163537. 9947.37   1
  -1  -6  -3 167700. 10328.7   6
   6  -1   3 155904. 9171.75   5
   6   1   3 160778. 9109.89   5
   6  -1  -3 164706. 9273.97   5
   6   1  -3 170227. 9870.22   5
  -1   6  -3 176128. 11034.1   9
   1   6  -3 195259. 9306.69   9
  -6   1  -3 153649. 9532.58   9
  -6  -1  -3 166287. 8899.32   9
  -1  -6   3 156273. 10558.4   3
   1  -6  -3 163260. 11689.0   8
  -1  -6  -3 160597. 10347.7   8
   1   6  -3 153699. 10145.5   2
   1   6   3 169207. 10080.7   4
   1  -6   3 171862. 12000.3   3
   6  -1  -3 174793. 8916.20   8
  -1   6  -3 180456. 7838.53   4
   6   1  -3 176042. 8170.74   8
  -1   6   3 146932. 9713.50   4
   1   6  -5 78990.8 7551.11   7
  -6   1   5 73323.7 6299.97   4
  -6  -1   5 76527.9 6347.37   4
  -6  -1  -5 75739.4 7703.99   6
   6   1   5 75373.4 6472.35   1
   6  -1   5 70630.8 5681.02   5
   6   1   5 75126.2 5618.14   5
   6  -1  -5 71611.4 5727.64   5
   1   6  -5 82207.7 5921.70   9
  -1   6  -5 72529.7 6663.89   9
  -6   1  -5 76093.0 6674.49   9
   6   1  -5 87416.8 6905.83   5
  -6  -1  -5 67849.3 5868.75   9
  -1  -6   5 76049.8 7227.18   3
   1  -6   5 88783.7 8629.26   3
   1  -6  -5 78193.5 7585.85   8
  -1  -6  -5 78660.1 6890.88   8
   6  -1  -5 71365.4 5802.00   8
   1   6   5 83274.5 7078.11   4
   6   1  -5 78305.8 5532.29   8
  -1   6   5 68230.4 6499.09   4
   6   1   7 75949.8 7020.77   1
  -1   6  -7 71298.7 7267.56   9
  -1  -6  -7 70612.7 7191.49   8
  -6  -2   0 465739. 20156.1   3
   2  -6   0 466943. 21925.6   3
  -6  -2   0 474017. 21489.6   6
   2   6   0 497564. 22371.2   2
  -6   2   0 476588. 20827.5   4
  -2  -6   0 495258. 22298.2   6
   6  -2   0 472624. 20597.1   5
   6   2   0 468922. 20855.8   5
  -6  -2   0 500508. 18363.8   9
   6  -2   0 494811. 20774.3   8
  -2   6   0 473528. 20818.0   4
  -2  -6   0 501808. 20789.1   3
  -2   6  -2 3544.06 1579.88   2
   2   6   2 5163.69 1885.65   2
   2   6  -2 3682.38 1723.70   7
   6   2   2 5456.27 1621.99   5
  -2   6   2 5531.36 2011.75   4
  -2   6  -2 5677.64 1261.68   4
  -6  -2   2 3118.11 1421.41   6
  -6   2  -2 9966.89 2036.09   6
  -6  -2  -2 5762.07 2014.91   6
  -2  -6   2 3479.89 1622.29   6
  -2  -6   2 6839.94 2291.69   3
  -2  -6  -2 7310.63 2396.47   6
  -6   2   2 5168.76 1934.69   4
   2  -6   2 3699.34 2429.00   3
   6   2   2 5200.10 1983.45   1
   6  -2   2 5471.64 1934.89   3
  -2   6  -2 10280.7 3657.67   9
  -6   2  -2 5874.31 2154.76   9
   2   6  -2 6875.20 1274.58   9
   6  -2  -2 5465.23 1590.80   5
  -6  -2  -2 7561.33 1355.17   9
   2   6  -2 6376.66 2102.51   2
   6   2  -2 7897.92 2129.86   5
   2  -6  -2 7280.14 3472.21   8
  -2  -6  -2 4787.77 1911.24   8
   6  -2  -2 4976.88 1488.20   8
   6  -2   4 356288. 18072.3   3
   2   6  -4 352669. 18315.3   7
  -6  -2   4 346094. 16970.9   6
  -6   2   4 351847. 17365.7   4
  -6  -2  -4 354508. 19198.9   6
  -2  -6   4 382927. 16379.4   6
  -2  -6  -4 381678. 18721.9   6
   6   2   4 341937. 16363.2   5
   6  -2  -4 379218. 16682.2   5
   2   6   4 332246. 17369.0   2
  -2   6  -4 376525. 19518.7   9
  -6   2  -4 369912. 18558.5   9
   6   2  -4 350710. 17660.7   5
  -6  -2  -4 353983. 16399.9   9
  -2  -6   4 350229. 18019.4   3
   6   2   4 368689. 18031.6   1
  -2   6  -4 398440. 17652.4   2
   2  -6  -4 348498. 19559.6   8
  -2  -6  -4 361283. 17167.8   8
   2   6   4 366586. 18161.6   4
   2  -6   4 394766. 21240.8   3
   6  -2  -4 340823. 16881.1   8
  -2   6   4 361724. 18029.3   4
   6   2  -6-1768.29 1679.80   7
   2   6  -6 1957.80 2073.50   7
   2   6   6 2827.34 1438.71   2
   2   6   6 1085.36 1373.17   4
  -2   6   6 792.787 1513.04   4
  -6  -2   6 3119.91 1460.80   6
  -2  -6   6 2623.89 2188.55   3
  -6   2   6 1839.71 1753.46   4
   2  -6   6-434.846 3074.32   3
   6  -2   6 2683.71 1558.32   5
  -2   6  -6 265.975 1538.91   9
  -6   2  -6 3053.34 2041.37   9
  -6  -2  -6 2594.05 1596.91   9
   6   2   6 1348.14 1609.05   1
   2  -6  -6 1084.67 1582.44   8
  -2  -6  -6 1997.85 1461.97   8
   6  -2  -6-333.096 1481.92   8
  -3   6  -1 166968. 8767.03   4
   3  -6   1 170869. 10830.1   3
   3   6  -1 176900. 9758.60   7
   3   6   1 176589. 10813.8   2
  -6   3   1 177498. 9992.95   4
  -6  -3   1 161299. 10074.4   6
   3  -6  -1 183128. 11924.6   8
  -3  -6  -1 194566. 8706.25   3
  -6  -3  -1 188703. 11063.8   6
   6  -3   1 179009. 10776.7   3
  -6   3  -1 190065. 9587.90   4
   3  -6  -1 159579. 10984.1   3
  -3  -6   1 166577. 10238.3   6
  -3  -6  -1 190910. 11582.3   6
   6  -3  -1 172791. 9525.17   5
   6   3   1 181299. 10442.4   1
  -6   3  -1 162988. 10813.3   9
   6   3   1 170340. 9827.74   5
   6   3  -1 167450. 10105.5   5
  -3  -6  -1 194899. 10238.9   8
   6  -3  -1 171892. 9908.76   8
  -3  -6   1 206366. 10973.5   3
   3   6  -1 183477. 11146.8   2
  -3   6   1 169618. 9850.98   4
  -3   6   3 121826. 8339.51   4
   3   6  -3 112844. 8109.82   7
   6  -3   3 100386. 8476.79   3
  -3   6  -3 138803. 11700.2   9
  -3   6  -3 132091. 8083.39   2
  -6   3   3 125006. 8214.36   4
  -6  -3   3 113850. 7813.73   6
  -6   3  -3 134046. 8005.85   6
  -3  -6   3 120046. 7701.74   6
  -6  -3  -3 127669. 9476.67   6
   3   6   3 132171. 8763.34   2
  -3  -6  -3 125217. 9211.06   6
   6  -3  -3 127756. 7504.64   5
  -6   3  -3 122488. 9231.43   9
   6   3  -3 114126. 8303.06   5
   3   6  -3 115377. 8563.22   2
  -3  -6   3 122090. 8269.92   3
   3  -6  -3 122118. 10204.7   8
   6  -3  -3 109340. 7645.67   8
  -3  -6  -3 125251. 7235.51   8
   6   3   3 128040. 8669.83   1
   3  -6   3 118930. 9431.65   3
   6   3   3 112010. 7474.37   5
   6   3  -5 80501.5 7129.03   7
   6  -3   5 68054.8 7163.49   3
  -3   6   5 65815.3 6485.58   4
   3   6  -5 78857.5 7209.78   7
  -6   3   5 73871.3 6623.72   4
  -6  -3   5 69485.8 5954.42   6
  -3   6  -5 81725.3 8276.04   9
   6   3   5 79662.1 5853.07   5
  -6  -3  -5 81456.2 8183.97   6
  -3  -6  -5 78937.8 7297.32   6
   3   6   5 67677.8 6351.03   2
  -6  -3   5 69847.3 6018.85   3
  -6   3  -5 68930.9 7253.37   9
  -3  -6   5 74839.0 6820.53   3
   6   3  -5 76599.7 7236.74   5
   3  -6  -5 71478.8 7693.42   8
   3   6   5 79040.2 7172.98   4
   6  -3  -5 83334.1 6971.83   8
   3  -6   5 78012.0 8625.68   3
   6   3   5 76375.9 6838.86   1
  -4   6   0 436218. 19333.1   4
   4   6   0 472159. 19296.3   7
  -6   4   0 452114. 19956.2   4
   4  -6   0 422794. 21474.4   3
  -6  -4   0 444346. 21223.3   6
  -4  -6   0 398112. 20774.6   6
   6  -4   0 396713. 21168.6   8
   6   4   0 423267. 20216.0   1
   4   6   0 426913. 20905.8   5
   6   4   0 430930. 20435.9   5
  -4  -6   0 480460. 18993.6   8
   4   6   0 442663. 21275.7   2
  -4  -6   0 504251. 18601.2   3
   4   6  -2 1108.61 914.716   1
   6   4  -2 780.146 1129.00   7
   4   6  -2 619.043 1287.43   7
  -4   6  -2 1430.86 1055.48   2
   6   4   2 734.002 1319.53   1
  -6  -4   2 1236.64 907.851   3
  -4   6   2 1842.83 1644.44   4
  -6  -4   2 1197.34 1477.58   6
  -4  -6   2 535.887 1254.11   3
  -4  -6   2 3135.40 1687.82   6
  -6  -4  -2 3485.58 2125.70   6
  -6   4   2 2067.50 1567.06   4
  -4  -6  -2 3223.25 2248.14   6
   4  -6   2 1452.64 1843.75   3
   6  -4   2-361.589 1765.05   3
   6   4   2 2086.36 1354.14   2
   4   6  -2 2827.44 1906.24   2
  -4   6  -2 1084.61 2132.45   9
  -6   4  -2 2426.75 1979.42   9
   6  -4  -2 701.159 1067.89   5
   6   4   2-606.184 1128.75   5
   6   4  -2 408.029 1530.06   5
   4   6   2 439.756 1249.05   5
   4   6   2 1737.44 1786.11   2
   4  -6  -2-118.899 2435.98   8
   6  -4  -2 478.701 1353.66   8
   6   4  -4 316305. 16472.5   7
  -4   6   4 308481. 16392.2   4
   6  -4   4 275475. 16798.3   3
   4   6  -4 324874. 16628.8   7
  -6   4   4 319558. 16382.8   4
   4   6   4 333888. 16874.3   2
  -6  -4   4 272794. 15342.6   6
   6   4   4 321920. 16939.8   1
  -4  -6   4 319656. 15518.6   6
  -6  -4  -4 347028. 19354.9   6
  -4  -6  -4 337780. 17873.5   6
  -6  -4   4 284594. 14992.3   3
  -4   6  -4 352519. 20955.6   9
   6   4   4 314189. 15295.2   5
  -6   4  -4 321401. 18580.3   9
  -4  -6   4 307146. 16035.4   3
   6   4  -4 311258. 17051.4   5
   4  -6  -4 321517. 18446.4   8
   6  -4  -4 297181. 16104.7   8
   4  -6   4 323767. 18267.8   3
  -6  -4   6-484.197 1486.21   3
   6   4   6-2035.34 2133.18   4
  -6  -4  -6 1288.59 1928.71   6
   6  -4   6 599.795 1747.48   3
   6   5   1 89417.9 7020.73   1
   6   5  -1 92997.0 6352.99   7
   5   6  -1 88429.2 6205.66   7
  -5   6   1 83316.5 6481.35   4
  -5   6  -1 90135.1 5841.41   4
  -6   5   1 93427.8 6839.45   4
   5  -6   1 86277.3 7668.58   3
  -6   5  -1 89189.6 6029.81   4
   6  -5   1 81953.5 7920.64   3
  -6  -5   1 89213.8 7393.48   6
  -5  -6   1 83254.3 7067.29   6
  -6  -5  -1 90998.5 7797.40   6
   6   5  -1 95483.9 6794.94   1
  -5  -6  -1 85833.7 7625.64   6
   6   5   1 91006.3 7019.87   5
   6   5  -1 87275.6 7275.34   5
   5   6   1 85947.0 6987.24   5
   6   5   1 84330.2 6730.96   2
   5   6  -1 103625. 7945.61   5
   5   6  -1 92149.3 7428.56   2
   5  -6  -1 98531.3 8538.11   8
   6  -5  -1 79833.5 7523.19   8
   5   6   1 96889.4 7582.64   2
   5   6  -1 98140.2 6631.66   1
   5   6   1 87804.0 6950.50   1
   6   5  -3 118237. 8571.20   7
   5   6  -3 111660. 8359.14   7
   5  -6   3 117988. 9490.15   3
  -5   6   3 130874. 9134.14   4
   6  -5   3 128532. 9775.19   3
  -6   5   3 137561. 9285.88   4
  -6  -5   3 133340. 8019.18   3
  -6  -5   3 115940. 8670.19   6
  -5  -6   3 126332. 8755.69   6
  -6  -5  -3 142747. 10942.1   6
  -5  -6  -3 138551. 10635.8   6
   6   5   3 147718. 9915.83   1
   6  -5  -3 135685. 8098.57   5
  -5   6  -3 137659. 11770.0   9
  -6   5  -3 115381. 10270.4   9
   6   5   3 113999. 8183.28   5
  -5  -6   3 130318. 8391.85   3
   5   6   3 129021. 8487.23   5
   6   5  -3 143995. 10168.0   5
   6   5   3 130127. 8499.44   2
   5  -6  -3 126286. 10062.0   8
   6  -5  -3 107167. 8688.82   8
   5   6   3 133166. 9461.88   2
   5  -6   5 53875.6 6646.53   3
   6  -5   5 57571.3 6693.78   3
  -6  -5   5 55067.9 5503.78   6
  -6  -5  -5 70630.5 7669.97   6
  -5  -6  -5 57321.9 6611.38   6
  -6  -5   5 64150.0 5928.83   3
  -5  -6   5 50743.1 5621.28   3
  -6   6   0 396818. 18428.9   4
  -6  -6   0 407788. 20677.1   6
   6   6   0 403579. 20043.6   5
   6   6   0 403893. 19916.5   2
   6  -6   0 376416. 20761.0   8
   6   6   0 396218. 19192.3   1
   6   6  -2 46.3659 1067.33   7
  -6  -6   2-1333.16 1768.01   6
  -6   6   2-379.470 1545.20   4
  -6  -6  -2 1088.16 2208.61   6
   6   6   2 5268.53 2138.90   1
   6  -6   2 573.448 1582.34   3
   6   6   2 1685.15 1554.66   2
  -6   6  -2 234.075 2127.09   9
   6   6   2-1122.88 1437.20   5
   6   6  -2 962.605 1864.49   5
   6  -6  -2-673.468 1693.29   8
   6   6  -4 267870. 14874.4   7
   6  -6   4 231841. 14924.9   3
  -6  -6   4 229979. 13825.3   6
  -7   0   1 138190. 8899.67   6
  -7   0  -1 136663. 9168.08   6
   0  -7  -1 142051. 9074.68   3
   0   7  -1 157513. 9644.76   2
   0   7   1 150012. 9460.23   2
   0  -7   1 139112. 8282.79   6
   0  -7  -1 129806. 8668.14   6
   7   0   1 144515. 8791.37   5
   7   0  -1 142405. 8788.72   5
  -7   0   1 156941. 8238.82   9
  -7   0  -1 158160. 8304.64   9
   0  -7  -1 154984. 10270.1   8
   0   7  -1 148343. 8441.49   4
   0   7   1 156331. 9055.64   4
   7   0  -1 164778. 6957.11   8
   0  -7   1 140912. 9392.09   3
  -7   0  -3 127346. 9420.69   6
  -7   0   3 138499. 8940.18   4
   7   0   3 151606. 8881.98   5
   7   0  -3 129912. 8621.29   5
   0   7  -3 155028. 9347.15   9
  -7   0  -3 138287. 8357.57   9
   0  -7  -3 126388. 10264.8   8
   0  -7   3 134124. 10501.3   3
   7   0  -3 145230. 7408.89   8
   0   7   3 129282. 8782.70   4
   0   7  -3 123204. 9349.76   2
  -7   0   5 63947.2 6105.27   4
   7   0   5 67090.9 5692.42   5
   7   0  -5 57984.3 5700.23   5
   0   7  -5 78491.4 6664.68   9
  -7   0  -5 61859.8 5984.54   9
   0  -7   5 72049.4 7889.59   3
   0  -7  -5 74081.2 7554.70   8
   7   0  -5 66716.2 5266.67   8
   0   7   5 55460.6 5924.47   4
  -1   7   0-518.713 1283.49   2
  -1   7   0 555.225 1228.10   4
  -7   1   0 358.275 1497.68   6
  -7  -1   0 502.416 1461.25   6
  -1  -7   0 395.267 1276.09   6
  -1  -7   0-450.315 1225.65   3
   1  -7   0-336.746 1453.15   3
  -7   1   0-217.556 1254.51   9
  -7  -1   0 171.918 607.250   9
   7  -1   0-600.597 1295.51   5
   7   1   0-660.826 1213.10   5
   7  -1   0 206.504 582.556   8
   1   7   0-798.559 1682.49   2
   1   7  -2 387575. 19506.8   2
  -7  -1   2 349838. 18089.5   6
  -7   1  -2 406057. 19012.0   6
  -7  -1  -2 355116. 19026.8   6
  -1   7  -2 356379. 18223.9   2
  -7   1   2 377091. 18422.0   4
  -1  -7   2 406018. 17774.5   6
  -1  -7  -2 368191. 18786.6   6
   7  -1   2 381650. 18055.6   5
   7   1   2 391537. 18112.6   5
   7  -1  -2 362179. 17899.5   5
   1   7   2 404518. 19060.1   2
   7   1  -2 384169. 18503.7   5
  -1   7  -2 448774. 20154.8   9
   1   7  -2 471903. 18296.8   9
  -7   1  -2 378753. 18133.9   9
  -7  -1  -2 399364. 16903.4   9
   1  -7  -2 368263. 20422.7   8
  -1  -7  -2 379399. 19372.3   8
   1   7   2 392451. 18633.0   4
   7  -1  -2 423518. 16879.2   8
  -1  -7   2 402538. 20016.8   3
  -1   7  -2 425499. 16997.5   4
  -1   7   2 368228. 18257.1   4
   1  -7   2 414782. 20072.0   3
   7   1  -4 450.795 669.577   8
   1   7   4 2452.51 1765.88   4
  -1   7   4 2381.87 1890.49   4
  -7  -1  -4 2537.15 2047.66   6
  -1  -7   4 2445.67 2171.97   3
  -7   1   4 739.911 1318.39   4
  -7  -1   4 664.618 1444.33   4
   1  -7   4 2786.29 2678.61   3
   1   7  -4 3813.06 2049.58   2
  -1   7  -4 1817.44 1658.20   2
  -1   7  -4 6459.27 2404.45   9
  -7   1  -4-420.763 1353.92   9
   7  -1   4 1552.06 1285.21   5
  -7  -1  -4 2294.07 1427.72   9
   7   1   4 3350.44 1470.08   5
   7  -1  -4-175.511 1285.13   5
   7   1  -4 1029.82 1367.55   5
   1  -7  -4 2207.44 2477.58   8
  -1  -7  -4 106.511 1736.73   8
   7  -1  -4 1971.88 1043.17   8
   7  -1   6 251723. 13662.7   5
  -1   7  -6 282281. 16024.0   9
  -7  -1  -6 248398. 14343.2   9
  -1  -7  -6 227766. 14897.7   8
   7  -1  -6 245899. 13666.7   8
   2  -7   1 99379.1 8036.31   3
   2   7  -1 132979. 9259.51   2
  -7   2  -1 114441. 7820.64   6
  -7  -2   1 116164. 8093.72   6
  -2  -7  -1 124966. 7327.80   3
  -7  -2  -1 107318. 8359.81   6
   2  -7  -1 106220. 8335.83   3
  -7   2   1 112985. 7978.46   4
   2   7   1 122275. 8565.76   2
  -2  -7   1 123770. 8360.92   6
  -2  -7  -1 131973. 8912.47   6
   7  -2   1 115894. 7722.27   5
   7  -2  -1 123804. 7836.79   5
  -2   7  -1 108662. 7611.33   2
   7   2   1 115893. 7706.64   5
   2   7  -1 144679. 7053.28   9
   7   2  -1 121147. 8149.50   5
  -7   2  -1 110243. 8048.27   9
  -7  -2  -1 119250. 6006.84   9
   2  -7  -1 126204. 9550.67   8
   7  -2   1 133481. 7747.77   8
  -2  -7  -1 115026. 7928.67   8
   7  -2  -1 124017. 7093.76   8
  -2  -7   1 119511. 8157.69   3
  -2   7   1 119105. 7880.09   4
  -2   7  -1 125179. 7202.36   4
  -2   7  -3 94425.9 6938.97   2
   2   7  -3 73466.6 6949.84   7
  -7  -2   3 89898.0 6794.80   6
  -7   2  -3 100924. 7488.25   6
  -7   2   3 72132.4 6394.38   4
   7  -2   3 82714.4 6505.99   3
  -7  -2  -3 74551.2 7312.73   6
   7   2   3 85840.8 7214.65   1
  -2  -7   3 88608.6 6342.72   6
  -2  -7  -3 89082.9 7442.84   6
   2   7   3 83161.9 6879.55   2
   7  -2   3 86013.0 6505.64   5
   7  -2  -3 85084.4 6349.38   5
   7   2   3 79892.9 6176.96   5
  -2   7  -3 84422.4 8028.92   9
   7   2  -3 81943.2 6927.68   5
  -7   2  -3 75266.5 6791.20   9
  -7  -2  -3 93552.5 5742.00   9
   2   7  -3 82163.8 7508.55   2
   2  -7  -3 76589.4 8442.76   8
  -2  -7   3 77590.7 7379.91   3
  -2  -7  -3 80354.4 6817.86   8
   2   7   3 86426.8 6990.16   4
   7  -2  -3 81332.1 5920.93   8
   2  -7   3 88179.4 8118.08   3
  -2   7   3 83748.3 6781.99   4
   2   7  -5 112129. 9390.98   7
  -7  -2   5 101894. 7775.69   6
  -7   2   5 98650.5 8120.88   4
  -7  -2  -5 91563.8 9399.33   6
   7   2   5 100091. 8296.87   1
   7  -2   5 99069.3 7593.04   5
   2   7   5 100825. 7939.91   2
   7   2   5 101363. 7221.96   5
  -2   7  -5 102364. 9403.41   9
  -7   2  -5 102904. 8745.55   9
   7   2  -5 106974. 8674.55   5
  -7  -2  -5 98364.8 7321.25   9
  -2  -7   5 99727.1 8968.24   3
   2  -7  -5 104035. 9894.34   8
  -2  -7  -5 105498. 8047.62   8
   2  -7   5 111045. 10529.0   3
   2   7   5 97532.0 8085.41   4
   7  -2  -5 103310. 7639.73   8
  -2   7   5 97363.4 8088.43   4
  -3   7   0 972.328 1187.27   4
  -7  -3   0-914.400 1669.48   6
  -3  -7   0 454.158 1645.28   6
  -7   3   0 1455.81 1450.57   4
  -3  -7   0-933.972 965.950   3
   3  -7   0 1050.93 1665.95   3
   7  -3   0-604.902 1353.50   5
   7   3   0-1036.72 1389.93   5
   3   7   0-241.935 1364.55   2
   7  -3   0 700.927 1153.02   8
   3  -7   2 394913. 19831.7   3
   3   7  -2 357241. 18398.5   7
  -7   3  -2 386836. 17962.2   6
  -7  -3   2 359963. 18426.3   6
  -7   3   2 375358. 18705.5   4
   3   7   2 422035. 19574.3   2
  -7  -3  -2 403922. 20288.6   6
   7  -3   2 357230. 18746.5   3
  -3  -7   2 397899. 19011.8   6
  -3  -7  -2 443006. 20575.1   6
   7   3   2 401635. 19577.2   1
  -3   7  -2 395577. 17961.5   2
   7  -3  -2 374300. 17884.2   5
  -3   7  -2 430325. 20911.5   9
   7   3   2 363551. 18052.2   5
  -7   3  -2 351639. 19134.4   9
   7   3  -2 391394. 19136.4   5
   3  -7  -2 395709. 20914.1   8
  -3  -7  -2 403555. 18136.6   8
   3   7  -2 426368. 20745.3   2
   7  -3  -2 360705. 17639.2   8
  -3  -7   2 431087. 20252.0   3
  -3   7   2 364728. 18464.4   4
   3   7   4 1954.04 1564.63   2
   3   7  -4-379.094 1576.60   7
   3   7   4 1200.64 1767.60   4
  -3   7   4 3113.64 1734.57   4
  -7  -3   4 3853.23 1764.17   6
  -3  -7   4 1704.47 1934.21   3
  -7  -3  -4 727.893 2336.37   6
  -7   3   4 4970.36 2080.16   4
  -3  -7  -4 4056.12 2007.34   6
   3  -7   4-176.132 2188.35   3
   7   3   4 1778.71 1825.72   1
   7  -3   4 1499.83 1843.42   3
  -3   7  -4 4799.96 2809.77   9
  -7   3  -4 3867.76 2296.05   9
   7  -3  -4 1112.56 1029.08   5
   7   3   4 1728.84 1460.49   5
   7   3  -4 1241.02 1676.91   5
   3  -7  -4 820.027 2060.70   8
   7  -3  -4 747.798 1134.23   8
   4   7   1 109176. 8542.61   2
  -4   7   1 102164. 7471.36   4
  -4   7  -1 102353. 6487.85   4
   4   7  -1 116123. 7615.04   7
   4  -7   1 100361. 8257.00   3
  -7   4   1 119747. 8232.53   4
  -7  -4   1 117685. 8611.52   6
  -7  -4  -1 114074. 8983.01   6
  -7   4  -1 111349. 7264.23   4
  -4  -7   1 105577. 8269.47   6
  -4  -7  -1 114060. 9135.71   6
   7   4   1 108108. 8199.61   1
   7  -4  -1 101751. 7381.81   5
  -7   4  -1 97710.6 8472.19   9
   7   4   1 107361. 7817.91   5
   7   4  -1 123362. 8637.15   5
   4   7  -1 116529. 7416.37   1
   7  -4   1 107487. 8641.69   8
   4  -7  -1 110899. 9223.08   8
   7  -4  -1 100794. 7676.77   8
   4   7  -1 113167. 9091.44   2
   7   4  -3 92889.2 7132.01   7
  -4   7   3 87442.0 7427.82   4
   4  -7   3 81045.2 7743.79   3
   4   7  -3 83405.1 7065.45   7
   4   7   3 85855.4 7315.47   2
  -4   7  -3 87850.7 8803.48   9
  -7   4   3 92429.9 7522.46   4
   7  -4   3 70137.1 7156.57   3
  -7  -4   3 89845.4 7318.43   6
  -7  -4  -3 96564.9 8795.20   6
  -4  -7   3 89242.2 7035.87   6
  -4  -7  -3 97608.0 8457.16   6
   7  -4  -3 84488.9 6444.17   5
  -7  -4   3 82914.1 5962.18   3
   7   4   3 75452.3 6524.90   5
  -7   4  -3 89793.2 8186.75   9
   7   4  -3 85957.4 7601.16   5
  -4  -7   3 91390.6 7500.72   3
   7   4   3 94497.9 7916.01   1
   4  -7  -3 79009.9 8356.83   8
   7  -4  -3 78831.9 6678.33   8
   7  -4   5 71495.0 7613.28   3
   4   7   5 83312.5 7352.14   2
  -7  -4   5 79274.7 6898.52   6
  -7  -4  -5 84880.5 8901.32   6
  -7  -4   5 74006.8 6359.08   3
   7   4  -5 81507.7 8121.05   5
  -4  -7   5 65734.9 6999.79   3
   7   5   0 1062.57 1394.35   1
  -5   7   0-363.374 1283.60   4
  -7  -5   0-168.799 1537.98   6
  -5  -7   0-1575.59 1775.12   6
  -7   5   0 84.1502 1281.61   4
   5  -7   0-1055.01 2211.94   3
   5   7   0-530.132 1627.49   2
   7   5   0 2387.73 1749.92   5
   5   7   0-590.911 1171.89   1
   5  -7   0 572.014 1520.33   8
   7  -5   0 970.182 1786.33   8
   7   5  -2 260798. 14203.2   7
  -5   7   2 247814. 14637.8   4
   5   7  -2 275548. 14464.2   7
   5  -7   2 264440. 15649.4   3
  -7   5   2 246715. 14734.5   4
  -7  -5   2 275704. 15415.2   6
   7  -5   2 258244. 16159.4   3
  -5  -7   2 261205. 15055.5   6
  -7  -5  -2 286833. 16924.7   6
   5   7   2 272636. 15718.6   1
  -5  -7  -2 312840. 17348.2   6
   7  -5  -2 267507. 14269.5   5
  -5   7  -2 317629. 17422.2   9
  -7   5  -2 244049. 15965.6   9
   7   5   2 288083. 15146.3   5
   5   7  -2 297137. 16540.4   2
   7   5  -2 299195. 16233.6   5
   5   7   2 253932. 14939.0   5
   7   5   2 281056. 15679.6   1
   5  -7  -2 288029. 16779.8   8
   7  -5  -2 252997. 14926.2   8
   5   7   2 307501. 16479.6   2
   7   5  -4 3134.35 2038.00   7
   5   7  -4 4243.81 1880.19   7
  -7  -5   4 1396.26 1471.54   6
   7  -5   4 1699.68 1875.40   3
   7   5   4 1802.48 1319.64   5
   5   7   4 4012.88 2105.77   2
   7  -5  -4 2458.69 1623.13   8
  -6   7   1 89051.1 7292.17   4
  -7   6   1 96568.4 7662.09   4
   6   7   1 94364.4 7914.98   1
   6  -7   1 101619. 8736.28   3
  -7  -6   1 88325.6 8097.58   6
  -6  -7   1 89178.9 8121.90   6
  -7  -6  -1 100431. 9015.09   6
  -6  -7  -1 99316.6 9046.20   6
  -6   7  -1 109332. 9213.03   9
  -7   6  -1 95839.7 8996.27   9
   7   6   1 91921.9 7926.08   1
   7   6   1 101105. 8263.55   5
   7   6  -1 101585. 8596.96   5
   6   7   1 95965.2 8313.60   5
   6   7  -1 102789. 8824.49   5
   6   7   1 102322. 8591.75   2
   7  -6   1 93928.8 8543.93   8
   6  -7  -1 96630.0 8733.90   8
   7  -6  -1 98442.1 8784.56   8
   7   6  -3 94804.9 7645.69   7
   6   7  -3 79893.6 7175.06   7
  -6  -7   3 93589.4 7889.29   6
   7   6   3 83333.0 7315.29   5
   6   7   3 80229.4 7200.74   5
   6   7   3 89767.0 8141.55   2
   0  -8   0 346391. 17207.6   3
  -8   0   0 340330. 17569.8   6
   0   8   0 365537. 17834.2   2
   8   0   0 342061. 17078.5   5
  -8   0   0 354371. 15656.3   9
   0   8   0 367290. 16821.4   4
   0   8   2 7903.44 2405.34   2
   0   8  -2 5054.76 1477.20   4
   0   8   2 5867.67 2093.02   4
  -8   0   2 4499.82 1970.47   6
  -8   0  -2 5750.94 2241.73   6
   0  -8   2 6701.25 2353.46   3
   0   8  -2 7384.85 1924.00   9
  -8   0  -2 5495.78 1563.13   9
   8   0   2 3112.16 1753.18   5
   8   0  -2 4218.96 1699.37   5
   0   8  -2 6927.72 2243.34   2
   0  -8  -2 3001.61 1911.36   8
  -8   0   4 294698. 15592.5   4
   8   0   4 287095. 15000.6   5
   8   0  -4 275073. 15197.3   5
  -8   0  -4 260022. 14386.0   9
   0   8  -4 306896. 16750.0   2
   0  -8  -4 245699. 16142.6   8
   0  -8   4 284266. 17526.3   3
   0   8   4 271568. 15116.8   4
  -1  -8   1 75015.9 6460.53   3
   1  -8   1 74969.2 6713.05   3
   1   8  -1 82960.7 7026.76   2
  -8  -1   1 74276.0 6565.56   6
  -8   1  -1 80297.8 6746.14   6
  -8  -1  -1 86760.1 7427.69   6
  -1  -8  -1 80612.9 6259.34   3
   1  -8  -1 77604.1 6718.02   3
  -1   8  -1 79204.1 6474.02   2
   1   8   1 91643.1 7288.13   2
  -1  -8   1 84567.9 6335.75   6
  -1  -8  -1 78544.8 6664.82   6
   8  -1   1 86326.8 6663.26   5
   8  -1  -1 80951.9 6441.76   5
   8   1   1 92174.4 6891.18   5
   8   1  -1 92335.8 7000.86   5
  -8   1   1 82563.1 6388.40   9
  -8   1  -1 85723.3 6324.40   9
  -1   8   1 86581.1 6834.56   2
   1  -8  -1 94464.9 7969.95   8
  -1  -8  -1 76846.0 6783.25   8
   1   8   1 83929.3 6551.64   4
  -1   8  -1 87499.6 5942.97   4
  -1   8   1 82108.6 6321.15   4
  -8  -1   3 69322.4 6334.89   6
  -8   1  -3 76540.1 7151.30   6
  -8  -1  -3 70336.3 7303.97   6
  -8   1   3 63882.3 6282.58   4
   8  -1   3 74829.9 6336.82   5
   1   8   3 80880.9 6796.24   2
   8   1   3 82695.0 6541.98   5
   8  -1  -3 68637.1 6193.06   5
   8   1  -3 68428.9 6454.17   5
  -1   8  -3 82724.5 6831.60   9
  -8   1  -3 72562.2 6304.61   9
  -8  -1  -3 76442.1 5513.09   9
   1  -8  -3 73072.0 7497.41   8
  -1  -8  -3 72133.1 6787.01   8
   1   8  -3 71359.6 7043.96   2
   1   8   3 81603.5 6745.70   4
  -1  -8   3 71242.2 7392.51   3
  -1   8   3 69329.6 6185.95   4
   1  -8   3 68134.4 7168.02   3
  -1   8  -3 80481.0 6765.63   2
   8  -1   5 107543. 7993.22   5
   8   1   5 95897.0 7407.64   5
   8   1  -5 94149.5 8014.28   5
  -8   1  -5 99903.8 8306.37   9
  -8  -1  -5 91132.9 7214.64   9
  -1  -8  -5 92537.3 8733.57   8
  -2  -8   0 258184. 12880.8   3
   2   8   0 281239. 14869.5   2
  -8   2   0 258661. 14200.8   6
   2  -8   0 247901. 14151.0   3
  -8  -2   0 253403. 14472.1   6
  -2  -8   0 246115. 13938.2   6
   8  -2   0 247700. 13501.1   5
   8   2   0 248177. 13688.5   5
  -8   2   0 239314. 13808.5   9
  -2   8   0 236865. 13351.0   2
  -2  -8   0 272182. 13874.2   8
  -2   8   0 263867. 13064.4   4
   2   8   2 659.356 1307.13   4
  -2   8   2 173.537 1102.84   4
  -8  -2   2 2220.51 1650.77   6
  -8   2  -2 481.655 1221.80   6
  -8  -2  -2 1162.93 1822.76   6
  -2  -8   2-201.592 998.366   6
  -2  -8  -2 3075.32 1762.86   6
  -8   2   2 1967.59 1517.86   4
  -2  -8   2 626.319 1560.79   3
   2  -8   2 1322.27 1703.44   3
  -2   8  -2 3452.10 1951.37   9
  -8   2  -2 3177.03 1792.25   9
   8  -2   2-1809.01 1606.22   5
   8  -2  -2 2565.36 1645.65   5
   8   2   2 863.546 1470.96   5
   2   8  -2 1967.80 1881.64   2
   8   2  -2 1572.10 1649.55   5
  -2   8  -2 569.780 1000.53   2
   2  -8  -2 1962.60 2243.21   8
  -2  -8  -2 526.657 1184.82   8
   2   8   2-654.207 1542.33   2
  -8  -2   4 283632. 15471.2   6
  -8   2   4 261581. 15486.1   4
  -8  -2  -4 263051. 17320.1   6
  -2  -8  -4 285283. 16127.3   6
   2   8   4 288236. 15441.5   2
   8  -2   4 300760. 15443.4   5
   8   2   4 263372. 14628.4   5
   8  -2  -4 275972. 14838.4   5
  -2   8  -4 287065. 16377.3   9
  -8   2  -4 276825. 16027.3   9
   8   2  -4 256438. 15724.7   5
   2   8  -4 273735. 16896.5   2
   2  -8  -4 297634. 18179.4   8
  -2  -8   4 281745. 17507.7   3
   2   8   4 291596. 15693.5   4
   8  -2  -4 274812. 14092.1   8
   2  -8   4 283707. 17345.2   3
  -2   8   4 270487. 15104.6   4
   3   8   1 119210. 8863.68   2
   3  -8   1 104468. 8394.20   3
  -8   3  -1 100476. 7794.21   6
  -8  -3   1 114172. 8570.33   6
  -8  -3  -1 113672. 9095.85   6
  -8   3   1 116180. 8539.99   4
  -3  -8   1 105459. 8363.39   6
  -3  -8  -1 114218. 8890.08   6
   8  -3   1 105077. 7861.37   5
   8  -3  -1 104352. 7816.29   5
  -3   8  -1 98737.1 7403.15   2
  -8   3  -1 94353.1 8095.93   9
   8   3   1 107575. 7960.15   5
   8   3  -1 123574. 8658.34   5
   3  -8  -1 132309. 9962.01   8
   8  -3  -1 111357. 7282.96   8
   3   8  -1 124149. 9384.35   2
  -3   8   1 93076.1 7239.38   4
  -3   8   3 48363.7 5339.57   4
   3  -8   3 59718.9 6545.10   3
   3   8  -3 59250.4 6192.33   7
  -8  -3   3 51049.3 5513.34   6
  -8   3   3 62327.0 6280.25   4
   8   3   3 46732.9 5708.00   1
   3   8   3 57446.4 5824.16   2
  -3  -8  -3 59229.5 6360.23   6
  -8  -3  -3 50954.9 6546.40   6
   8  -3   3 56611.7 5620.83   5
  -3  -8   3 49028.5 6096.44   3
   8  -3  -3 52942.7 5216.30   5
   8   3   3 53320.1 5391.54   5
  -3   8  -3 57444.9 6535.57   9
  -8   3  -3 55155.6 6015.51   9
   8   3  -3 49803.0 5844.16   5
   3   8  -3 53846.5 6517.17   2
   8  -3  -3 55193.0 5087.00   8
   3  -8  -3 50467.5 6429.85   8
  -4   8   0 222577. 12429.8   4
  -8  -4   0 253345. 15020.7   6
   4  -8   0 243847. 14602.9   3
  -8   4   0 243612. 13684.9   4
  -4  -8   0 262982. 15192.8   6
   8  -4   0 244659. 13700.8   5
  -8   4   0 225133. 14636.7   9
   8   4   0 236599. 13865.1   5
   4  -8   0 267872. 15733.2   8
   8  -4   0 253717. 13799.7   8
   4   8   0 272401. 15321.9   2
   4   8  -2 1570.76 1628.45   7
   8   4   2-538.975 1682.85   1
  -4   8   2 1748.30 1604.66   4
  -8  -4   2 267.897 1528.00   6
  -8  -4  -2 1256.02 1981.91   6
  -4  -8   2-463.374 1511.49   6
  -4  -8  -2 3693.72 2078.35   6
  -8   4   2 3565.01 2097.94   4
   4  -8   2 1783.29 1995.11   3
   4   8  -2-167.430 1868.05   2
  -4   8  -2 2167.61 2111.03   9
  -8   4  -2 2396.77 1592.61   9
   8  -4   2 3370.36 1838.82   5
   8  -4  -2 372.575 1090.15   5
   8   4   2 158.974 1326.35   5
   8   4  -2 2242.28 2006.97   5
   4   8   2 1332.62 1567.26   2
   4  -8  -2 916.903 1756.06   8
   8  -4  -2 3522.25 1742.91   8
   8   4   4 223046. 13333.4   5
   8  -4  -4 239466. 13581.0   8
  -5   8   1 46671.2 5109.03   4
   5   8   1 55473.4 5807.88   1
   8   5   1 59060.8 6290.83   1
  -8   5   1 53924.4 5789.62   4
  -5  -8   1 54093.7 6316.10   6
  -5  -8  -1 70052.0 7268.82   6
   8  -5  -1 54049.0 5661.28   5
  -8   5  -1 54870.5 6517.41   9
   8   5   1 53497.2 5833.45   5
   8  -5   1 60762.0 6579.38   8
   8  -5  -1 51602.3 5730.07   8
   5   8   1 54049.3 6159.42   2
   5   8  -3 79371.9 7253.39   7
   0  -9   1 104682. 8247.69   3
  -9   0   1 105405. 8463.75   6
   0   9  -1 121598. 8578.93   2
  -9   0  -1 107833. 8803.93   6
   0   9   1 110559. 8340.46   2
   9   0   1 115690. 8373.53   5
   9   0  -1 106588. 8183.26   5
   0  -9  -1 114980. 9004.19   8
   0   9  -1 120015. 7567.77   4
   0   9   1 108136. 7882.40   4
  -9   0  -3 90872.0 8540.05   6
   9   0  -3 87310.0 7608.06   5
   0  -9  -3 83787.5 7619.07   8
   0   9  -3 94251.4 7809.58   2
   0  -9   3 95052.7 8456.86   3
  -1   9   0 2815.81 1655.41   2
   1   9   0 252.764 1159.66   4
  -1   9   0-484.843 960.067   4
  -9   1   0-66.2715 1477.05   6
  -9  -1   0 5086.06 2054.55   6
  -1  -9   0 1175.50 1324.52   6
  -1  -9   0 1639.31 1240.22   3
   1  -9   0 880.009 1598.07   3
   9  -1   0 703.212 1164.14   5
   9   1   0 2054.25 1760.16   5
   1   9   0 205.975 1411.06   2
   1  -9   0-278.606 1480.41   8
  -1  -9   0 2757.16 1778.05   8
  -1  -9   2 272195. 15587.1   3
   1  -9   2 279889. 15928.8   3
  -1   9  -2 258507. 14665.5   2
  -9   1   2 277661. 15932.1   6
  -9  -1   2 248466. 15119.5   6
  -9   1  -2 264181. 15751.7   6
  -9  -1  -2 291366. 17137.1   6
   1   9   2 287816. 15566.9   2
   9  -1   2 299633. 15560.6   5
   9   1   2 307455. 15824.7   5
   9  -1  -2 270951. 15176.8   5
   9   1  -2 301433. 16044.1   5
  -1   9  -2 309489. 15364.8   9
  -1   9   2 267227. 15146.1   2
  -9   1  -2 266945. 14469.6   9
   1  -9  -2 292716. 16561.5   8
  -1  -9  -2 266911. 15098.4   8
   1   9   2 303421. 15527.5   4
  -1   9   2 269460. 14761.2   4
   1   9  -2 315059. 16408.2   2
   2  -9   1 86027.5 7654.46   3
  -9   2   1 96019.2 8226.21   6
  -9   2  -1 89591.0 7752.45   6
   2   9   1 93414.7 7854.75   2
  -9  -2   1 93182.9 7989.93   6
  -9  -2  -1 85015.1 8200.69   6
  -2   9  -1 81327.6 6881.05   2
  -2  -9   1 91196.2 7240.02   6
  -2  -9  -1 92367.9 7776.15   6
   9  -2   1 104273. 7909.64   5
   9  -2  -1 104764. 7890.94   5
   9   2   1 96611.8 7778.20   5
   9   2  -1 110596. 8356.97   5
  -9   2  -1 93381.7 7596.65   9
  -2   9   1 83948.2 7177.57   2
   2  -9  -1 103876. 8895.56   8
   2   9   1 105955. 7876.81   4
  -2   9   1 88315.1 6926.60   4
   2   9  -1 104690. 8421.60   2
  -9  -2  -3 64768.3 7456.76   6
   9  -2  -3 53016.3 5649.39   5
  -2   9  -3 66896.8 6427.27   9
  -9   2  -3 61767.7 6251.08   9
  -2  -9   3 63069.6 6680.48   3
  -3   9   0-789.118 1241.72   2
  -9   3   0-1180.05 1271.05   6
  -3  -9   0 2200.59 1466.87   6
   3  -9   0 947.764 1370.18   3
  -9   3   0-2463.92 1756.07   9
   9  -3   0 1222.10 1442.19   5
  -3   9   2 268411. 14833.9   4
  -3   9  -2 273140. 14626.7   2
  -9   3   2 288043. 16493.4   4
   9  -3  -2 271590. 15286.9   5
  -3   9  -2 286193. 15874.4   9
  -9   3  -2 301820. 16514.1   9
  -9   4   1 77020.9 7136.78   4
  -4  -9   1 84188.4 7372.67   6
  -9   4   1 74718.8 7390.65   9
   0  10   0 265936. 13980.5   4
   0   0   0    0.00    0.00   0
;
_shelx_hkl_checksum              96025

# END of CIF
