# Supplementary material for: Synthesis and Characterization of Single Crystal Zircon-Hafnon Zr(1–x)Hf(x)SiO4 Solid Solutions and the Comparison with the Reaction Products of a TEOS-Based Hydrothermal Route
Source: ACS Omega. 2024 Mar 25;9(14):15781–803. doi: 10.1021/acsomega.3c06960 (PMC11007697; doi:10.1021/acsomega.3c06960)
Supplement: Supplementary file 2 — ao3c06960_si_002.zip [file ao3c06960_si_002.zip › 2285666_ZrHf_1_0.cif]

####################################################################### 
# 
# This file contains crystal structure data downloaded from the 
# Cambridge Structural Database (CSD) hosted by the Cambridge 
# Crystallographic Data Centre (CCDC).
# 
# Full information about CCDC data access policies and citation 
# guidelines are available at http://www.ccdc.cam.ac.uk/access/V1 
# 
# Audit and citation data items may have been added by the CCDC. 
# Please retain this information to preserve the provenance of 
# this file and to allow appropriate attribution of the data. 
# 
#######################################################################

data_global

#------------------ AUDIT DETAILS -------------------------------------------#

_audit_creation_date             2023-01-21
_audit_creation_method           'WinGX routine CIF_UPDATE'
_audit_conform_dict_name         cif_core.dic
_audit_conform_dict_version      2.4.3
_audit_conform_dict_location     ftp://ftp.iucr.org/pub/cif_core.dic
_audit_update_record             ?

#------------------ AUTHOR DETAILS -------------------------------------------#

# Name and address of author for correspondence

_publ_contact_author_name        'Neumann, Andreas'
_publ_contact_author_address     
;
Martin-Luther University Halle-Wittenberg
Institute of Geoscience and Geography
Department of Mineralogy and Geochemistry
Von Seckendorff Platz 3, D-06120 Halle (Saale)
Germany
;
_publ_contact_author_email       andreas.neumann@geo.uni-halle.de
_publ_contact_author_fax         ' '
_publ_contact_author_phone       ' '


# Insert blank lines between references

_publ_section_references         
;
Blessing, R. H. (1995) Acta Cryst., A51, 33-38.

Blessing, R. H. (1987) Cryst. Rev. 1, 3-58.

Blessing, R. H. (1989) J. Appl. Cryst. 22, 396-397.

Bruker (2012) APEX2 (Version 2012.10-0), SAINT (version 8.27B), SADABS
(version 2012/1), BrukerAXS Inc, Madison, Wisconsin, USA.

ABSCOR: Higashi, T. (1995). ABSCOR. Rigaku Corporation, Tokyo, Japan.

CAD-4 Software: Enraf-Nonius (1989). CAD-4 Software (or CAD-4 EXPRESS).
Enraf-Nonius, Delft, The Netherlands.

Cambridge Structural Database: Allen, F. R. (2002). Acta Cryst. B58, 380-388.

CAMERON: Watkin, D. J., Prout, C. K. & Pearce, L. J. (1996). CAMERON.
Chemical Crystallography Laboratory, Oxford, England.

CrysAlis CCD, CrysAlis RED and associated programs: Oxford Diffraction (2006).
Program name(s). Oxford Diffraction Ltd, Abingdon, England.

CRYSTALS: Betteridge, P. W., Carruthers, J. R., Cooper, R. I., Prout, K. &
Watkin, D. J. (2003). J. Appl. Cryst. 36, 1487.

COLLECT: Nonius (1998). COLLECT. Nonius BV, Delft, The Netherlands.

DENZO/SCALEPACK:  Otwinowski, Z. & Minor, W. (1997). Methods in Enzymology,
Vol. 276, Macromolecular Crystallography, Part A, edited by C. W. Carter Jr
& R. M. Sweet, pp. 307-326. New York: Academic Press.

DIAMOND: Brandenburg, K.(2006). DIAMOND. Crystal Impact GbR, Bonn, Germany.

DIF4 and REDU4: Stoe & Cie (1991). Program name(s). Stoe & Cie, Darmstadt,
Germany.

DIFABS: Walker, N. &  Stuart, D. (1983). Acta Cryst., A39, 158 - 166.

DIRAX: Duisenberg, A. J. M. (1992). J. Appl. Cryst. 25, 92-96.

DIRDIF-2008: Beurskens, P.T., Beurskens, G., de Gelder, R., Garci\'ia-Granda,
S., Gould, R.O. & Smits, J.M.M. (2008) The DIRDIF-2008 program
system, Crystallography Laboratory, Radboud University  Nijmegen,
The Netherlands.

EDMA: Palatinus, L., Prathapa, S. J. & van Smaalen, S. (2012) J. Appl. Cryst.
45, 575-580.

enCIFer: Allen, F. H., Johnson, O., Shields, G. P., Smith, B. R. & Towler,
M. (2004). J. Appl. Cryst. 37, 335-338.

EVALCCD: Duisenberg, A. J. M., Kroon-Batenburg, L. M. J. & Schreurs,
A. M. M. (2003). J. Appl. Cryst. 36, 220-229.

JANA2000: Petricek, V. & Dusek, M. (2000). JANA2000. Institute of Physics,
Czech Academy of Sciences, Prague, Czech Republic.

MERCURY: Macrae, C. F., Bruno, I. J., Chisholm, J. A., Edgington,
P. R., McCabe, P., Pidcock, E., Rodriguez-Monge, L., Taylor, R.,
van de Streek, J. & Wood, P. A. (2008). J. Appl. Cryst. 41, 466-470.

MOGUL: Bruno, I. J., Cole, J. C., Kessler, M., Luo, J., Motherwell,
W. D. S., Purkis, L. H., Smith, B. R., Taylor, R., Cooper, R. I., Harris,
S. E. & Orpen, A. G. (2004). J. Chem. Inf. Comput. Sci. 44, 2133-2144.

ORTEPII: Johnson, C. K. (1976). ORTEPII. Report ORNL-5138. Oak Ridge
National Laboratory, Tennessee, USA.

ORTEPIII:  Burnett, M. N. & Johnson, C. K. (1996). ORTEPIII.
Report ORNL-6895. Oak Ridge National Laboratory, Tennessee, USA.

ORTEP-3: Farrugia, L. J. (2012). J. Appl. Cryst. 45, 849-854.

PARST: Nardelli, M. (1995). J. Appl. Cryst. 28, 659.

PLATON: Spek, A. L. (2009). Acta. Cryst. D65, 148-155.

PROCESS: Rigaku (1996). PROCESS. Rigaku Corporation, Tokyo, Japan.

PROCESS-AUTO: Rigaku (1998). PROCESS-AUTO. Rigaku Corporation, Tokyo, Japan.

PublCIF: Westrip, S. P. (2010). J. Appl. Cryst. 43, 920-925.

SCHAKAL: Keller, E. (1999) University of Freiburg, Germany.

SHELX: Sheldrick, G. M. (2015). Acta Cryst. C71, 3-8.

SHELXD: Schneider, T. R. & Sheldrick, G. M. (2002) Acta Cryst. D58, 1772-1779.

SHELXT: Sheldrick, G. M. (2015). Acta Cryst. A71, 3-8.

SIR92: Altomare, A., Cascarano, G., Giacovazzo, C., Guagliardi, A., Burla,
M. C., Polidori, G. & Camalli, M. (1994). J. Appl. Cryst. 27, 435.

SIR97: Altomare, A., Burla, M. C., Camalli, M., Cascarano, G. L.,
Giacovazzo, C., Guagliardi, A., Moliterni, A. G. G., Polidori, G. &
Spagna, R. (1999). J. Appl. Cryst. 32, 115-119.

SIR2002: Burla, M. C., Camalli, M., Carrozzini, B., Cascarano, G. L.,
Giacovazzo, C., Polidori, G. & Spagna, R. (2003). J. Appl. Cryst. 36, 1103.

SIR2004: Burla, M. C., Caliandro, R., Camalli, M., Carrozzini, B.,
Cascarano, G. L., De Caro, L., Giacovazzo, C., Polidori, G. & Spagna, R.
(2005). J. Appl. Cryst. 38, 381-388.

SIR2008 & IL MILIONE: Burla, M. C., Caliandro, R., Camalli, M., Carrozzini, B.,
Cascarano, G. L., De Caro, L., Giacovazzo, C., Polidori, G., Siliqi, D.,
& Spagna, R. (2007). J. Appl. Cryst. 40, 609-613.

SIR2011: Burla, M. C., Caliandro, R., Camalli, M., Carrozzini, B.,
Cascarano, G. L., Giacovazzo, C., Mallamo, M., Mazzone, A., Polidori, G.
& Spagna, R. (2012). J. Appl. Cryst. 45, 357-361.

SUPERFLIP: Palatinus, L. & Chapuis, G. (2007) J. Appl. Cryst. 40, 786-790.

TEXSAN: Molecular Structure Corporation & Rigaku (2000). TEXSAN. MSC,
The Woodlands, Texas, USA, and Rigaku Corporation, Tokyo, Japan.

WinGX: Farrugia, L. J. (2012). J. Appl. Cryst. 45, 849-854.

X-AREA, X-RED, X-RED32, X-SHAPE:  Stoe & Cie (2002). Program name(s).
Stoe & Cie GmbH, Darmstadt, Germany.

XCAD4: Harms, K. & Wocadlo, S. (1995). XCAD4. University of Marburg, Germany.

XSCANS: Siemens (1994). XSCANS. Siemens Analytical X-ray Instruments Inc.,
Madison, Wisconsin, USA.

;

#------------------  SECTION 2. COMPOUND(S) DETAILS -------------------------#

data_shelx
_database_code_depnum_ccdc_archive 'CCDC 2285666'
loop_
_audit_author_name
_audit_author_address
'Andreas Neumann'
;Martin Luther University Halle Wittenberg, Institute of Geosciences and Geography
Germany
;
_audit_update_record             
;
2023-07-30 deposited with the CCDC.	2023-08-06 downloaded from the CCDC.
;

_audit_creation_date             2023-01-21T18:20:35-00:00
_audit_creation_method           'WinGX routine CIF_UPDATE'
_audit_conform_dict_name         cif_core.dic
_audit_conform_dict_version      2.4.5
_audit_conform_dict_location     ftp://ftp.iucr.org/pub/cif_core.dic
_publ_requested_category         FI

#----------------------------------------------------------------------------#
#                   CHEMICAL INFORMATION                                     #
#----------------------------------------------------------------------------#

_chemical_formula_moiety         'O4  Si1  Zr1'
_chemical_formula_sum            'O4 Si Zr'
_chemical_formula_weight         183.31

#----------------------------------------------------------------------------#
#                   UNIT CELL INFORMATION                                    #
#----------------------------------------------------------------------------#

_symmetry_cell_setting           tetragonal
_symmetry_space_group_name_H-M   'I 41/a m d'
_symmetry_space_group_name_Hall  '-I 4bd 2'
_symmetry_Int_Tables_number      141
loop_
_symmetry_equiv_pos_as_xyz
'x, y, z'
'x, -y, -z'
'-x+1/2, -y, z+1/2'
'-x+1/2, y, -z+1/2'
'y+1/4, x+3/4, -z+1/4'
'y+1/4, -x+1/4, z+3/4'
'-y+1/4, x+3/4, z+1/4'
'-y+1/4, -x+1/4, -z+3/4'
'x+1/2, y+1/2, z+1/2'
'x+1/2, -y+1/2, -z+1/2'
'-x+1, -y+1/2, z+1'
'-x+1, y+1/2, -z+1'
'y+3/4, x+5/4, -z+3/4'
'y+3/4, -x+3/4, z+5/4'
'-y+3/4, x+5/4, z+3/4'
'-y+3/4, -x+3/4, -z+5/4'
'-x, -y, -z'
'-x, y, z'
'x-1/2, y, -z-1/2'
'x-1/2, -y, z-1/2'
'-y-1/4, -x-3/4, z-1/4'
'-y-1/4, x-1/4, -z-3/4'
'y-1/4, -x-3/4, -z-1/4'
'y-1/4, x-1/4, z-3/4'
'-x+1/2, -y+1/2, -z+1/2'
'-x+1/2, y+1/2, z+1/2'
'x, y+1/2, -z'
'x, -y+1/2, z'
'-y+1/4, -x-1/4, z+1/4'
'-y+1/4, x+1/4, -z-1/4'
'y+1/4, -x-1/4, -z+1/4'
'y+1/4, x+1/4, z-1/4'

_cell_length_a                   6.5929(6)
_cell_length_b                   6.5929(6)
_cell_length_c                   5.9709(8)
_cell_angle_alpha                90
_cell_angle_beta                 90
_cell_angle_gamma                90
_cell_volume                     259.53(6)
_cell_formula_units_Z            4
_cell_measurement_temperature    295(2)
_cell_measurement_reflns_used    1140
_cell_measurement_theta_min      4.5500
_cell_measurement_theta_max      32.5760
_cell_measurement_wavelength     0.71073

#----------------------------------------------------------------------------#
#                   CRYSTAL INFORMATION                                      #
#----------------------------------------------------------------------------#

_exptl_crystal_description       fragment
_exptl_crystal_size_max          0.114
_exptl_crystal_size_mid          0.084
_exptl_crystal_size_min          0.046
_exptl_crystal_density_diffrn    4.691
_exptl_crystal_density_method    'not measured'
_exptl_crystal_F_000             344

#----------------------------------------------------------------------------#
#                   ABSORPTION CORRECTION                                    #
#----------------------------------------------------------------------------#

_exptl_absorpt_coefficient_mu    4.485
_exptl_absorpt_correction_T_min  0.709
_exptl_absorpt_correction_T_max  0.856
_exptl_absorpt_correction_type   analytical
_exptl_absorpt_process_details   
;
CrysAlisPro 1.171.40.84a (Rigaku Oxford Diffraction, 2020)
Analytical numeric absorption correction using a multifaceted crystal
model based on expressions derived by R.C. Clark & J.S. Reid.
(Clark, R. C. & Reid, J. S. (1995). Acta Cryst. A51, 887-897)
Empirical absorption correction using spherical harmonics,
implemented in SCALE3 ABSPACK scaling algorithm.
;

#----------------------------------------------------------------------------#
#                   DATA COLLECTION                                          #
#----------------------------------------------------------------------------#

_diffrn_ambient_temperature      295(2)
_diffrn_measurement_device_type  'Xcalibur, Ruby, Gemini ultra'
_diffrn_radiation_wavelength     0.71073
_diffrn_radiation_type           MoK\a
_diffrn_radiation_probe          x-ray
_diffrn_standards_number         0
_diffrn_standards_interval_time  .
_diffrn_standards_interval_count .
_diffrn_standards_decay_%        ?
_diffrn_reflns_av_R_equivalents  0.0432
_diffrn_reflns_av_unetI/netI     0.0156
_diffrn_reflns_number            2319
_diffrn_reflns_limit_h_min       -9
_diffrn_reflns_limit_h_max       9
_diffrn_reflns_limit_k_min       -9
_diffrn_reflns_limit_k_max       9
_diffrn_reflns_limit_l_min       -8
_diffrn_reflns_limit_l_max       8
_diffrn_reflns_theta_min         4.606
_diffrn_reflns_theta_max         32.016
_diffrn_reflns_theta_full        25.242
_diffrn_measured_fraction_theta_full 1
_diffrn_measured_fraction_theta_max 1
_diffrn_reflns_Laue_measured_fraction_full 1
_diffrn_reflns_Laue_measured_fraction_max 1
_diffrn_reflns_point_group_measured_fraction_full 1
_diffrn_reflns_point_group_measured_fraction_max 1
_reflns_Friedel_coverage         0
_reflns_number_total             134
_reflns_number_gt                131
_reflns_threshold_expression     'I > 2\s(I)'

#----------------------------------------------------------------------------#
#                   COMPUTER PROGRAMS USED                                   #
#----------------------------------------------------------------------------#

_computing_structure_solution    'SHELXS-2013/1 (Sheldrick, 2008)'
_computing_structure_refinement  'SHELXL-2018/3 (Sheldrick, 2018)'
_computing_molecular_graphics    'Ortep for Windows (Farrugia, 2012)'
_computing_publication_material  'WinGX publication routines (Farrugia, 2012)'

#----------------------------------------------------------------------------#
#                   STRUCTURE SOLUTION                                       #
#----------------------------------------------------------------------------#

_atom_sites_solution_primary     direct
_atom_sites_solution_secondary   direct

#----------------------------------------------------------------------------#
#                   REFINEMENT INFORMATION                                   #
#----------------------------------------------------------------------------#

_shelx_SHELXL_version_number     2018/3
_refine_ls_structure_factor_coef Fsqd
_refine_ls_matrix_type           full
_refine_ls_weighting_scheme      calc
_refine_ls_weighting_details     
'w=1/[\s^2^(Fo^2^)+(0.0194P)^2^] where P=(Fo^2^+2Fc^2^)/3'
_refine_ls_hydrogen_treatment    undef
_refine_ls_extinction_method     'SHELXL-2018/3 (Sheldrick 2018)'
_refine_ls_extinction_expression Fc^*^=kFc[1+0.001xFc^2^\l^3^/sin(2\q)]^-1/4^
_refine_ls_extinction_coef       0.039(3)
_refine_ls_number_reflns         134
_refine_ls_number_parameters     12
_refine_ls_number_restraints     0
_refine_ls_number_constraints    0
_refine_ls_R_factor_all          0.0144
_refine_ls_R_factor_gt           0.0138
_refine_ls_wR_factor_ref         0.0389
_refine_ls_wR_factor_gt          0.0386
_refine_ls_goodness_of_fit_ref   1.392
_refine_ls_restrained_S_all      1.392
_refine_ls_shift/su_max          0
_refine_ls_shift/su_mean         0
_refine_diff_density_max         0.453
_refine_diff_density_min         -0.416
_refine_diff_density_rms         0.116

#----------------------------------------------------------------------------#
#                   CONSTRAINTS AND RESTRAINTS                               #
#----------------------------------------------------------------------------#


#----------------------------------------------------------------------------#
#                   ATOMIC TYPES, COORDINATES AND THERMAL PARAMETERS         #
#----------------------------------------------------------------------------#

loop_
_atom_type_symbol
_atom_type_description
_atom_type_scat_dispersion_real
_atom_type_scat_dispersion_imag
_atom_type_scat_source
O O 0.0106 0.006 'International Tables Vol C Tables 4.2.6.8 and 6.1.1.4'
Si Si 0.0817 0.0704 'International Tables Vol C Tables 4.2.6.8 and 6.1.1.4'
Zr Zr -2.9673 0.5597 'International Tables Vol C Tables 4.2.6.8 and 6.1.1.4'

loop_
_atom_site_label
_atom_site_type_symbol
_atom_site_fract_x
_atom_site_fract_y
_atom_site_fract_z
_atom_site_U_iso_or_equiv
_atom_site_adp_type
_atom_site_occupancy
_atom_site_site_symmetry_order
_atom_site_calc_flag
_atom_site_refinement_flags_posn
_atom_site_refinement_flags_adp
_atom_site_refinement_flags_occupancy
_atom_site_disorder_assembly
_atom_site_disorder_group
Zr1 Zr 0 0.75 0.125 0.00277(19) Uani 1 8 d S T P . .
Si2 Si 0 0.75 -0.375 0.0033(3) Uani 1 8 d S T P . .
O3 O 0.3159(2) 0.75 0.0546(2) 0.0060(3) Uani 1 2 d S T P . .

loop_
_atom_site_aniso_label
_atom_site_aniso_U_11
_atom_site_aniso_U_22
_atom_site_aniso_U_33
_atom_site_aniso_U_23
_atom_site_aniso_U_13
_atom_site_aniso_U_12
Zr1 0.0029(2) 0.0029(2) 0.0025(3) 0 0 0
Si2 0.0040(4) 0.0040(4) 0.0021(6) 0 0 0
O3 0.0051(6) 0.0078(7) 0.0050(6) 0 0.0001(5) 0


#----------------------------------------------------------------------------#
#                   MOLECULAR GEOMETRY                                       #
#----------------------------------------------------------------------------#

_geom_special_details            
;
 All esds (except the esd in the dihedral angle between two l.s. planes)
 are estimated using the full covariance matrix.  The cell esds are taken
 into account individually in the estimation of esds in distances, angles
 and torsion angles; correlations between esds in cell parameters are only
 used when they are defined by crystal symmetry.  An approximate (isotropic)
 treatment of cell esds is used for estimating esds involving l.s. planes.
;
loop_
_geom_bond_atom_site_label_1
_geom_bond_atom_site_label_2
_geom_bond_distance
_geom_bond_site_symmetry_2
_geom_bond_publ_flag
Zr1 O3 2.1250(13) . ?
Zr1 O3 2.1250(13) 5_455 ?
Zr1 O3 2.1250(13) 18 ?
Zr1 O3 2.1250(13) 31_465 ?
Zr1 O3 2.2657(14) 15_544 ?
Zr1 O3 2.2657(14) 25_565 ?
Zr1 O3 2.2657(14) 21_675 ?
Zr1 O3 2.2657(14) 10_465 ?
Zr1 Si2 2.9855(4) 1_556 ?
Zr1 Si2 2.9855(4) . ?
Zr1 Zr1 3.6187(3) 25_565 ?
Zr1 Zr1 3.6187(3) 17_565 ?
Si2 O3 1.6193(14) 21_675 ?
Si2 O3 1.6193(14) 10_464 ?
Si2 O3 1.6193(14) 15_544 ?
Si2 O3 1.6193(14) 25_564 ?

loop_
_geom_angle_atom_site_label_1
_geom_angle_atom_site_label_2
_geom_angle_atom_site_label_3
_geom_angle
_geom_angle_site_symmetry_1
_geom_angle_site_symmetry_3
_geom_angle_publ_flag
O3 Zr1 O3 92.245(15) . 5_455 ?
O3 Zr1 O3 157.17(8) . 18 ?
O3 Zr1 O3 92.245(15) 5_455 18 ?
O3 Zr1 O3 92.245(15) . 31_465 ?
O3 Zr1 O3 157.17(8) 5_455 31_465 ?
O3 Zr1 O3 92.245(15) 18 31_465 ?
O3 Zr1 O3 80.38(3) . 15_544 ?
O3 Zr1 O3 133.80(4) 5_455 15_544 ?
O3 Zr1 O3 80.38(3) 18 15_544 ?
O3 Zr1 O3 69.03(6) 31_465 15_544 ?
O3 Zr1 O3 69.03(6) . 25_565 ?
O3 Zr1 O3 80.38(3) 5_455 25_565 ?
O3 Zr1 O3 133.80(4) 18 25_565 ?
O3 Zr1 O3 80.38(3) 31_465 25_565 ?
O3 Zr1 O3 135.49(4) 15_544 25_565 ?
O3 Zr1 O3 80.38(3) . 21_675 ?
O3 Zr1 O3 69.03(6) 5_455 21_675 ?
O3 Zr1 O3 80.38(3) 18 21_675 ?
O3 Zr1 O3 133.80(4) 31_465 21_675 ?
O3 Zr1 O3 64.77(7) 15_544 21_675 ?
O3 Zr1 O3 135.49(4) 25_565 21_675 ?
O3 Zr1 O3 133.80(4) . 10_465 ?
O3 Zr1 O3 80.38(3) 5_455 10_465 ?
O3 Zr1 O3 69.03(6) 18 10_465 ?
O3 Zr1 O3 80.38(3) 31_465 10_465 ?
O3 Zr1 O3 135.49(4) 15_544 10_465 ?
O3 Zr1 O3 64.77(7) 25_565 10_465 ?
O3 Zr1 O3 135.49(4) 21_675 10_465 ?
O3 Zr1 Si2 101.41(4) . 1_556 ?
O3 Zr1 Si2 78.59(4) 5_455 1_556 ?
O3 Zr1 Si2 101.41(4) 18 1_556 ?
O3 Zr1 Si2 78.59(4) 31_465 1_556 ?
O3 Zr1 Si2 147.62(3) 15_544 1_556 ?
O3 Zr1 Si2 32.38(3) 25_565 1_556 ?
O3 Zr1 Si2 147.62(3) 21_675 1_556 ?
O3 Zr1 Si2 32.38(3) 10_465 1_556 ?
O3 Zr1 Si2 78.59(4) . . ?
O3 Zr1 Si2 101.41(4) 5_455 . ?
O3 Zr1 Si2 78.59(4) 18 . ?
O3 Zr1 Si2 101.41(4) 31_465 . ?
O3 Zr1 Si2 32.38(3) 15_544 . ?
O3 Zr1 Si2 147.62(3) 25_565 . ?
O3 Zr1 Si2 32.38(3) 21_675 . ?
O3 Zr1 Si2 147.62(3) 10_465 . ?
Si2 Zr1 Si2 180 1_556 . ?
O3 Zr1 Zr1 35.78(4) . 25_565 ?
O3 Zr1 Zr1 85.317(16) 5_455 25_565 ?
O3 Zr1 Zr1 167.05(4) 18 25_565 ?
O3 Zr1 Zr1 85.317(16) 31_465 25_565 ?
O3 Zr1 Zr1 110.386(9) 15_544 25_565 ?
O3 Zr1 Zr1 33.25(3) 25_565 25_565 ?
O3 Zr1 Zr1 110.386(9) 21_675 25_565 ?
O3 Zr1 Zr1 98.02(3) 10_465 25_565 ?
Si2 Zr1 Zr1 65.638(4) 1_556 25_565 ?
Si2 Zr1 Zr1 114.362(4) . 25_565 ?
O3 Zr1 Zr1 85.317(16) . 17_565 ?
O3 Zr1 Zr1 167.05(4) 5_455 17_565 ?
O3 Zr1 Zr1 85.317(16) 18 17_565 ?
O3 Zr1 Zr1 35.78(4) 31_465 17_565 ?
O3 Zr1 Zr1 33.25(3) 15_544 17_565 ?
O3 Zr1 Zr1 110.386(9) 25_565 17_565 ?
O3 Zr1 Zr1 98.02(3) 21_675 17_565 ?
O3 Zr1 Zr1 110.386(9) 10_465 17_565 ?
Si2 Zr1 Zr1 114.362(4) 1_556 17_565 ?
Si2 Zr1 Zr1 65.638(4) . 17_565 ?
Zr1 Zr1 Zr1 99.797(3) 25_565 17_565 ?
O3 Si2 O3 116.00(5) 21_675 10_464 ?
O3 Si2 O3 97.08(10) 21_675 15_544 ?
O3 Si2 O3 116.00(5) 10_464 15_544 ?
O3 Si2 O3 116.00(5) 21_675 25_564 ?
O3 Si2 O3 97.08(10) 10_464 25_564 ?
O3 Si2 O3 116.00(6) 15_544 25_564 ?
O3 Si2 Zr1 131.46(5) 21_675 1_554 ?
O3 Si2 Zr1 48.54(5) 10_464 1_554 ?
O3 Si2 Zr1 131.46(5) 15_544 1_554 ?
O3 Si2 Zr1 48.54(5) 25_564 1_554 ?
O3 Si2 Zr1 48.54(5) 21_675 . ?
O3 Si2 Zr1 131.46(5) 10_464 . ?
O3 Si2 Zr1 48.54(5) 15_544 . ?
O3 Si2 Zr1 131.46(5) 25_564 . ?
Zr1 Si2 Zr1 180 1_554 . ?
Si2 O3 Zr1 149.95(9) 25_564 . ?
Si2 O3 Zr1 99.08(6) 25_564 25_565 ?
Zr1 O3 Zr1 110.97(6) . 25_565 ?

_shelx_res_file                  
;
TITL ZrHf_10
    shelx.res
    created by SHELXL-2018/3 at 21:55:01 on 10-Dec-2022
CELL  0.71073   6.5929   6.5929   5.9709   90.000   90.000   90.000
ZERR     4.00   0.0006   0.0006   0.0008    0.000    0.000    0.000
LATT   2
SYMM    X, - Y, - Z
SYMM  1/2 - X, - Y, 1/2 + Z
SYMM  1/2 - X,   Y, 1/2 - Z
SYMM  1/4 + Y, 3/4 + X, 1/4 - Z
SYMM  1/4 + Y, 1/4 - X, 3/4 + Z
SYMM  1/4 - Y, 3/4 + X, 1/4 + Z
SYMM  1/4 - Y, 1/4 - X, 3/4 - Z
SFAC  O    SI   ZR
UNIT  16 4 4
SHEL 999 0.67
REM MERG   2
REM OMIT     4.00 180.00
FMAP   2
PLAN   10
BOND ZR1 SI2
BOND ZR1 O3
BOND SI2 O3
BOND
ACTA
TEMP 22.00
L.S.   10
WGHT    0.019400
EXTI    0.039021
FVAR       5.97795
ZR1   3    0.000000    0.750000    0.125000    10.12500    0.00292    0.00292 =
         0.00249    0.00000    0.00000    0.00000
SI2   2    0.000000    0.750000   -0.375000    10.12500    0.00396    0.00396 =
         0.00209    0.00000    0.00000    0.00000
O3    1    0.315939    0.750000    0.054569    10.50000    0.00514    0.00778 =
         0.00502    0.00000    0.00013    0.00000
HKLF    4


REM  ZrHf_10
REM wR2 = 0.0389, GooF = S = 1.392, Restrained GooF = 1.392 for all data
REM R1 = 0.0138 for 131 Fo > 4sig(Fo) and 0.0144 for all 134 data
REM 12 parameters refined using 0 restraints

END

WGHT      0.0194      0.2038

REM Highest difference peak  0.453,  deepest hole -0.416,  1-sigma level  0.116
Q1    1   0.4021  0.7500 -0.0313  10.50000  0.05    0.45
Q2    1   0.2588  0.7500  0.0222  10.50000  0.05    0.39
Q3    1   0.0000  0.6833  0.0142  10.50000  0.05    0.38
Q4    1   0.3045  0.7500  0.2140  10.50000  0.05    0.37
Q5    1   0.1726  0.7500  0.1167  10.50000  0.05    0.37
Q6    1   0.3501  0.7500  0.1464  10.50000  0.05    0.32
Q7    1   0.1079  0.7500  0.0625  10.50000  0.05    0.29
Q8    1   0.2569  0.5000  0.0000  10.50000  0.05    0.17
Q9    1   0.0000  1.0000 -0.5000  10.25000  0.05    0.15
Q10   1   0.1853  0.6136  0.0602  11.00000  0.05    0.14
;
_shelx_res_checksum              19683

_shelx_hkl_file                  
;
   0   0   2-155.159 560.941   8
   0   0  -2 290.773 614.717   5
   0   0   2 574.109 286.272   3
   0   0  -4 346562. 10957.3   9
   0   0   4 357148. 12475.0   6
   0   0  -4 351767. 12588.4   5
   0   0   4 358649. 12504.2   8
   0   0   4 380457. 11447.0   3
   0   0   6-130.530 271.447   3
   0   0  -6 861.685 914.370   5
   0   0   6-520.552 731.214   6
   0   0  -8 85696.1 6036.25   5
   0   0   8 73597.0 5527.37   6
   1   0   1 99349.6 3255.65   9
   1   0   1 102208. 3505.74   5
  -1   0  -1 98264.5 3260.81   9
   0   1   1 103899. 3453.24   6
   1   0  -1 103825. 3488.50   5
   0  -1   1 107602. 3674.05   3
  -1   0   1 101634. 3709.33   6
   0   1   1 106427. 3440.17   9
   0   1  -1 97359.6 3407.81   2
  -1   0  -1 100806. 3485.71   5
   1   0  -1 104572. 3793.03   1
   0  -1  -1 106165. 3476.10   6
   0  -1  -1 108315. 3734.10   7
   1   0   1 99834.7 3611.36   4
   0   1  -1 99187.6 3664.71   5
   0   1   1 105921. 3745.69   8
  -1   0   3 234836. 8124.71   6
   0   1  -3 237701. 7496.42   3
  -1   0   3 232611. 6776.05   3
   1   0  -3 232420. 6728.40   3
   0   1   3 227961. 7745.35   6
   1   0   3 237197. 7552.88   3
   0  -1  -3 233073. 6835.07   9
   0   1  -3 241198. 8125.08   5
   0   1  -3 244500. 7760.82   8
   1   0  -3 233193. 7325.63   9
  -1   0  -3 235152. 8042.84   5
   0  -1  -3 239502. 8122.84   5
   0   1   3 240921. 8187.47   8
  -1   0   3 240689. 7606.84   7
   1   0  -3 242301. 8052.77   5
   0  -1   3 241634. 7633.43   3
   1   0   3 233387. 7822.49   8
   1   0  -5 7676.53 831.663   9
   0   1   5 8079.04 683.301   3
   0   1  -5 4866.77 1129.66   5
  -1   0   5 7104.88 533.275   3
   1   0  -5 4520.14 1079.11   5
   1   0   5 5682.26 856.449   3
   0  -1   5 7251.32 1017.39   3
  -1   0  -5 6089.41 1216.25   5
   0   1   5 6520.97 1295.92   8
  -1   0   5 6665.03 1336.74   6
   1   0   5 5698.11 1098.73   8
   0   1   5 5448.69 1091.52   6
   0  -1  -5 6165.69 1239.13   5
   1   0  -7 14064.9 2165.52   5
  -1   0  -7 11195.7 2049.10   5
   1   0   7 15049.1 2119.90   6
   0   1  -7 15050.0 2263.08   5
  -1   0   7 16524.8 2306.78   6
   0  -1   7 20242.8 2503.69   6
   0  -1  -7 16499.6 2355.28   5
   0   1   7 18049.1 2267.56   6
   0   1   9 21802.4 2967.46   6
   1  -1   0 280.952 183.785   8
  -1   1   0 199.096 438.999   9
   1  -1   0 734.225 361.623   3
  -1  -1   0 279.128 293.339   7
   1   1   0 953.917 539.891   4
  -1  -1   0 336.484 190.786   6
   1  -1   0-32.7792 177.292   1
   1  -1  -2 424455. 13621.8   5
  -1   1  -2 405850. 13167.2   8
   1  -1  -2 418079. 13450.2   7
  -1  -1   2 394344. 13345.2   3
  -1   1   2 452762. 13945.2   8
   1   1  -2 443553. 13674.3   5
  -1   1   2 448997. 13363.3   9
   1   1  -2 471331. 13861.3   1
  -1   1  -2 439346. 13652.7   3
  -1   1  -2 425167. 13629.8   5
  -1   1  -2 416031. 13205.9   9
   1   1   2 431560. 13831.6   8
  -1   1   2 427917. 13761.4   6
   1   1   2 454960. 13963.2   4
  -1   1   2 442082. 13523.3   7
  -1  -1  -2 425609. 13681.2   5
   1  -1  -2 462176. 13411.0   9
   1  -1   2 420992. 13606.5   3
   1  -1   2 444003. 13706.5   5
   1  -1   2 425148. 13098.2   8
  -1  -1  -2 426715. 13845.9   7
   1   1  -2 402856. 13358.5   3
   1  -1  -2 430548. 13790.6   6
   1   1  -4 471.538 320.900   3
  -1   1  -4 453.216 285.946   9
   1  -1   4-92.6307 477.141   8
  -1   1   4 98.7915 495.070   6
   1  -1  -4-320.237 539.279   5
   1   1   4 129.750 621.822   8
  -1  -1   4 1008.18 403.490   3
   1   1   4 9.13778 487.376   6
  -1  -1   4 418.248 610.623   6
   1   1   4-26.8953 329.235   3
  -1   1  -4 630.644 598.599   5
   1  -1   4 235.283 437.838   3
  -1  -1  -4 1023.20 806.754   5
   1  -1  -4-86.7134 150.508   9
   1   1  -4 217.572 609.523   5
  -1   1   4-540.947 700.786   8
  -1   1  -6 309512. 12973.8   5
   1   1  -6 308450. 12903.7   5
  -1   1   6 315465. 12888.0   6
  -1  -1   6 351672. 11065.1   3
  -1  -1   6 317761. 13052.9   6
   1  -1  -6 309800. 12940.6   5
   1   1   6 362832. 11313.1   3
   1   1   6 308030. 12788.3   8
   1  -1   6 350453. 12059.3   3
   1   1   6 332894. 12615.8   6
  -1  -1  -6 314322. 13114.8   5
   1   1  -8-149.282 877.063   5
  -1   1  -8-146.507 621.255   5
   1  -1  -8 898.101 1079.71   5
  -1   1   8 401.563 885.190   6
  -1  -1  -8-778.922 825.330   5
   1   1   8 186.666 648.498   6
  -1  -1   8-570.800 842.553   6
   1  -1   8 519.252 746.981   6
  -2   0   0 695550. 19808.4   9
  -2   0   0 675971. 19682.4   2
   0  -2   0 651630. 19660.8   4
   2   0   0 634802. 19869.7   4
   0   2   0 664407. 19524.4   4
   0  -2   0 663351. 19947.1   3
   2   0   0 644993. 20060.0   1
   2   0  -2 110104. 4213.99   9
   0   2   2 104158. 3852.96   9
  -2   0  -2 95993.0 3518.69   9
   2   0  -2 102303. 4003.20   5
   0   2  -2 100191. 4347.90   5
   2   0   2 105851. 4059.51   5
   0   2  -2 100689. 3848.69   2
  -2   0   2 102155. 4406.07   6
   0   2   2 106664. 3906.42   3
   0   2  -2 113581. 4389.57   3
  -2   0  -2 101886. 4025.87   5
   2   0  -2 115691. 4577.50   1
   0   2   2 104035. 3924.44   6
   0   2   2 105285. 4489.18   8
   0  -2  -2 107405. 3950.93   6
  -2   0   2 106651. 3984.62   5
   2   0   2 99336.7 4247.54   4
   0  -2  -2 105856. 4422.05   7
   2   0   2 100401. 3584.70   9
   0   2  -2 99403.3 3905.29   1
  -2   0   2 94392.5 3477.78   7
   0  -2   2 104232. 4344.42   3
  -2   0  -2 105408. 4315.31   4
   2   0  -2 100578. 3661.11   3
   0  -2  -2 112993. 4399.63   4
   0   2   4 371151. 11932.5   3
  -2   0   4 364162. 13601.8   6
   0  -2  -4 383181. 13575.4   7
   0   2   4 366094. 12966.6   6
  -2   0  -4 379386. 13420.8   5
   2   0  -4 373305. 13337.1   5
   2   0   4 373423. 13037.7   3
  -2   0   4 384715. 12682.8   7
   0  -2  -4 380367. 13664.8   5
   0  -2   4 393537. 13251.3   3
   2   0   4 380145. 13155.8   8
   0   2   4 376627. 13732.8   8
   2   0  -4 396905. 11431.2   3
   0   2  -4 373693. 13548.7   5
   0   2  -4 416417. 13178.1   3
   0   2   4 384472. 11932.3   9
  -2   0   6 5524.95 1397.21   6
   0   2   6 3825.11 1040.13   6
   2   0   6 5923.74 1069.09   3
   2   0   6 2975.06 953.142   8
   0   2   6 6336.45 1408.36   8
   0  -2  -6 6098.13 1435.34   5
   0  -2   6 6063.61 1146.00   3
   2   0  -6 6368.01 1387.12   5
   0   2  -6 5732.75 1423.57   5
  -2   0  -6 5670.27 1324.79   5
   0  -2  -8 153926. 8799.05   5
   0   2  -8 157906. 8776.37   5
   0   2   8 132464. 7652.49   6
  -2   0   8 146804. 8560.59   6
  -2   0  -8 154869. 8766.41   5
   2   0  -8 153040. 8492.60   5
   2   0   8 126062. 7570.06   6
   0  -2   8 146538. 8550.68   6
  -1  -2  -1 20067.1 1525.14   7
   1  -2  -1 18776.7 1157.72   4
  -2   1  -1 18076.3 1156.80   5
   2   1  -1 19497.7 1181.35   5
   1   2  -1 19404.6 1468.23   4
   2   1  -1 23084.0 1579.73   1
  -2  -1   1 22094.0 1462.50   6
   2  -1   1 20823.6 1327.96   9
   2  -1   1 19643.3 1146.66   4
  -1   2  -1 22914.8 1632.89   9
  -2   1  -1 20978.1 1204.87   4
   1   2   1 21791.6 1600.18   4
   1  -2  -1 21324.3 1299.86   3
   2  -1  -1 20718.4 1422.52   1
   2   1  -1 20308.5 1571.60   4
   1  -2   1 22066.5 1489.18   5
   1  -2   1 20838.1 1554.27   3
   1   2  -1 21787.1 1376.19   1
   2   1  -1 20588.1 1372.10   6
  -1  -2   1 21286.7 1624.44   3
  -1   2   1 20878.8 1250.99   3
   1  -2  -1 22899.7 1549.48   6
   1  -2  -1 20930.0 1351.35   8
   2   1   1 19126.6 1584.34   4
   2  -1   1 19630.3 1509.63   3
  -2   1  -1 20793.9 1349.47   9
  -1  -2   1 17507.9 1317.08   1
   2  -1   1 20251.8 1171.19   5
  -1   2   1 24943.9 1662.64   6
  -2   1   1 23117.4 1701.40   6
  -1   2   1 23318.3 1477.43   8
  -2  -1   1 20188.0 1141.27   5
  -2   1   1 19921.4 1475.58   9
  -2  -1   1 21187.2 896.497   7
  -2  -1  -1 22868.7 1405.19   7
   2   1   1 21350.8 1093.29   6
  -1   2   1 18500.2 1401.30   9
   2   1   1 22208.8 1361.20   7
   2  -1  -1 20867.2 1209.57   3
  -2   1  -1 22663.8 1523.61   2
   1  -2   3 33836.4 2303.03   3
  -1   2  -3 36237.3 1831.46   8
   1   2   3 34301.2 2508.00   8
   1  -2  -3 39437.5 2372.83   6
   1   2  -3 35117.2 2258.67   1
   2  -1  -3 35509.6 1945.38   7
   2  -1   3 37956.2 2350.57   3
  -1   2   3 35019.2 1281.20   3
   1   2  -3 40595.0 2326.34   3
   2  -1  -3 30096.9 2115.71   5
  -1  -2   3 33329.5 2203.36   3
   1   2   3 35717.5 1556.22   9
  -1  -2  -3 37499.7 2535.79   7
   1  -2  -3 36363.9 2399.27   5
   1  -2  -3 37664.9 2014.21   9
  -1  -2  -3 36524.1 2476.51   5
  -2  -1  -3 37624.7 2358.27   5
   2  -1   3 38307.4 1955.35   8
  -2   1   3 36351.4 2468.03   6
   1   2   3 35541.1 1864.94   6
  -1   2   3 35717.5 1990.03   9
   2  -1   3 37085.0 2280.77   5
  -1   2   3 34187.1 2255.66   6
  -1   2   3 39394.9 2621.16   8
   2   1  -3 32865.7 2201.07   5
  -1   2  -3 36715.3 2302.27   3
  -1   2  -3 35344.4 2390.41   5
   2  -1  -3 35173.6 2096.99   9
  -2   1  -3 35366.1 2278.95   5
  -1   2  -3 39559.1 2318.73   2
   1  -2  -3 36044.1 2302.01   7
   2   1   3 34268.9 2342.70   8
   1   2  -3 38051.3 2471.66   5
  -2  -1   3 37040.1 2542.16   6
   2   1  -3 34316.9 1955.50   3
  -2   1  -3 37172.9 1721.61   9
  -2   1   3 35148.4 2007.17   7
  -1   2   5 70504.4 4142.71   6
   2   1   5 80402.7 3936.85   3
   1  -2   5 75347.8 4103.70   3
   2  -1   5 75008.9 3931.37   8
   2   1  -5 62619.8 4096.67   5
   1   2   5 66862.4 4311.80   8
  -2  -1   5 67995.5 4451.33   6
  -1   2  -5 76246.5 3392.10   9
  -1  -2  -5 79353.5 4628.24   5
  -2   1  -5 74343.2 4391.22   5
   1   2  -5 74849.5 3669.06   3
   1   2   5 70312.8 3847.05   6
  -1   2   5 68174.2 4493.56   8
   1   2  -5 66443.9 4278.46   5
   2   1   5 63971.0 4102.38   8
   1  -2  -5 71719.1 3256.32   9
   2   1  -5 73918.7 3054.43   3
   2  -1   5 70729.1 3953.80   3
   2  -1  -5 70525.2 3542.90   9
  -2  -1  -5 68460.1 4360.53   5
  -1  -2   5 74928.8 4583.56   6
  -2   1   5 67623.6 4297.48   6
   2   1   5 74173.2 3984.65   6
   1  -2  -5 66153.7 4282.29   5
  -1  -2   5 79436.7 3916.24   3
   2  -1  -5 64057.8 4111.82   5
  -1   2  -5 72320.3 4403.47   5
  -1   2   7 41851.8 3740.28   6
  -2   1   7 46162.0 4035.29   6
   2  -1   7 47610.5 3391.27   3
  -1  -2   7 44748.4 4073.26   6
   1   2   7 50880.6 4230.83   8
   1  -2  -7 51332.7 4312.64   5
   1   2   7 51454.0 3773.95   6
   1  -2   7 48040.4 3459.95   3
  -1   2  -7 45238.1 4068.73   5
  -2   1  -7 51373.6 4293.25   5
   1   2  -7 46399.2 4081.48   5
  -2  -1   7 42476.4 3972.60   6
  -2  -1  -7 55422.0 4495.76   5
   2   1   7 45767.4 3633.93   6
   2   1   7 44643.5 3851.41   8
  -1  -2  -7 45314.4 4160.15   5
   2  -1  -7 49968.1 4157.32   5
   2   1  -7 44396.6 3936.61   5
  -2   2   0 212184. 7192.65   1
  -2  -2   0 230267. 7608.31   7
  -2  -2   0 236207. 7166.32   6
   2  -2   0 210099. 7299.00   1
  -2  -2   0 228008. 8203.14   1
   2  -2   0 227731. 7204.89   8
  -2   2   0 234901. 8064.98   9
   2  -2   0 230777. 7858.68   3
   2   2   0 254025. 8459.74   4
  -2  -2   2 665.058 518.058   6
   2   2  -2-54.5714 605.790   4
  -2   2  -2-55.1852 211.944   4
   2   2  -2 510.099 402.931   1
   2   2   2 864.777 472.447   7
   2  -2  -2-28.5056 386.706   6
   2   2  -2 519.453 423.182   3
  -2  -2   2-127.091 275.935   5
  -2   2   2 634.439 723.767   6
   2  -2  -2 291.750 471.163   7
   2  -2   2 563.479 361.650   5
  -2  -2   2 458.680 645.184   1
   2   2   2 252.613 739.674   4
   2  -2   2-208.615 608.788   3
  -2   2  -2 119.817 477.511   5
   2  -2  -2 680.511 333.341   9
  -2  -2  -2-102.513 577.670   7
  -2   2  -2 2.94762 226.096   2
   2   2  -2 423.495 530.756   5
   2  -2  -2 236.498 319.646   8
   2  -2  -2 164.292 263.451   1
  -2   2  -2 47.0234 458.585   9
   2  -2  -2 618.495 268.663   3
  -2   2   2-54.9893 484.567   9
   2   2   2 162.583 139.400   6
  -2   2  -4 397113. 14181.8   5
   2   2   4 390543. 14390.6   8
   2  -2  -4 391141. 13616.2   7
   2  -2  -4 399459. 14099.1   5
  -2  -2   4 389320. 14370.2   6
  -2  -2  -4 395573. 14268.2   5
  -2   2   4 385553. 13424.3   9
   2   2  -4 392676. 14112.9   5
  -2   2  -4 407379. 13027.8   9
  -2   2   4 387783. 14159.4   6
   2   2   4 405680. 13111.7   6
   2  -2   4 380852. 13998.7   3
   2   2  -4 447786. 13755.5   3
  -2  -2   4 404995. 13514.5   3
   2  -2  -4 424266. 13587.5   9
   2   2   6-643.098 457.899   3
  -2   2   6-743.610 731.089   6
  -2   2  -6-1.66960 622.659   5
   2  -2  -6 547.122 700.676   5
  -2  -2  -6 264.478 823.038   5
   2   2   6 499.263 501.218   6
   2  -2   6 219.703 601.427   3
   2   2  -6-1354.46 791.872   5
  -2  -2   6 609.722 747.648   6
   2   2   6-113.313 671.593   8
   2  -2  -8 223581. 11323.6   5
  -2  -2  -8 236488. 11684.0   5
   2  -2   8 198331. 10860.8   6
  -2   2   8 229964. 11213.9   6
  -2  -2   8 224096. 11417.0   6
   2   2  -8 216631. 11098.3   5
  -2   2  -8 227333. 11448.2   5
   2   2   8 233206. 11404.6   8
   0   3   1 301228. 9846.39   4
  -3   0   1 279882. 10072.6   6
   0  -3   1 284706. 9175.20   1
  -3   0  -1 287769. 9032.29   5
   0   3   1 322691. 10242.6   3
   0  -3  -1 297331. 10377.7   7
   3   0   1 303373. 9766.01   9
   3   0  -1 303606. 10160.8   4
   0  -3  -1 302013. 10106.9   3
   3   0  -1 266818. 9556.45   2
   3   0  -1 296460. 8955.71   5
   0   3  -1 285232. 9159.68   1
   3   0  -1 326094. 10452.6   1
   0  -3   1 290116. 10316.5   3
  -3   0  -1 286591. 10056.8   4
   3   0   1 268803. 9953.65   4
   0   3  -1 300825. 9664.57   4
   3   0   1 288336. 9901.71   6
   0  -3  -1 318239. 9961.58   4
   0  -3   1 280359. 9837.83   2
   0  -3  -1 319236. 9831.77   6
   3   0   3 87781.6 4011.70   5
   3   0  -3 86108.9 3504.90   3
   0  -3  -3 94306.0 3949.52   6
  -3   0   3 83708.6 4469.75   6
   0   3   3 84845.4 3771.60   9
   0  -3   3 90365.0 4535.17   3
  -3   0  -3 88162.5 4040.92   5
   0   3   3 88800.9 3898.84   6
   3   0   3 87425.4 3449.82   9
   0   3  -3 90200.9 3845.22   2
   3   0  -3 86266.2 3967.11   5
   0   3  -3 86477.4 4466.68   5
   0   3   3 87251.2 4582.10   8
   0   3   3 87240.6 3757.25   3
  -3   0   3 89789.9 3298.26   7
   0  -3  -3 87899.6 4527.28   7
   0   3  -3 93563.0 3951.63   1
   3   0  -5 9956.71 1499.90   5
  -3   0   5 10126.8 1738.41   6
   0   3   5 10682.6 1376.85   6
   3   0   5 10691.1 1500.56   8
   0   3   5 12062.2 981.853   9
   0  -3  -5 9562.20 1655.20   5
   3   0   5 12323.5 1612.30   3
   0  -3  -5 10075.4 1580.07   7
   0   3   5 10381.7 842.995   3
  -3   0  -5 9292.33 1514.54   5
   0   3  -5 8780.29 1563.27   5
   0  -3   5 11253.5 1627.33   3
   0   3   5 9174.54 1582.43   8
   0  -3   7 3353.05 1000.15   3
   3   0  -7 3227.28 1097.07   5
  -3   0  -7 1817.53 956.097   5
   0  -3  -7 3472.64 1198.29   5
   3   0   7 2976.31 1006.25   6
  -3   0   7 3812.77 1348.35   6
   0   3   7 3648.41 1343.39   8
   0   3  -7 3104.32 1284.23   5
   0   3   7 3335.81 977.115   6
   3   0   7 254.229 568.039   8
   3   0   7 1618.47 719.121   3
   0  -3   7 3856.73 1392.72   6
   3  -1   0 311.219 194.622   5
  -1  -3   0 381.588 508.221   1
   1  -3   0 180.620 636.087   3
  -3   1   0 327.002 271.425   4
  -1  -3   0-63.0026 380.471   4
  -1   3   0-151.630 701.325   9
   3  -1   0 424.385 584.799   2
  -3   1   0-175.088 482.912   9
  -1   3   0-55.3254 327.471   8
   3   1   0-311.020 242.499   6
  -1   3   0 477.693 232.625   4
   3   1   0 1234.16 925.682   4
   3   1   0-58.5072 239.952   7
   1   3   0 488.038 619.151   4
   1  -3   0 248.155 224.957   4
  -1  -3   0 60.7841 777.956   3
  -3  -1   0 447.295 476.624   6
   3  -1   0 547.010 432.765   4
  -3   1   0 87.4812 303.629   1
   3  -1   0-133.778 350.394   1
  -1  -3  -2 526365. 17816.9   7
  -1  -3  -2 537651. 16369.4   6
  -1   3   2 578745. 17629.4   6
   1   3  -2 542262. 17504.0   4
   3   1  -2 550836. 17349.2   3
  -1   3   2 531221. 17379.3   9
  -3   1  -2 526260. 17041.3   9
   1   3   2 602719. 17680.2   3
  -1  -3   2 538948. 17332.8   1
   3  -1  -2 579811. 17920.4   1
   1  -3  -2 614218. 17741.6   6
   1  -3  -2 548007. 17087.9   3
   1  -3   2 538092. 17854.8   3
  -1   3   2 570071. 17807.8   8
   3  -1   2 522328. 17657.0   3
   3   1  -2 558869. 17968.6   4
   3  -1  -2 528580. 16504.5   7
  -3  -1  -2 552691. 17077.9   5
   3  -1  -2 538256. 16880.6   5
   3   1  -2 536807. 16285.8   2
   1   3  -2 559109. 17196.2   1
  -3  -1   2 516248. 17630.2   6
  -1   3   2 534422. 16979.4   3
  -3   1  -2 526785. 16959.1   5
   3   1  -2 547145. 16987.8   5
  -3   1  -2 479026. 17150.2   4
   3  -1  -2 574836. 17769.6   8
   3   1   2 559387. 17526.6   7
  -3   1   2 539177. 17983.7   6
   3  -1   2 553343. 17013.9   5
   1  -3  -2 608282. 17418.4   4
   3  -1   2 517427. 17091.1   9
  -1  -3  -2 571033. 17970.0   4
  -1   3  -2 522957. 16191.0   8
  -3   1   2 560604. 17653.6   9
   1   3  -2 567924. 17940.8   3
   1  -3   2 573910. 17935.3   5
   3  -1   2 486328. 17051.4   4
  -3  -1   2 565816. 17006.0   5
   1   3   2 558152. 17913.2   4
   3  -1  -2 586826. 17739.3   9
   3   1   2 526878. 17856.6   4
  -1  -3   2 547421. 17886.5   3
   3   1   2 522449. 16800.4   9
  -1   3  -2 533885. 16435.5   1
   1  -3  -2 547388. 17886.6   7
   1   3   4 28116.3 1850.90   6
  -1   3   4 29533.3 2022.63   9
   3   1   4 26660.5 2335.31   8
   1   3  -4 23268.1 2288.57   5
   1  -3  -4 25725.9 2425.95   5
   1  -3  -4 26373.4 2351.27   7
   3   1  -4 26487.9 2196.71   5
  -3  -1   4 24699.2 2513.86   6
  -3   1   4 28816.3 1935.23   7
  -1   3   4 24479.1 2427.10   8
  -1  -3   4 28793.2 2413.46   3
   1  -3   4 29788.3 2534.40   3
   1   3  -4 28429.6 1724.02   2
   3  -1   4 25994.9 1903.54   8
  -1   3  -4 23122.9 2277.13   5
   1   3   4 27788.6 2620.52   8
  -1  -3  -4 27470.9 2519.66   5
  -3  -1  -4 27436.8 2279.38   5
  -1   3   4 30529.8 1268.74   3
   3  -1  -4 23963.6 2100.92   5
  -3   1   4 24678.4 2395.99   6
  -3   1  -4 25920.6 2212.40   5
  -3   1  -4 27356.6 1528.66   9
   3   1  -4 28010.9 1843.24   3
   3  -1   4 25920.0 2290.59   3
  -1   3   4 27975.8 2240.31   6
  -3  -1   4 27122.1 1614.00   7
  -1   3  -4 27002.0 1751.59   8
   1   3   4 25316.3 1858.47   3
   1   3   4 29589.4 1604.59   9
  -1  -3  -4 25293.8 2510.75   7
  -3  -1  -6 194001. 9192.52   5
  -1  -3   6 202768. 9673.68   6
   3   1   6 195796. 8307.86   6
  -3  -1   6 185946. 9310.08   6
   1   3   6 188414. 9279.33   8
  -3   1   6 191854. 9249.12   6
  -1   3   6 186412. 8606.17   6
   1  -3   6 193496. 8730.19   3
  -1   3   6 190030. 9452.64   8
  -1   3  -6 223627. 7937.53   9
   1  -3  -6 194664. 9378.91   5
  -1  -3  -6 196670. 9448.06   5
  -1  -3   6 209786. 8589.11   3
   3  -1  -6 176825. 8691.21   5
  -1   3  -6 199335. 9414.86   5
   3  -1   6 201498. 8769.73   3
  -3   1  -6 184729. 8923.00   5
   3   1  -6 178171. 8713.53   5
   1   3  -6 182497. 9146.14   5
   3   1   6 218252. 8683.18   3
   1   3   6 199689. 8147.83   6
   3   1   6 186900. 8859.02   8
   3  -1   6 210782. 8387.65   8
   1   3  -8 3414.45 1365.38   5
  -3  -1  -8 2915.94 1267.95   5
   1  -3   8 2571.87 1258.05   6
   3  -1  -8 562.144 912.996   5
  -1   3  -8 642.874 759.801   5
  -1  -3   8 485.319 847.133   6
  -1   3   8 554.092 732.651   6
  -3  -1   8-46.5865 778.776   6
  -1  -3  -8 3399.59 1384.43   5
   3   1   8 774.182 703.895   8
  -3   1  -8 3045.63 1272.42   5
   3   1  -8 1852.14 970.126   5
  -3   1   8 406.890 739.241   6
   3  -1   8 1005.02 867.201   6
   1   3   8-408.983 879.800   8
   1  -3  -8-412.213 1021.81   5
  -3   2  -1 167512. 6411.34   2
  -3   2   1 136647. 5705.99   1
   2   3  -1 167997. 6214.80   1
   2  -3  -1 142487. 5120.67   4
   3   2  -1 154169. 6497.61   4
  -3  -2   1 153032. 6441.44   1
  -3   2  -1 140711. 5478.06   1
  -2  -3   1 166587. 6556.19   4
  -3   2  -1 146539. 5057.81   4
  -3   2   1 159610. 6658.65   6
  -2   3   1 147150. 6155.18   9
  -2   3   1 155237. 5755.38   8
  -3  -2   1 150683. 5153.23   7
   3  -2  -1 163595. 5809.13   8
  -2  -3   1 145275. 6072.02   1
   2  -3  -1 143166. 5736.05   3
   3  -2   1 146700. 6150.60   3
   3  -2  -1 152257. 5842.72   1
   2   3  -1 160438. 6444.33   4
  -2   3   1 160871. 5955.89   3
  -2   3  -1 150885. 6247.68   9
  -3  -2   1 148798. 4901.28   2
   2  -3  -1 159448. 5733.29   8
   3  -2   1 147613. 5459.76   5
   2  -3   1 148045. 6157.63   3
  -3  -2   1 157508. 5560.46   5
   2  -3   1 161996. 6199.48   5
  -3  -2   1 149585. 5717.32   6
  -3   2   1 154726. 6243.42   9
   3  -2   1 150828. 5028.83   4
  -3   2  -1 147216. 6000.93   9
  -3  -2  -1 151142. 5786.42   7
   2  -3  -1 142730. 5413.08   1
   2   3   1 148646. 6302.00   4
   3   2  -1 172018. 6567.54   1
   3   2   1 156005. 5869.06   7
   3  -2   1 149889. 6039.56   9
  -2  -3  -1 145402. 6030.03   7
   3   2  -1 166364. 6366.34   3
  -2  -3  -1 173527. 6696.70   4
   3   2   1 144753. 4827.17   6
   3  -2  -1 143451. 5678.02   3
   3  -2  -1 148498. 5424.64   4
   3   2   1 143968. 6419.71   4
   2  -3  -1 168773. 6573.86   6
  -3  -2   3 6071.38 1255.19   1
   3  -2   3 6837.57 1212.91   3
  -2   3   3 3878.29 1035.61   8
   2   3   3 5467.71 484.490   6
  -3  -2  -3 6417.14 1054.99   5
   3   2   3 3109.42 1036.62   4
   2  -3  -3 6336.72 1118.95   7
  -2  -3   3 5872.71 1254.15   6
  -2  -3   3 5607.74 1089.12   3
  -3  -2   3 5388.63 1094.32   6
   3   2  -3 3232.19 1026.65   4
  -3   2  -3 5301.81 965.526   5
   2  -3  -3 5480.85 645.323   3
   2   3   3 6073.57 1261.01   4
  -2   3   3 4206.50 1026.18   6
   3   2  -3 5059.70 897.647   3
   2  -3   3 4957.12 1147.89   3
   2   3  -3 6437.08 1194.08   5
   3  -2  -3 6210.90 577.243   3
   3   2   3 5231.06 615.011   9
  -3   2   3 6896.04 1255.22   6
   3  -2  -3 6673.60 906.926   7
   2   3  -3 5924.98 1166.32   4
   3  -2   3 5436.43 559.265   8
  -3   2  -3 5413.97 850.152   4
  -3   2   3 5073.53 996.253   9
   3   2  -3 5249.07 992.743   5
  -2   3  -3 5592.74 999.976   9
  -2   3   3 4031.02 879.889   9
  -2   3  -3 6130.62 1130.71   5
   3  -2  -3 5459.07 939.647   5
  -3   2  -3 5584.12 858.268   9
  -2  -3  -3 4977.04 1170.33   7
  -3  -2   5 65853.3 4587.50   6
  -2  -3   5 60295.0 4375.60   6
   2   3   5 67764.6 3376.80   6
  -2   3   5 66577.5 4280.66   6
   2   3  -5 70529.3 4553.32   5
  -3  -2  -5 69198.2 4467.19   5
  -2   3  -5 71629.5 3634.90   9
  -3   2  -5 70046.3 3113.62   9
  -2  -3  -5 67728.7 4533.64   5
   2  -3  -5 63708.3 4385.31   5
   3  -2  -5 61918.4 4145.39   5
   3  -2   5 66461.6 4261.19   3
  -3   2  -5 65107.0 4252.36   5
   2  -3   5 65318.3 4284.52   3
   2  -3  -5 68313.9 4157.28   7
  -2  -3   5 73609.4 4080.92   3
  -3   2   5 66529.0 4450.98   6
   3   2  -5 64665.7 4232.19   5
   2   3   5 62838.5 4538.21   8
   3   2   5 64197.1 4414.45   8
   3   2   5 71433.6 3565.73   6
  -2   3   5 71888.4 3834.91   9
  -2   3  -5 68135.7 4528.92   5
  -2  -3  -7 22881.7 3021.22   5
   3  -2  -7 16674.1 2437.68   5
   3  -2   7 19926.3 2474.62   3
   2  -3   7 18634.4 2362.87   3
   3   2  -7 16427.6 2413.38   5
  -2  -3   7 17830.2 2620.01   6
  -3   2   7 15983.0 2441.70   6
  -2   3   7 14423.4 2277.73   6
  -3   2  -7 19472.7 2605.96   5
   2   3   7 14661.7 2413.32   8
   3   2   7 19342.6 2610.93   8
  -3  -2   7 18943.7 2748.37   6
  -2   3  -7 20477.7 2719.06   5
  -3  -2  -7 16508.9 2483.80   5
   2  -3  -7 16839.3 2526.17   5
   2   3  -7 17157.2 2532.55   5
  -3   3   0 16.0509 221.044   1
  -3  -3   0-166.426 406.812   7
  -3  -3   0-266.952 696.123   1
  -3  -3   0 711.756 265.845   6
   3   3   0 68.8030 785.545   4
   3  -3   0-524.906 620.240   3
   3  -3   0 529.162 333.978   1
  -3   3   0 156.448 677.710   9
   3  -3   0 433.029 242.518   8
   3   3   2 584563. 20005.6   4
  -3  -3   2 606499. 20003.5   1
  -3  -3   2 580078. 19305.1   6
   3  -3  -2 611590. 19172.6   1
  -3   3   2 614835. 20200.9   6
  -3   3  -2 562903. 19355.3   9
   3  -3   2 597099. 19758.2   3
   3  -3   2 605016. 19186.6   5
   3  -3  -2 587681. 18640.5   3
   3   3  -2 622762. 20039.5   4
  -3   3  -2 584338. 18216.6   1
  -3  -3  -2 596520. 19490.8   7
  -3   3  -2 587302. 17982.7   4
   3  -3  -2 580145. 19398.7   7
  -3   3   2 586713. 19585.1   9
   3   3  -4 549.446 720.833   4
  -3   3  -4 70.7649 515.164   5
  -3  -3   4-634.825 629.009   6
   3   3  -4 199.447 605.124   5
   3   3   4 234.033 187.790   6
  -3   3   4 38.0701 624.137   6
  -3   3  -4 317.061 427.607   9
   3  -3  -4 49.0770 509.185   7
  -3  -3  -4-289.676 682.641   5
  -3   3   4-564.044 552.854   9
   3  -3  -4 54.9028 524.920   5
   3   3   4-204.839 724.856   8
   3  -3   4 259.993 609.560   3
   3   3   4-166.288 860.667   4
  -3   3   6 103598. 6278.68   6
   3   3  -6 107756. 6362.62   5
  -3  -3  -6 107086. 6465.68   5
   3  -3  -6 103750. 6246.18   5
   3  -3   6 99876.5 6065.46   3
  -3   3  -6 107877. 6405.33   5
  -3  -3   6 109868. 6670.35   6
   3   3   6 101779. 6493.71   8
  -3   3   8 108.886 1070.20   6
   0   4   0 680425. 20676.7   4
  -4   0   0 703818. 21080.9   2
   0  -4   0 654689. 21520.5   3
   0  -4   0 673499. 20947.8   4
   0  -4   0 649609. 20254.7   1
   4   0   0 620560. 21310.6   4
   0   4   2 21777.1 1904.35   9
   4   0   2 17768.5 1783.08   4
  -4   0   2 17930.0 1909.65   1
   0  -4  -2 18794.7 1960.17   7
   4   0   2 20168.7 1526.03   9
   0  -4  -2 17196.5 1668.54   3
   0   4   2 18887.0 1948.34   8
   0  -4   2 19482.9 2047.64   3
  -4   0   2 17957.9 1858.45   6
   0  -4   2 21769.8 1696.14   2
   4   0  -2 19369.7 1890.21   4
  -4   0  -2 18479.8 1291.96   5
   4   0  -2 20018.4 1258.65   5
   4   0  -2 17806.0 1445.25   2
   0  -4  -2 18986.4 1731.81   4
   0   4  -2 21470.8 1624.22   4
   0  -4  -2 18526.7 1470.92   6
   0   4  -2 17853.8 1212.86   1
   4   0  -4 307557. 9962.49   3
  -4   0   4 283335. 11692.9   6
   4   0   4 315154. 9821.71   9
   0   4   4 302338. 10478.2   9
   0   4   4 297745. 11965.5   8
   0   4   4 309629. 10728.5   6
   4   0   4 275054. 11222.7   3
   0  -4   4 291068. 11712.2   3
  -4   0  -4 276991. 10798.4   5
   4   0  -4 285245. 10743.0   5
   4   0   4 293671. 10990.2   8
   0   4  -4 295065. 11761.2   5
   0   4   4 300626. 10300.0   3
   0  -4  -4 281537. 11636.4   7
   4   0   6 2136.97 956.594   8
   4   0  -6 2158.58 892.361   5
  -4   0  -6 1781.34 886.350   5
   4   0   6 2094.82 910.698   3
   0   4   6 1341.62 999.542   8
   0  -4   6 1404.71 921.019   3
  -4   0   6 1494.10 848.481   6
   0   4  -6 2339.64 1103.42   5
   0   4   6 2012.93 748.749   6
   0  -4  -6 2349.96 1151.87   5
  -4   0  -8 114599. 7397.68   5
   4   0  -8 101150. 6745.85   5
   4   1   1 34258.3 2002.23   7
   1  -4   1 29061.1 2362.60   3
  -4   1   1 34530.6 2680.33   6
  -1  -4  -1 35224.3 2490.13   4
   4  -1   1 33173.1 2137.39   4
   4   1   1 33580.0 1948.92   6
  -4  -1   1 31901.3 2259.25   6
  -1  -4  -1 35839.5 1823.96   6
   1  -4  -1 35164.7 2392.73   6
  -1  -4  -1 32425.2 2522.39   7
   1  -4  -1 31536.8 2316.39   3
   1  -4  -1 32542.4 1949.91   4
   1   4   1 28228.9 2239.78   4
  -1  -4   1 31105.5 1955.40   1
   4  -1  -1 32804.0 1385.92   5
  -1  -4   1 34568.5 2331.01   4
  -4  -1  -1 32728.6 1515.54   5
   4  -1   1 32364.6 1460.57   5
  -4  -1   1 31817.0 1443.80   5
  -1   4  -1 33218.1 2590.27   9
  -4   1  -1 28449.0 2176.12   9
  -4   1  -1 33506.8 2120.85   4
   4  -1  -1 32672.0 2302.54   2
  -1   4   1 31219.7 2453.51   9
   4  -1  -1 35686.6 2508.60   1
   4  -1   1 28142.8 2056.38   9
  -1  -4   1 27443.5 2407.86   3
   1   4  -1 29071.6 2187.03   4
   4  -1  -1 34041.1 2267.70   4
   4   1  -1 30251.3 2494.09   4
  -1   4   1 29611.9 2113.15   8
  -4   1   1 31393.0 2366.12   9
  -1   4  -1 34069.1 1660.31   4
   4   1   1 29389.6 2069.35   9
   4   1   1 33652.1 2627.16   4
   1  -4  -3 58578.3 3835.85   7
   4  -1  -3 52287.4 2879.33   5
  -1   4   3 57440.7 3710.69   8
   4   1   3 53820.6 3677.70   4
  -4  -1   3 54102.9 3622.52   6
  -4   1   3 53057.5 3718.90   6
  -4   1  -3 58379.4 2959.85   9
  -4  -1   3 66239.4 4105.72   1
  -1   4   3 53818.9 3311.29   6
   1  -4   3 53414.4 3698.69   3
  -1   4  -3 55836.3 2343.53   8
   4  -1   3 52248.4 3466.02   3
   4  -1   3 57059.3 3032.54   5
  -4  -1  -3 55337.7 3033.84   5
   1   4  -3 58550.0 3103.52   1
   4   1  -3 58514.2 2414.73   2
  -1   4   3 55214.4 2871.22   3
  -4   1  -3 55234.2 3039.56   5
   4   1  -3 53648.3 2956.72   5
   4  -1   3 57390.3 3033.89   9
  -1   4   3 57433.9 3277.22   9
   4   1   3 52446.9 2644.72   9
   4   1  -3 51773.1 3616.63   4
  -1  -4  -3 51856.2 3655.38   7
   1   4   3 55671.2 3194.34   9
   4  -1  -3 57832.1 2622.40   3
   4   1  -3 56774.4 3163.45   3
   1   4   3 57631.3 3918.52   8
  -1   4  -3 54956.2 2564.70   1
  -1  -4   3 58375.1 3791.13   3
   1   4  -3 55656.6 3381.47   4
  -1  -4  -5 33110.6 3159.92   7
  -1   4   5 36546.4 2516.84   9
  -4   1   5 30615.5 3086.80   6
   1   4   5 30808.4 3176.79   8
  -4  -1   5 28578.1 3021.40   6
  -1   4   5 33071.2 3224.21   8
   1   4   5 32720.5 2292.71   6
  -1  -4  -5 33366.4 3236.65   5
   1  -4  -5 33431.4 3238.58   5
   4  -1   5 27791.7 2729.01   3
   1   4  -5 34823.1 3223.92   5
  -4  -1  -5 28711.8 2716.04   5
   4  -1  -5 33015.1 2695.53   5
  -4   1  -5 30549.0 2701.09   5
   4   1  -5 34141.6 2789.76   5
  -1   4  -5 29022.9 3004.50   5
   1  -4   5 34520.0 3134.74   3
  -1   4   5 33286.1 2770.46   6
   1   4   5 38177.5 2039.18   9
   4  -1   5 35221.6 2497.43   8
  -1  -4   5 35074.6 3069.41   3
   4   1   5 31033.7 2908.54   8
   1  -4  -5 31102.9 2966.42   7
  -1   4  -5 33569.3 2748.71   9
  -1  -4   7 35762.4 3952.98   6
   1   4   7 34163.1 3773.75   8
  -1   4   7 27533.5 2898.37   6
  -4   1   7 25477.0 3261.53   6
  -1  -4  -7 33786.2 3823.92   5
  -4  -1   7 31317.0 3588.89   6
   4   1   7 31582.3 3101.52   3
   4  -1   7 31722.8 3232.81   3
   4   1  -7 28624.5 3103.52   5
  -1   4  -7 35106.2 3759.99   5
   1   4  -7 31890.9 3615.35   5
   1  -4  -7 32693.7 3690.14   5
  -4   1  -7 28294.3 3179.96   5
   4  -1  -7 25381.5 2971.02   5
  -1   4   7 29833.8 3555.19   8
   1  -4   7 29013.3 3080.18   3
  -4  -1  -7 26799.5 3195.32   5
   4   1   7 30696.8 3203.29   8
   4   2   0 303237. 9873.85   7
   4   2   0 314340. 11461.7   4
   4   2   0 306086. 9847.22   6
   2   4   0 309113. 10991.9   4
  -2  -4   0 296143. 10739.9   1
   4  -2   0 296779. 9869.30   4
  -2   4   0 306476. 11080.6   9
   4  -2   0 287181. 10589.6   3
  -4   2   0 304901. 10908.6   9
   4  -2   0 292716. 9536.36   5
  -4  -2   0 296502. 11208.0   1
  -4  -2   0 295861. 9681.94   5
   2  -4   0 297944. 10766.7   3
   4  -2   0 287209. 10906.4   2
  -2   4   0 299061. 9640.31   8
  -4   2   0 272216. 10111.6   1
  -2  -4   0 273821. 10617.8   7
  -4  -2   0 296761. 10129.0   6
   2   4   2 3714.52 1030.04   4
   2  -4  -2 4005.10 869.659   3
   2  -4  -2 2660.95 956.848   7
   4  -2  -2 3545.30 736.206   4
   4   2  -2 4434.66 1130.15   4
   2  -4  -2 3767.14 770.112   1
   2   4  -2 4414.90 1045.55   4
   4   2   2 4768.99 1116.03   4
   2  -4  -2 4596.33 719.485   4
  -4  -2   2 4154.57 905.537   6
   4   2   2 3376.19 449.951   6
  -4   2   2 4291.88 1268.84   6
  -2  -4   2 5368.00 1201.22   3
   2   4  -2 4392.86 844.046   1
  -2  -4   2 3510.81 846.187   1
   2  -4   2 3318.45 1098.24   3
   4  -2   2 5745.26 785.402   5
  -4  -2   2 3219.17 1070.40   1
   2  -4   2 6391.69 1218.85   2
  -4  -2  -2 4842.73 809.737   5
   4  -2  -2 3493.24 606.521   5
  -4   2  -2 3082.75 615.632   4
  -2   4  -2 2850.80 878.605   9
  -2   4   2 3276.14 883.646   9
  -4   2  -2 3969.36 845.908   9
  -2  -4  -2 4189.32 1038.87   7
  -2   4  -2 3838.33 455.899   4
  -4   2   2 4298.07 1045.44   9
   4   2   2 2846.06 637.926   9
   4  -2  -2 3350.31 629.722   3
   4  -2  -2 3824.24 681.765   7
  -2   4   2 4255.28 954.738   8
  -4  -2   2 3124.10 602.821   5
   4  -2   2 3341.40 1053.36   3
  -4  -2   4 332556. 9862.73   7
   4   2   4 311958. 12762.1   4
  -4   2   4 296864. 12555.1   6
  -4  -2   4 298964. 12430.8   6
  -2  -4  -4 298847. 12397.8   7
   4  -2  -4 307719. 10829.2   7
   2   4   4 358631. 10179.5   6
   2   4   4 333664. 10888.1   9
  -4  -2  -4 322437. 12013.8   5
   4  -2  -4 289382. 11439.6   5
   4  -2   4 289055. 12095.7   3
  -4   2  -4 308343. 11850.7   5
   4   2  -4 305391. 11696.9   5
  -2   4  -4 309762. 12408.9   5
   2  -4   4 292944. 12308.1   3
   2   4   4 310374. 12873.0   8
   2  -4  -4 304186. 12232.9   7
   2   4  -4 305786. 12230.7   4
   4   2  -4 288039. 12324.5   4
  -2   4   4 306124. 11753.0   9
  -2  -4   4 310934. 12212.8   3
  -2   4   4 308559. 12310.5   6
   4  -2   4 319138. 10420.9   8
  -2   4   4 315799. 12620.1   8
  -2   4  -4 340049. 10972.7   1
  -2   4  -4 304371. 11805.7   9
  -4   2  -4 313755. 11016.9   9
  -4   2   6 555.050 778.426   6
   4   2  -6 769.129 741.936   5
   2   4  -6 1203.71 876.048   5
   2   4  -6-89.9347 810.381   4
   2  -4  -6 1674.42 849.445   7
   2  -4   6-282.362 703.285   3
  -2  -4   6 350.755 999.100   6
  -4  -2   6 973.979 752.597   6
  -2  -4  -6 2480.01 1272.24   5
  -2   4   6-385.890 771.223   6
  -2  -4   6 1383.54 784.426   3
   2  -4  -6-223.288 884.157   5
  -4  -2  -6 700.608 594.612   5
   4  -2  -6 894.872 769.065   5
  -2   4  -6 1268.34 1046.45   5
  -4   2  -6 612.686 661.869   5
   4   2   6 1323.71 775.342   3
  -2   4  -6 562.460 494.719   9
   4   2   6-490.648 853.561   8
   2   4   6 162.853 632.567   8
   4  -2   6-294.504 801.422   3
  -2   4   8 165059. 9042.46   6
   4  -2  -8 150952. 8876.45   5
   4   2  -8 165501. 9175.28   5
   4   2   8 159189. 9241.95   8
   3  -4  -1 117906. 3944.53   4
  -3  -4  -1 110185. 5299.26   7
  -4  -3   1 121218. 4500.40   7
  -4  -3  -1 108200. 4958.86   7
  -3  -4  -1 110225. 5593.17   1
  -4  -3   1 102344. 5563.33   1
  -3  -4   1 115308. 4778.70   6
   3  -4  -1 113338. 4758.13   8
  -4  -3   1 105865. 4731.26   6
  -4  -3  -1 108850. 5803.95   1
  -3  -4   1 109063. 4982.92   7
  -4   3  -1 98928.0 4310.55   1
   4  -3   1 111588. 3876.53   8
   4  -3   1 104394. 5615.74   2
   3  -4  -1 103561. 4341.21   1
  -4  -3   1 118633. 4056.73   2
   4  -3  -1 115994. 4876.19   8
   4  -3   1 108243. 5478.45   3
   4  -3  -1 106520. 5032.90   3
   3  -4   1 109483. 5737.54   2
   4  -3   1 122877. 4847.79   5
   3  -4   1 107279. 5459.11   3
   3  -4  -1 110793. 5145.15   3
   4  -3  -1 118385. 5072.85   1
   4  -3  -1 115278. 5794.69   2
  -3   4  -1 107708. 5570.29   9
  -3   4   1 111615. 5559.01   9
  -4   3  -1 111643. 5471.88   9
  -4   3   1 118472. 5672.47   9
   4  -3  -1 116269. 4409.27   4
  -3  -4   1 112539. 5523.55   1
   4   3  -1 120501. 5971.73   4
   3   4  -1 107858. 5643.01   4
   4   3   1 114097. 5968.11   4
   3   4   1 111883. 5728.45   4
   4  -3  -3 18538.9 1786.35   7
   4  -3   3 18273.7 2139.25   3
   3  -4  -3 17545.1 2009.48   7
   4   3   3 15780.7 2152.10   4
   3   4  -3 14121.7 1970.55   4
  -4   3  -3 19262.2 1578.14   4
  -4  -3   3 23620.3 2557.78   1
  -3  -4   3 18317.8 2067.45   6
  -4  -3   3 18791.3 2064.88   6
   3   4   3 16878.4 2175.30   4
  -4   3   3 20085.3 2387.36   6
  -4  -3   3 20158.0 1295.61   7
  -3   4   3 20561.2 2336.26   6
  -4  -3  -3 17856.9 1882.43   5
   4  -3  -3 16400.9 1734.53   5
  -3   4  -3 20773.2 1387.30   4
   3  -4   3 18831.2 2185.37   3
   4  -3  -3 19685.1 1465.71   3
  -3  -4  -3 19111.4 2130.46   7
  -4   3  -3 18217.6 1854.57   9
   3  -4  -3 22908.2 1698.35   3
  -3   4   3 19547.0 2075.04   9
  -4   3   3 20161.4 2147.68   9
  -3   4  -3 16374.6 1876.06   9
   4   3  -3 19703.7 2300.20   4
  -3  -4   3 23203.2 2375.33   1
   3  -4  -5 36850.0 3156.02   7
   4  -3  -5 40949.6 2841.41   7
  -3  -4   5 30157.1 3139.89   6
  -4  -3   5 32069.5 3268.38   6
   3   4  -5 33481.4 3279.23   4
  -4   3   5 37168.2 3503.18   6
  -3   4   5 35735.9 3375.29   6
   4   3  -5 30017.6 3148.11   4
  -3  -4  -5 34272.3 3296.83   5
   3  -4  -5 28454.5 2998.48   5
  -4  -3  -5 38143.8 3299.20   5
   4  -3  -5 34293.3 3028.59   5
   4  -3   5 35243.1 3290.67   3
   3  -4   5 33009.3 3254.83   3
  -4   3  -5 36908.5 3260.90   5
   4   3  -5 33439.5 3038.13   5
  -3   4  -5 31945.2 3218.57   5
   3   4  -5 33281.9 3222.15   5
  -3   4  -5 38704.9 2848.67   9
  -4   3  -5 36942.1 2531.24   9
  -3   4   5 36168.4 3007.48   9
   4   3   5 32377.2 3306.90   8
   3   4   5 27084.0 3155.72   8
   4   3  -7 8704.07 1968.04   4
   3   4  -7 14536.5 2463.58   4
   4  -3   7 11702.6 2091.09   3
   3  -4   7 8681.13 1832.97   3
  -4  -3   7 8773.42 1991.38   6
   3   4  -7 10249.6 2104.66   5
  -4   3   7 11260.2 2166.20   6
  -3   4   7 8614.90 1854.39   6
  -3   4  -7 10705.7 2155.78   5
  -4  -3  -7 9282.43 2005.23   5
  -3  -4   7 7186.99 1824.57   6
  -3  -4  -7 7218.52 1853.69   5
   4  -3  -7 11124.9 2077.63   5
   4   3  -7 8387.38 1868.11   5
   3  -4  -7 9248.62 1985.35   5
  -4   3  -7 11690.9 2152.02   5
   4   3   7 9500.53 1978.86   8
   3   4   7 10064.5 2083.32   8
  -4  -4   0 315788. 11161.0   7
  -4   4   0 304552. 12031.7   9
  -4  -4   0 329419. 10117.3   6
   4  -4   0 288930. 11537.7   3
   4  -4   0 295215. 12252.7   2
  -4  -4   0 293656. 11968.5   1
   4  -4   0 310684. 10189.3   8
   4   4   0 309796. 12331.9   4
   4  -4  -2 154.819 518.562   7
   4  -4   2-610.171 689.104   3
  -4  -4   2-72.8575 341.364   7
   4  -4  -2 13.9245 407.089   3
  -4  -4  -2-99.3125 513.449   7
   4   4  -2 167.741 789.599   4
   4   4   2-562.903 833.458   4
  -4  -4   2-418.265 609.289   6
  -4   4  -2 1268.32 804.037   9
  -4   4   2 363.148 581.081   9
  -4  -4   2-873.157 734.312   1
  -4   4  -2 446.920 219.984   1
   4   4   4 236172. 10869.5   4
  -4  -4   4 224874. 10264.3   6
  -4   4  -4 245879. 9737.90   9
   4   4  -4 238521. 10785.1   4
  -4  -4  -4 225192. 9961.27   5
   4  -4  -4 236984. 9898.51   5
   4  -4   4 219123. 10356.1   3
  -4   4   4 229477. 10123.1   9
  -4   4   4 261360. 11265.2   6
   4  -4  -4 245721. 9941.15   7
   4   4  -6 198.044 759.282   4
   4  -4   6 576.542 848.493   3
  -4  -4   6 590.113 746.410   6
   4  -4  -6-666.423 615.857   5
  -4   4   6-393.743 789.559   6
  -4   4  -6 416.064 854.079   5
   4   4   6 1081.69 1134.40   8
  -4  -4  -6-524.134 618.256   5
   5   0  -1 26391.5 1069.57   7
   0   5   1 26310.2 2068.85   4
   5   0   1 24881.1 1789.44   7
   0   5  -1 25545.1 1856.24   4
   0   5   1 24682.9 2355.06   9
   0  -5  -1 27869.5 2079.18   6
  -5   0   1 24963.3 2358.21   6
  -5   0   1 21636.3 2203.14   1
   0  -5   1 23070.8 2385.04   3
  -5   0  -1 23861.5 2340.40   1
   0  -5  -1 29873.5 2543.91   3
   0  -5  -1 27894.8 2180.54   4
   5   0   1 26706.1 2373.64   4
   0  -5   1 26134.8 1372.16   1
   0  -5  -1 22689.6 2334.59   7
   5   0  -1 25249.8 2348.14   4
   5   0   3 111349. 5767.48   4
   0  -5  -3 108968. 4905.19   6
  -5   0   3 108590. 5983.92   6
   0   5   3 109462. 6065.64   8
  -5   0   3 103505. 5962.04   1
  -5   0  -3 121176. 4933.81   5
   5   0  -3 115094. 4855.26   2
   5   0  -3 117387. 4671.02   5
   0   5  -3 112724. 5223.18   4
   0   5   3 110279. 5554.21   9
   5   0   3 115191. 4993.58   9
   0   5  -3 117717. 4598.70   1
   0  -5   3 110720. 6151.00   3
   5   0  -3 106523. 5843.69   4
   0  -5  -3 110897. 6180.15   7
   0   5  -5 3782.15 950.828   4
   0  -5   5 4420.89 1395.02   3
   5   0   5 6274.88 1259.21   8
  -5   0   5 3363.68 1109.55   6
   0   5   5 5965.84 1001.07   9
   0   5   5 5972.42 1072.78   6
   0  -5  -5 5026.26 1436.22   5
   0  -5  -5 6136.02 1416.62   7
   5   0  -5 5570.79 1098.21   5
  -5   0  -5 6868.17 1235.33   5
   5   0   5 3243.79 1099.34   3
   0   5   5 5203.91 1580.93   8
   0  -5  -7 20019.2 3058.04   5
   5   0  -7 18226.5 2454.76   5
   5   0   7 22033.9 2801.93   3
   0  -5   7 23676.8 2885.44   3
  -5   0   7 17583.3 2847.50   6
  -5   0  -7 20464.1 2686.11   5
   0   5  -7 20447.6 3010.79   5
   0   5   7 23230.4 3256.83   8
  -5   1   0-169.835 443.713   1
   5   1   0 29.0900 186.063   7
  -5  -1   0-227.331 291.329   2
  -1  -5   0 507.766 467.973   1
   5  -1   0 281.291 593.358   4
   1  -5   0-89.1293 644.822   3
   5   1   0 79.0947 275.796   6
  -1   5   0-8.33824 283.998   4
  -1  -5   0 203.010 750.263   3
   1  -5   0 13.9968 203.445   4
  -5  -1   0-129.024 652.991   1
   1   5   0 73.9255 571.900   4
  -1   5   0 536.947 466.943   8
  -1   5   0 321.186 825.986   9
  -5   1   0 776.201 677.495   9
   5   1   0 234.261 719.842   4
   5   1   2 242349. 10354.4   4
   5  -1  -2 266142. 7823.52   7
   5  -1   2 244664. 9485.46   4
   1   5   2 256850. 10099.2   4
  -1   5  -2 240260. 10254.5   9
  -5  -1  -2 260784. 10945.1   1
  -5  -1   2 244506. 10491.3   1
  -1  -5  -2 262343. 8476.79   6
  -5  -1   2 230618. 9816.81   6
  -5   1   2 251238. 10558.2   6
   1  -5   2 242096. 10294.2   3
  -1   5   2 245657. 9834.50   8
   5  -1   2 228827. 9911.24   3
  -1   5   2 246172. 10039.0   9
  -5  -1   2 254285. 8312.16   5
   1  -5   2 247290. 9952.93   2
  -5  -1  -2 259592. 8544.70   5
  -1  -5   2 268487. 9187.03   2
   5  -1  -2 264426. 8288.29   5
   5  -1  -2 245993. 9530.19   2
  -1  -5  -2 243677. 10392.0   7
  -5   1  -2 246279. 9518.33   9
   5  -1  -2 257690. 9999.20   4
  -1  -5   2 243673. 10358.9   3
  -1   5  -2 263479. 8789.15   4
   5   1  -2 253402. 10516.6   4
   1   5  -2 254823. 9774.47   4
  -5   1  -2 245173. 10049.1   1
  -1  -5   2 251061. 9048.38   1
   1  -5  -2 254985. 9842.65   3
   1  -5  -2 253768. 9368.96   4
   1  -5  -2 253778. 10459.8   7
  -5   1   2 241810. 10084.8   1
   1   5  -4 2177.12 956.491   4
  -1   5  -4 2120.74 652.356   4
   1  -5  -4 3523.96 1169.37   7
   5   1  -4 2723.60 1037.30   4
  -1  -5  -4 1944.26 921.881   7
   1  -5   4 2703.05 1139.58   3
   5   1  -4 2159.06 466.026   2
  -1  -5   4 2858.17 1191.93   3
  -5  -1   4 2766.39 999.551   6
  -5   1   4 2810.00 1088.94   6
   5   1   4 818.318 795.718   4
  -5  -1  -4 2318.21 702.474   5
   5  -1  -4 2859.75 707.957   5
  -5   1  -4 3206.09 842.894   5
   5   1  -4 2134.65 682.132   5
  -1   5  -4 2615.95 964.633   9
   1   5   4 2194.45 682.922   9
  -1   5   4 2712.67 838.009   9
   5  -1   4 4376.87 891.775   8
   1   5   4 3353.87 1350.81   8
   5  -1   4 3050.96 988.835   3
  -1   5   4 2512.54 946.971   8
   5  -1  -4 3505.33 582.899   3
   1  -5  -6 258228. 12092.1   7
  -1  -5  -6 267851. 12359.1   7
   5   1  -6 254288. 11928.8   4
  -5  -1   6 261892. 12299.5   6
  -5   1   6 257103. 12235.8   6
  -1   5   6 272326. 11216.2   6
   5   1   6 236997. 11240.6   3
  -1  -5  -6 282175. 12898.0   5
   1  -5  -6 273577. 12648.3   5
   5  -1   6 252439. 11604.7   3
  -5  -1  -6 272759. 11462.3   5
   5  -1  -6 259145. 10935.6   5
  -5   1  -6 260860. 11224.7   5
   5   1  -6 265607. 11094.5   5
  -1   5  -6 270299. 11145.7   9
   1  -5   6 256244. 11883.5   3
  -1  -5   6 283178. 12033.7   3
   1   5  -6 249311. 11392.6   4
   5   1   6 263318. 11634.3   8
   1   5   6 288919. 12937.7   8
  -1   5   6 276396. 12646.7   8
   5   2   1 7197.43 981.493   7
  -2  -5  -1 5964.33 1267.70   7
  -5   2  -1 5877.73 806.808   4
   5  -2  -1 9003.22 1183.77   4
   5   2  -1 5045.11 1382.80   4
   2  -5   1 6658.52 1267.04   3
   2   5  -1 7107.73 1301.05   4
  -2  -5  -1 8216.21 626.175   6
   2  -5  -1 4520.14 1062.65   3
   5   2   1 7390.27 1565.88   4
   2   5   1 4587.67 1136.22   4
   5  -2   1 10075.8 1071.87   4
  -2  -5  -1 7131.24 1217.12   1
   5   2   1 5965.58 750.583   6
  -5   2  -1 5909.29 1007.91   1
  -5   2  -1 6261.22 1192.32   9
  -5  -2   1 6959.11 1127.72   6
  -5   2   1 6343.78 1084.87   1
   5  -2  -1 7236.27 638.746   5
  -2  -5   1 7630.93 1445.09   3
   2  -5  -1 6075.75 669.157   1
   5  -2   1 7107.13 687.295   5
  -5  -2   1 6650.67 677.909   5
  -5  -2  -1 9538.07 1641.36   1
  -5  -2  -1 6902.52 739.389   5
   5  -2  -1 5835.94 1198.91   2
  -5  -2   1 6321.36 1299.04   1
  -2   5   1 4116.72 1076.05   9
  -2   5  -1 7785.71 1446.92   9
  -5   2   1 6644.28 1273.72   9
   2  -5   1 6847.55 1309.01   2
   2  -5  -1 9978.22 907.191   4
  -2   5  -1 7417.56 618.856   8
  -2  -5   1 5422.58 1003.12   1
   5  -2   1 5289.15 1177.21   3
   5  -2  -1 6316.83 1027.40   3
  -2   5   1 7120.58 1041.76   8
  -5  -2   3 28960.5 3065.53   1
   2   5   3 31189.5 2991.08   4
  -5   2  -3 32793.7 2686.63   1
   5  -2   3 33632.8 1943.53   8
  -5  -2   3 29078.2 2740.54   6
   5   2   3 32266.9 1862.73   6
   5   2  -3 29197.0 2986.27   4
  -5   2   3 33589.3 3253.91   6
  -2  -5  -3 30275.3 2923.82   7
   5  -2   3 29750.9 2804.75   3
  -5  -2  -3 34703.2 2396.44   5
   5  -2  -3 35795.8 2227.19   5
   5  -2  -3 30772.0 2063.61   3
   5   2   3 28529.2 2972.66   4
  -5   2  -3 34341.3 2367.78   5
   2  -5   3 30836.8 2989.69   3
  -2   5  -3 27455.0 2704.18   9
  -2   5   3 27761.3 2605.98   9
  -5   2  -3 32403.3 2483.88   9
   2  -5  -3 32453.5 3061.20   7
   5  -2  -3 29277.2 2512.47   4
  -2   5  -3 34792.3 1938.29   4
   2   5  -3 33001.5 2866.08   4
   2  -5  -3 36656.6 2536.38   3
  -2  -5   3 29152.6 2915.25   3
  -2   5   3 33190.7 2880.87   8
   5  -2  -3 34826.3 1913.15   7
   5   2  -5 41587.2 3835.23   4
  -2  -5  -5 36146.7 3677.43   7
  -2  -5   5 38781.8 3727.01   6
  -5  -2   5 42329.7 3909.47   6
  -2   5   5 41091.1 3544.57   6
  -2   5   5 46530.7 3410.16   9
  -2  -5  -5 43748.9 3969.74   5
   2  -5  -5 39332.3 3775.30   5
  -5  -2  -5 49615.4 3622.58   5
   2  -5  -5 40805.1 3745.94   7
   5  -2  -5 41109.0 3134.35   5
   5  -2   5 39122.4 3595.13   3
  -5   2  -5 45577.6 3490.81   5
   5   2  -5 47783.8 3449.59   5
  -2   5  -5 40086.0 3327.71   9
   2  -5   5 43737.9 3926.07   3
   2   5  -5 36889.0 3506.36   4
   5   2   5 41976.2 3732.64   8
   2   5   5 44926.3 4268.15   8
  -2  -5   5 43162.9 3738.44   3
  -2   5   5 41853.9 3882.88   8
  -5   2   5 43036.6 4035.49   6
  -2  -5   7 49491.5 4912.76   6
  -5  -2   7 41190.6 4394.67   6
  -5   2   7 48769.2 4821.83   6
   2   5   7 50908.1 4904.74   8
  -2   5   7 49352.7 4281.29   6
   5   2   7 39416.9 3841.69   3
  -2  -5  -7 46968.0 4752.68   5
   2  -5  -7 49225.4 4824.09   5
  -5  -2  -7 48718.7 4376.35   5
   5  -2  -7 44246.9 3939.51   5
   5   2  -7 44642.7 4533.19   4
   5  -2   7 45539.6 4303.92   3
  -5   2  -7 42803.6 4012.00   5
   5   2  -7 39049.1 3787.64   5
   2  -5   7 41943.7 4123.32   3
   2   5  -7 45222.8 4323.02   4
   5   2   7 45471.9 4307.75   8
   5  -3   0 25.1164 653.373   3
  -3  -5   0 377.034 617.468   7
   3  -5   0 170.384 664.235   3
   3  -5   0 195.853 639.575   2
   5   3   0 693.085 1020.97   4
   3   5   0 249.168 738.847   4
   5  -3   0 223.603 248.250   4
  -3  -5   0 29.0955 267.076   6
  -5   3   0 916.783 807.515   9
  -5  -3   0 237.615 429.863   6
  -5  -3   0 339.689 662.768   1
   5  -3   0 396.142 604.820   2
   5  -3   0 917.251 355.878   5
  -5  -3   0 67.4939 254.617   5
  -3   5   0 528.516 744.595   9
   5  -3   0 4.60383 203.523   8
  -3  -5   0-1146.59 700.850   1
   5   3   2 294382. 9458.91   4
   3   5   2 289466. 8771.57   4
  -3  -5  -2 283334. 8408.31   7
  -5  -3  -2 283404. 9386.45   1
  -3  -5   2 315149. 8748.42   1
  -3  -5   2 299097. 7522.61   6
   5  -3  -2 301368. 7020.43   4
   3  -5  -2 307103. 6698.29   1
  -5  -3   2 296139. 9316.50   1
  -5  -3   2 284670. 7644.89   6
  -5   3  -2 306834. 5357.66   4
   5  -3  -2 301616. 6431.06   5
   3  -5   2 292346. 8942.11   2
   5  -3   2 284019. 8489.13   3
   5  -3  -2 288828. 7085.10   3
   3  -5   2 279819. 8659.72   3
   5  -3  -2 274015. 8486.80   2
  -3   5  -2 275662. 8434.51   9
  -3   5   2 284890. 8465.75   9
   3  -5  -2 293118. 7582.01   3
  -5   3   2 290245. 8607.77   9
  -5   3  -2 280371. 7938.33   9
   5   3  -2 301216. 9453.86   4
   3   5  -2 279749. 8612.21   4
   5  -3  -2 301409. 7209.73   7
   3  -5  -2 278569. 8511.11   7
   3   5   4 28465.4 2283.46   9
   5  -3  -4 25299.5 1993.34   7
   3  -5  -4 21907.3 2581.43   7
   3   5  -4 20862.3 2565.57   4
   3  -5   4 23315.3 2774.92   3
  -5   3   4 21966.7 2550.06   9
  -3  -5   4 21150.9 2511.78   6
  -5  -3   4 17663.6 2358.62   6
  -3   5  -4 26105.7 1719.94   4
   5   3   4 25938.2 3092.58   4
   3   5   4 23753.8 2928.83   4
  -5   3   4 26360.7 3099.57   6
  -5  -3  -4 28643.3 2571.09   5
   5  -3  -4 24294.8 2214.77   5
   5  -3   4 25847.2 2846.84   3
  -3  -5  -4 21861.6 2647.67   7
  -3   5  -4 23831.4 2483.99   9
  -3   5   4 23211.6 2512.22   9
  -5   3  -4 23003.2 2180.31   9
   3   5   4 26701.8 3058.31   8
   5   3  -4 24039.4 2900.75   4
   3  -5  -6 181911. 8980.46   7
  -3  -5   6 167923. 9251.67   6
  -5  -3   6 176047. 9469.18   6
  -5   3   6 163996. 9373.34   6
  -3   5   6 152970. 8761.52   6
   5   3  -6 171779. 9307.82   4
  -3  -5  -6 170971. 9330.77   5
   3  -5  -6 163061. 9057.54   5
  -5  -3  -6 170517. 8787.98   5
   5  -3  -6 161403. 8225.76   5
   5  -3   6 157526. 8824.77   3
  -5   3  -6 179043. 8934.25   5
   5   3  -6 167071. 8484.95   5
   3  -5   6 161418. 9018.87   3
   3   5  -6 168506. 9183.85   4
   5   3   6 161812. 9143.20   8
   3   5   6 169942. 9548.38   8
  -5   4  -1 11884.3 1093.38   1
   5  -4   1 10515.8 1688.42   3
   5  -4  -1 9665.53 1489.50   3
  -4  -5   1 12482.6 1509.00   7
  -4  -5  -1 9500.46 1512.37   7
  -4   5  -1 13061.4 1924.52   9
   4  -5   1 9560.42 1689.21   3
  -5  -4   1 11876.8 1220.81   7
  -5  -4  -1 10538.8 1446.81   7
   4  -5  -1 10218.0 1546.02   3
  -5   4  -1 9676.57 1674.25   9
  -4   5   1 12047.5 1851.25   9
   5   4  -1 9188.88 1811.22   4
   4   5  -1 10865.0 1799.73   4
   5   4   1 10600.3 1902.49   4
   4   5   1 11518.0 2000.82   4
  -4  -5   1 12053.5 1279.54   6
  -5  -4   1 11093.6 1293.64   6
  -5  -4  -1 10773.1 1862.92   1
  -4  -5  -1 9529.61 1778.14   1
   5  -4   1 11546.1 1899.81   2
   4  -5   1 11174.1 1886.75   2
  -5   4   1 9634.52 1674.02   9
   5  -4  -1 9141.69 1759.29   2
   4  -5  -1 11738.4 1894.17   2
   5  -4  -1 10397.8 809.267   4
  -4  -5   1 9145.51 1597.71   1
  -5  -4   1 10168.3 1778.59   1
  -4  -5   3 44746.2 3895.13   1
   5  -4  -3 48049.1 3309.79   7
   5   4   3 41836.2 3857.48   4
  -5  -4   3 43004.7 4067.15   1
   4   5   3 36050.5 3569.80   4
  -4  -5  -3 34486.0 3313.34   7
  -4  -5   3 41501.1 3283.63   6
  -5  -4   3 40293.0 3344.32   6
   4  -5  -3 43162.5 3548.85   7
   5  -4  -3 39659.5 2755.63   4
  -5  -4  -3 42253.1 3152.66   5
   5  -4  -3 43697.0 2998.66   5
   5  -4   3 36190.3 3444.42   3
   4  -5   3 41921.7 3719.66   3
   5  -4  -3 43852.9 2757.39   3
  -5   4  -3 39785.7 3264.52   9
  -4   5   3 40730.9 3523.63   9
   4  -5  -3 47721.5 2966.27   3
  -5   4   3 37480.8 3435.95   9
   5   4  -3 50605.7 4206.26   4
   4   5  -3 38058.0 3622.65   4
  -4   5  -3 37653.1 3362.44   9
  -4  -5   3 49763.9 3018.86   7
   4  -5  -5 26594.9 2803.80   7
   5  -4   5 23853.6 2996.08   3
   4  -5   5 21707.6 2854.47   3
   5   4  -5 26194.9 3307.46   4
   4   5  -5 19894.0 2924.25   4
  -4  -5   5 18180.3 2657.49   6
  -5  -4   5 22227.4 2882.86   6
  -5  -4  -5 23688.1 2703.68   5
  -5   4   5 21892.2 3162.22   6
  -4   5   5 20616.0 2903.24   6
   5  -4  -5 26400.8 2674.21   5
  -4  -5  -5 19680.5 2663.55   5
   4  -5  -5 20516.8 2643.99   5
  -4   5  -5 23381.8 2480.85   9
  -5   4  -5 24756.7 2395.10   9
  -4   5   5 21223.3 2621.86   9
   5   4   5 25725.8 3194.13   8
   4   5   5 17987.9 2751.62   8
  -5  -4  -7 27085.9 3427.17   5
   5  -5   0-457.063 826.055   3
  -5  -5   0 203.435 532.482   7
   5   5   0 208.239 894.663   4
  -5  -5   0-310.787 781.647   1
  -5   5   0 800.324 988.508   9
   5  -5   0 1819.04 1042.08   2
   5   5   2 148702. 8258.05   4
  -5  -5   2 172683. 6525.18   7
  -5  -5  -2 145796. 7354.62   7
  -5  -5   2 139637. 7992.12   1
  -5  -5   2 157089. 6859.62   6
   5  -5   2 144129. 7815.91   3
   5  -5  -2 158390. 7100.10   3
   5  -5  -2 139317. 7889.93   2
  -5   5  -2 146391. 7762.46   9
  -5   5   2 143770. 7778.26   9
  -5  -5  -2 136496. 7942.50   1
   5   5  -2 150007. 8147.93   4
   5  -5  -2 146422. 7390.36   7
  -5   5  -4-547.125 682.641   9
   5  -5   4-705.714 798.487   3
   5  -5  -4 386.948 672.588   7
   5   5  -4 1318.40 976.498   4
  -5  -5   4 150.074 595.794   6
   5   5   4 735.956 1134.04   4
  -5  -5  -4 35.0642 561.304   5
   5  -5  -4 573.267 596.160   5
  -5   5   4 34.2136 752.954   9
  -5  -5   6 214219. 11227.2   6
  -5   5   6 232062. 11968.2   6
  -5  -5  -6 215510. 10866.3   5
   5  -5  -6 217028. 10579.0   5
   0   6   0 566011. 17737.2   4
   6   0   0 547467. 16749.5   7
   0  -6   0 547384. 17762.4   4
  -6   0   0 462013. 18362.8   1
   0  -6   0 555365. 16678.2   1
   0  -6   0 518742. 18966.9   3
   6   0   0 470660. 18448.7   4
   0  -6  -2 108.156 716.378   7
   6   0  -2 1118.85 740.504   4
   0   6  -2-73.4308 493.883   4
   6   0   2 583.576 726.935   4
  -6   0   2 261.604 613.765   6
  -6   0   2-452.230 646.603   1
  -6   0  -2 190.983 713.832   1
   0  -6   2 1142.96 640.711   2
   0   6   2 835.528 786.228   9
   0   6   2 543.953 854.885   8
   0  -6  -4 205910. 10148.2   7
   6   0  -4 185219. 9478.87   4
  -6   0   4 202320. 10020.6   6
   6   0   4 197183. 9567.51   3
  -6   0  -4 226451. 8395.44   5
   6   0  -4 206433. 7942.78   5
   0   6   4 215693. 9063.07   9
   0   6  -4 228012. 8962.66   4
   0   6   4 207965. 10168.9   8
   0  -6   4 205923. 10151.4   3
  -6   0  -6-93.4068 500.883   5
   6   0  -6 1199.42 1005.70   4
   0   6  -6 447.940 512.029   4
   0  -6  -6 886.625 958.539   7
   0  -6   6 1109.43 976.800   3
  -6   0   6 513.478 827.360   6
   0   6   6 256.296 828.023   8
   0  -6  -6 1286.69 899.124   5
   0   6  -6-407.992 752.607   9
   6   0   6-626.209 751.800   3
  -1   6  -1 39506.8 1955.00   4
  -1  -6  -1 36272.6 2580.49   1
   1   6   1 33470.7 2640.29   4
  -6   1   1 31915.4 2770.26   1
  -1  -6   1 37078.3 2133.64   1
  -6  -1   1 35636.1 2906.40   6
  -6  -1   1 30437.9 2892.59   1
  -1  -6  -1 32549.2 3001.62   7
  -6   1  -1 31699.9 2638.10   1
   1  -6   1 29848.1 2758.11   2
  -6  -1  -1 34009.4 3121.46   1
  -1   6  -1 34265.4 3014.08   9
  -1   6   1 31626.2 2978.02   9
   1  -6   1 32064.4 2934.01   3
   1  -6  -1 34584.1 2941.04   3
  -1   6  -1 33940.4 2007.30   8
   1  -6  -1 38662.7 2327.93   4
  -1  -6   1 31761.3 2968.91   3
  -1   6   1 36154.4 2600.82   8
   6  -1  -1 33500.9 2696.16   4
   6   1  -1 33048.3 3033.63   4
   1   6  -1 32417.9 2456.70   4
   6   1   1 32295.5 2984.25   4
   1  -6  -1 34337.1 3064.28   7
   6  -1   1 38021.8 2730.82   4
   1  -6  -3 69500.1 4965.42   7
  -1  -6  -3 65842.6 4859.41   7
   6   1   3 63553.7 4670.17   4
   6  -1   3 69375.7 4217.86   4
  -6  -1  -3 68439.3 5149.79   1
  -6  -1   3 67210.8 4680.97   6
  -6   1   3 68403.0 4982.39   6
  -6  -1   3 68014.5 5016.45   1
   6  -1  -3 66785.1 3739.50   3
   6  -1   3 66129.5 4582.50   3
  -6  -1  -3 77064.3 3484.23   5
   6  -1  -3 67459.6 3950.89   2
   6  -1  -3 70021.8 3092.13   5
  -6   1  -3 73555.4 3437.73   5
  -1   6  -3 69156.1 4841.37   9
   1   6   3 74257.7 4617.26   9
  -1   6   3 69031.6 4563.46   9
   1  -6   3 64490.5 4822.28   3
  -1  -6   3 58600.3 4674.01   3
   6  -1  -3 63907.3 4446.26   4
   6   1  -3 67618.7 4894.90   4
   1   6   3 72861.5 5020.94   8
   1   6  -3 70073.7 4296.57   4
  -1   6  -3 75245.5 3669.43   4
  -1   6   3 70032.4 4628.52   8
  -6   1  -3 66020.2 4629.32   1
   6  -1  -5 8022.12 1696.73   4
   6   1  -5 7981.22 1743.06   4
   1  -6  -5 7301.92 1651.29   7
  -1   6  -5 7116.00 1293.67   4
  -1  -6  -5 4866.53 1567.46   7
   1   6  -5 9693.29 1705.54   4
  -6   1  -5 10513.7 1587.57   5
   1  -6   5 5219.13 1446.56   3
  -1  -6   5 11024.1 2119.61   3
  -6  -1   5 10747.4 2075.14   6
  -6   1   5 9314.66 1909.52   6
   1   6   5 8760.42 2064.25   8
  -6  -1  -5 9122.49 1464.72   5
  -1   6   5 8045.52 1428.02   9
   6   1   5 9451.05 1727.04   8
  -1   6  -5 7469.87 1614.03   9
  -1   6   5 7565.35 1847.75   8
   6  -1   5 7570.55 1620.40   3
   6  -1   7 14216.6 2491.56   3
   1   6  -7 13802.2 2283.42   4
   1  -6   7 13789.7 2461.57   3
   6   1   7 14174.8 2432.83   3
  -6   2   0 289385. 11212.8   1
   6  -2   0 262451. 11285.2   3
  -6  -2   0 270562. 11961.5   1
  -2  -6   0 324937. 11435.3   1
  -2   6   0 295093. 12186.2   9
   2  -6   0 283224. 11759.1   3
  -6   2   0 294370. 11805.6   9
  -2   6   0 325593. 10394.4   8
   6   2   0 296568. 12340.8   4
   6  -2   0 309532. 10828.3   4
   2   6   0 290368. 11521.2   4
  -2  -6   0 292299. 11945.8   7
   2  -6  -2 10701.2 1897.33   7
  -2   6   2 9998.32 1763.73   9
  -2  -6  -2 11769.3 1948.05   7
   6  -2  -2 15007.8 1782.98   4
   6   2  -2 11225.3 2009.75   4
  -6   2   2 9294.20 1568.81   1
   2   6  -2 12614.8 1815.40   4
  -6   2  -2 9088.30 1474.06   9
   2  -6   2 9265.22 1725.87   3
   6   2   2 11412.6 1976.08   4
   2  -6  -2 8640.43 1532.87   3
   2   6   2 10846.9 1767.83   4
  -2  -6   2 15926.2 1709.72   1
   6  -2   2 12417.9 1396.75   4
  -6  -2   2 13816.1 1875.52   6
  -6   2   2 12645.8 2100.72   6
  -2  -6   2 11592.6 1934.09   3
  -6  -2  -2 13224.8 1117.89   5
   6  -2  -2 11265.5 852.070   5
  -2  -6   2 13298.2 1275.30   2
  -6  -2   2 11653.9 2014.96   1
   2  -6   2 9662.54 1760.16   2
   6  -2  -2 9162.40 1500.97   2
  -2   6  -2 10562.5 1800.72   9
  -6   2  -2 10363.9 1510.25   1
  -2   6   2 12829.1 1671.49   8
   6  -2   2 13531.0 1938.76   3
   6  -2  -2 9228.21 1312.84   3
   6  -2  -2 12354.5 1082.53   7
  -6  -2  -2 14198.8 2289.26   1
  -6   2  -4 224286. 9774.90   1
   2  -6  -4 204185. 10259.8   7
  -2  -6  -4 207848. 10256.3   7
   6   2   4 219708. 10683.9   4
  -6  -2   4 204525. 10017.4   6
  -6   2   4 213711. 10778.2   6
   6  -2   4 205623. 9942.73   3
  -6  -2  -4 238297. 8925.58   5
   6  -2  -4 202250. 9133.06   2
   2   6   4 244441. 9386.19   9
  -2   6  -4 208610. 9946.74   9
   2  -6   4 227394. 10601.5   3
  -2   6   4 200105. 9379.92   9
  -6   2  -4 226063. 8887.34   9
   6  -2  -4 188779. 9249.52   4
   6   2  -4 208014. 10456.4   4
   2   6  -4 215101. 9887.31   4
   2   6   4 238618. 11035.2   8
  -2  -6   4 215970. 10315.4   3
  -2   6   4 213116. 9999.88   8
   6  -2   6 69.2740 677.066   3
   6  -2  -6 2771.92 1175.28   4
   6   2  -6 1529.64 1188.54   4
   2   6  -6 3840.10 1412.85   4
   2  -6  -6 1852.91 930.722   7
  -2  -6  -6 5779.82 1773.23   7
   2  -6   6 2379.22 1188.72   3
  -2  -6   6-2.60735 790.813   6
  -6   2  -6 4038.94 1149.71   5
  -6  -2   6 2923.40 1457.05   6
  -6   2   6 2452.70 1181.33   6
  -2  -6   6 1574.54 881.354   3
  -2  -6  -6 2489.15 1378.00   5
   2  -6  -6 1095.47 947.903   5
  -6  -2  -6 3489.04 1023.63   5
  -2   6  -6 1450.42 999.859   9
   6   2   6 715.717 820.236   3
   6   2   6 1447.15 715.519   8
   2   6   6 3006.26 1370.64   8
  -2   6   6 6805.35 1856.37   8
   3   6   1 76725.1 4998.89   4
  -3  -6  -1 74775.1 4926.27   7
   6  -3   1 83051.3 3406.14   4
  -3  -6   1 87631.2 4132.14   6
  -6  -3   1 88923.2 4635.58   6
  -6   3  -1 86048.5 4330.92   1
  -3  -6   1 88865.2 4978.90   1
  -6  -3   1 74676.1 5206.29   1
   6  -3  -1 81601.1 3310.87   5
   6  -3   1 74089.3 4837.70   3
   6  -3  -1 79237.4 5146.87   2
   6  -3  -1 84963.9 4757.64   3
   3  -6   1 69522.2 5037.95   2
  -6  -3  -1 81908.9 5583.21   1
   3  -6   1 80025.4 5134.39   3
  -3   6  -1 78442.1 5209.92   9
  -3   6   1 77345.2 5181.08   9
   3  -6  -1 76572.3 4798.35   3
  -6   3  -1 79737.0 4988.75   9
  -6   3   1 81993.9 5218.33   9
  -3  -6  -1 83523.4 5120.23   1
   6  -3  -1 88102.3 4057.92   4
   6   3  -1 79823.6 5395.56   4
   3   6  -1 78415.3 4994.69   4
  -6   3   1 81120.8 4533.56   1
   6   3   1 83276.0 5567.92   4
  -3  -6   1 79017.1 4820.71   7
   3  -6  -3 37808.9 3541.04   7
  -3  -6  -3 35284.7 3463.45   7
  -6  -3  -3 42742.2 4111.91   1
  -6  -3   3 33871.1 3720.88   1
   3   6   3 36207.3 3496.20   4
  -3  -6   3 39125.1 3194.18   6
  -6  -3   3 34192.9 3193.44   6
  -6   3   3 34195.6 3746.17   6
   6   3   3 32780.5 3616.47   4
  -6  -3  -3 37718.6 2659.04   5
   6  -3   3 34788.0 3382.37   3
   6  -3  -3 36833.1 2563.34   3
   6  -3  -3 34691.6 3198.98   2
  -6   3  -3 37367.3 2823.75   1
  -3   6  -3 39038.9 3527.42   9
  -3   6   3 29258.7 3044.82   9
  -6   3  -3 32189.6 2860.38   9
  -6   3   3 33275.3 3296.14   9
   3  -6  -3 40634.4 2987.11   3
   6  -3  -3 35107.6 2856.39   4
   6   3  -3 35988.9 3705.58   4
   3   6  -3 34005.1 3339.81   4
  -3  -6   3 37565.1 3159.14   1
   3  -6   3 35763.4 3536.52   3
   6  -3   5 9093.00 1833.39   3
   6  -3  -5 11572.3 1820.56   4
   3  -6  -5 11007.1 2095.93   7
  -3  -6  -5 11706.9 2174.92   7
   6   3  -5 9029.90 2052.20   4
   3   6  -5 13300.8 2258.33   4
   3  -6   5 10644.1 2169.33   3
  -3  -6   5 10495.1 1965.16   6
  -6  -3   5 11471.7 2116.24   6
  -6   3   5 9907.42 2186.81   6
  -3  -6  -5 12021.7 2281.49   5
   3  -6  -5 11138.8 2090.61   5
  -6  -3  -5 13197.7 1903.46   5
  -3   6  -5 7637.54 1565.16   9
  -3   6   5 13030.7 2011.82   9
   6   3   5 8871.17 1968.47   8
   3   6   5 8658.18 2002.87   8
  -4  -6   0 296012. 11556.8   7
   6  -4   0 281935. 12414.9   2
  -6  -4   0 260363. 12067.6   1
   6  -4   0 259630. 11403.6   3
  -4  -6   0 294091. 12040.0   1
   4  -6   0 273414. 12328.6   2
   4  -6   0 280831. 11830.2   3
  -4   6   0 303650. 12499.4   9
  -6   4   0 308183. 12443.8   9
   6   4   0 284354. 12506.6   4
   4   6   0 274949. 12099.1   4
   6  -4   2 2124.37 984.794   3
   6  -4  -2 4177.13 936.163   7
   4  -6  -2 2306.60 894.129   7
  -4  -6   2 2829.55 880.353   7
   6  -4  -2 1875.53 738.185   3
  -4  -6  -2 4007.82 1233.74   7
   4  -6   2 2739.57 1181.47   3
   6   4  -2 5545.82 1717.91   4
   4   6  -2 2431.04 1114.81   4
   4  -6  -2 3624.32 995.021   3
   6   4   2 3264.49 1359.10   4
  -4  -6   2 2335.19 718.434   6
   4   6   2 4887.91 1401.38   4
  -6  -4   2 3346.52 1022.47   6
  -4  -6  -2 1996.68 932.861   1
  -4  -6   2 4425.52 1090.82   1
  -6  -4   2 1874.72 1179.61   1
  -6   4  -2 2319.85 595.333   1
  -6  -4  -2 1690.01 1125.40   1
  -4   6  -2 3248.70 1200.10   9
  -4   6   2 2286.74 1082.25   9
  -6   4  -2 3808.88 1166.53   9
   6  -4  -2 2133.89 904.161   2
  -6   4   2 1770.81 1041.11   9
   4  -6  -4 177745. 9043.78   7
  -4  -6  -4 165048. 8990.25   7
   6   4   4 161368. 9516.76   4
   4   6   4 169771. 9361.28   4
  -6  -4  -4 183299. 10007.5   1
  -4  -6   4 171272. 8626.60   6
  -6  -4   4 172611. 8816.43   6
  -6  -4  -4 185964. 8250.65   5
   6  -4   4 163988. 8997.68   3
   4  -6   4 174445. 9369.85   3
   6  -4  -4 152770. 8598.41   2
  -4   6  -4 166235. 8641.11   9
  -4   6   4 164049. 8708.76   9
  -6   4  -4 170411. 8136.13   9
  -6   4   4 168316. 8944.56   9
   4   6   4 181482. 9611.58   8
   6   4  -4 186948. 9944.52   4
   4   6  -4 174015. 9370.92   4
  -6  -4   4 181982. 10099.7   1
  -4  -6   6 202.810 702.003   6
  -6  -4   6 1136.51 780.061   6
  -4  -6  -6-1108.19 896.883   5
   4  -6  -6 1590.24 860.912   5
  -5  -6  -1 12892.8 2199.26   1
   6  -5   1 14107.5 2200.55   3
   6  -5  -1 11962.4 1818.31   3
  -5  -6   1 14759.7 1801.96   7
  -5  -6  -1 13454.8 1919.99   7
   5  -6   1 14249.0 2282.94   3
   5  -6  -1 14263.8 2041.50   3
   6   5  -1 15005.2 2382.78   4
   5   6  -1 16317.4 2508.43   4
   6   5   1 12704.4 2295.84   4
   5   6   1 14552.3 2422.10   4
   5  -6   1 18060.3 2734.98   2
   6  -5  -1 12135.6 2188.17   2
  -5   6  -1 18890.7 2623.71   9
  -5   6   1 15554.6 2397.89   9
  -6   5  -1 14995.6 2338.60   9
  -6   5   1 14158.8 2333.72   9
  -5  -6   1 15679.0 2353.88   1
   5  -6  -1 14373.8 2307.70   2
  -6  -5   1 13703.8 2256.73   1
  -6  -5  -1 15894.2 2417.88   1
   5  -6  -3 52156.7 4280.27   7
  -5  -6   3 59319.2 4988.95   1
   6   5   3 57461.7 5107.01   4
  -6  -5   3 57980.2 5235.92   1
   5   6   3 58686.2 5051.38   4
  -5  -6  -3 49439.8 4308.79   7
  -5  -6   3 66240.3 4292.53   6
  -6  -5   3 61081.6 4235.73   6
  -6  -5  -3 57896.2 4031.39   5
   6  -5   3 56851.3 4790.86   3
   5  -6   3 57965.1 4893.60   3
   6  -5  -3 52369.5 4580.70   2
  -5   6  -3 54146.3 4505.51   9
  -6   5  -3 59247.8 4575.65   9
  -5   6   3 51088.9 4487.37   9
  -6   5   3 47625.1 4403.74   9
   6   5  -3 54147.5 5015.02   4
  -6  -5  -3 57141.9 5046.26   1
   5   6  -3 51864.9 4722.39   4
  -5  -6  -3 54844.5 4836.34   1
   5   6  -5 5822.38 1871.30   4
  -5  -6   5 6678.71 1756.76   6
  -6  -5   5 9716.97 1952.88   6
  -5  -6  -5 5894.06 1575.99   5
   5  -6  -5 6579.44 1521.16   5
  -5   6   5 4383.60 1456.41   9
  -6   5   5 6538.10 1666.46   9
   6   5   5 6613.04 1770.78   8
  -6  -6   0 303547. 11447.7   7
  -6  -6   0 248679. 12368.4   1
   6  -6   0 282847. 13268.4   2
   6  -6   0 245969. 11890.0   3
  -6   6   0 298068. 13245.5   9
   6   6   0 277397. 12990.0   4
   6  -6  -2 852.729 689.162   7
   6  -6   2-354.172 889.004   3
  -6  -6  -2 158.775 493.931   7
   6  -6  -2 692.208 593.929   3
   6   6  -2 300.768 776.772   4
  -6  -6  -2 1003.57 949.728   1
   6   6   2 741.103 971.343   4
  -6  -6   2 61.9669 818.936   1
  -6   6  -2 343.622 790.551   9
  -6   6   2-140.669 746.186   9
   6  -6  -2 2371.24 1224.42   2
   6  -6  -4 121659. 8086.67   2
  -6   6  -4 125267. 7495.14   9
  -6   6   4 140236. 8301.56   9
  -6  -6  -4 124913. 8497.92   1
   0   7   1 59212.6 3543.65   4
  -7   0   1 51671.4 4060.79   1
  -7   0  -1 49999.5 3993.16   1
   0   7  -1 46921.5 4057.82   9
   0  -7   1 49725.8 3777.67   2
   0  -7   1 46238.3 4019.44   3
   0   7   1 49764.2 4070.79   9
   0  -7  -1 56640.2 3040.48   1
   0   7   1 53447.7 3710.99   8
   0  -7  -1 43361.4 3818.62   3
   7   0  -1 49978.1 3957.52   4
   0  -7  -1 47861.7 4097.88   7
   7   0   1 54164.6 4038.19   4
   0   7  -1 52449.4 3124.19   4
   0  -7  -3 49515.3 4399.42   7
   7   0   3 47524.7 3891.23   4
  -7   0   3 49403.3 4357.32   6
   0   7   3 51407.6 4090.60   9
   0  -7   3 51027.9 4481.46   3
  -7   0  -3 46737.1 4286.29   1
   7   0  -3 50453.1 4327.70   4
   0   7   3 49243.8 4130.17   8
   0   7  -3 56264.6 3449.51   4
  -7   0   3 40686.3 4082.12   1
   0  -7  -5 4650.44 1475.57   7
   7   0  -5 7872.49 1791.66   4
   0  -7   5 7821.81 2095.91   3
  -7   0   5 6049.06 1749.16   6
   0   7  -5 6389.89 1772.40   9
   7   0   5 6118.33 1638.18   3
   0   7   5 7437.06 1828.42   8
  -7   0  -5 6087.55 1729.60   1
  -7  -1   0 875.124 820.855   1
  -1  -7   0-428.288 818.895   7
  -1  -7   0 211.312 343.700   1
   7   1   0-104.187 691.251   4
   7  -1   0 173.889 534.985   4
   1   7   0 212.010 514.288   4
   1  -7   0 329.271 691.140   3
  -1  -7   0-123.791 854.159   3
  -1   7   0-907.336 988.748   9
  -7   1   0-581.310 645.786   1
  -1   7   0-289.448 457.056   8
  -1  -7  -2 212416. 10370.8   7
  -7   1   2 206087. 10004.7   1
   7   1   2 212732. 10247.0   4
   7  -1   2 224126. 9303.73   4
   1   7   2 233435. 9798.82   4
  -7  -1   2 212284. 10435.2   1
  -7  -1   2 209867. 9981.76   6
  -7   1   2 220454. 10587.8   6
   7  -1   2 209346. 9951.12   3
   1  -7   2 222439. 10017.6   2
  -1  -7   2 257320. 9431.20   2
  -7   1  -2 191732. 9551.69   1
   1   7   2 203589. 9817.97   9
  -1   7  -2 215848. 10380.2   9
  -1   7   2 220841. 10283.9   9
  -7  -1  -2 222093. 10876.1   1
   1  -7   2 218754. 10452.8   3
   1   7   2 223907. 10010.1   8
  -1  -7   2 220120. 10495.3   3
  -1   7   2 226628. 9597.21   8
   7  -1  -2 225252. 9980.33   4
   1  -7  -2 219905. 9848.73   3
   7   1  -2 220738. 10596.9   4
   1   7  -2 223303. 9169.14   4
   1  -7  -2 218514. 10409.2   7
   1  -7  -4 2188.21 1224.01   7
  -1  -7  -4 3158.38 1301.60   7
   7  -1  -4 77.2045 731.547   4
   7   1  -4 2088.91 1195.45   4
   1   7  -4 749.410 717.091   4
  -7   1  -4 3331.53 1203.41   1
   1  -7   4 4804.67 1547.06   3
  -1  -7   4 1038.62 1081.94   3
  -7  -1   4 1832.10 991.690   6
   7   1   4 1662.59 1039.29   4
  -7   1   4 758.045 1116.91   6
  -1   7  -4 2782.18 1320.05   9
   1   7   4 3666.79 1038.10   9
  -1   7   4 2459.65 887.432   9
  -7  -1  -4 6121.20 1776.35   1
   1   7   4 2237.57 1228.36   8
  -1   7   4 4572.72 1381.32   8
   7  -1   4 3064.30 1099.36   3
  -7   1  -6 141835. 8595.60   1
   7   1   6 129703. 8121.45   3
   7  -1   6 127772. 8124.30   3
  -1   7  -6 149347. 8331.06   9
   1  -7   6 139286. 8734.65   3
   7  -1  -6 129191. 8143.33   4
  -1  -7   6 138890. 8574.52   3
   7  -2   1 32917.7 2441.16   4
   2   7   1 27635.2 2754.38   4
   2  -7  -1 24516.3 2917.99   7
  -7   2   1 26790.6 2722.68   1
  -2  -7   1 24311.2 2829.46   7
  -2  -7  -1 26700.0 3040.15   7
  -2  -7   1 33606.3 2533.76   1
  -7  -2   1 34035.4 3043.56   6
  -7  -2   1 32734.3 3381.02   1
  -7   2  -1 24391.2 2462.53   1
   7  -2  -1 30196.9 2811.46   3
  -7  -2  -1 30374.5 3343.16   1
   2  -7   1 26364.1 2963.47   2
  -2   7   1 31591.9 3254.70   9
   2  -7   1 27020.3 3003.49   3
  -2  -7  -1 35534.3 2942.51   1
  -7   2  -1 28780.2 2887.60   9
   2  -7  -1 29837.0 2988.16   3
  -2   7  -1 27890.6 3076.09   9
  -2   7   1 31984.3 2538.57   8
   7   2  -1 37450.7 3651.50   4
   7  -2  -1 33872.2 2696.82   4
   7  -2   1 24016.7 2721.00   3
   2   7  -1 28791.2 2769.70   4
   7   2   1 29413.8 3286.73   4
   7  -2  -3 10527.3 1444.00   3
  -7   2  -3 11489.1 1810.36   1
   2  -7  -3 12450.0 2135.27   7
  -7  -2  -3 10191.6 2114.13   1
  -2  -7  -3 11999.5 2134.99   7
   7  -2  -3 9532.12 1673.31   4
   7   2  -3 11532.5 2262.12   4
   2   7  -3 10407.1 1805.57   4
   2  -7   3 10538.6 2123.12   3
  -7  -2   3 12734.6 2436.08   1
   7   2   3 14563.0 2384.13   4
  -7  -2   3 9814.52 1881.04   6
   2   7   3 10928.1 1876.19   4
  -7   2   3 10509.4 2149.39   6
   2  -7  -3 12405.9 1754.40   3
  -2  -7   3 9744.58 1913.19   3
   7  -2  -3 9740.42 1586.13   2
   2   7   3 13012.1 1975.68   9
  -2   7  -3 9101.04 1851.14   9
  -2   7   3 11210.7 1954.43   9
   2   7   3 12754.8 2307.71   8
  -2   7   3 10311.4 1706.65   8
   7  -2   3 7924.35 1692.49   3
   2  -7  -5 39845.2 4238.02   7
  -2  -7  -5 35133.2 3966.68   7
  -2  -7   5 33224.5 3717.98   6
   7   2  -5 36998.9 4090.45   4
  -7  -2   5 37868.0 4105.85   6
   2  -7   5 32116.5 3872.89   3
  -7  -2  -5 40213.6 4468.85   1
  -7   2   5 38507.5 4455.87   6
  -2  -7   5 30939.3 3722.27   3
   7  -2   5 38907.1 4001.48   3
  -2   7   5 34314.5 3370.24   9
  -2   7  -5 31196.8 3495.53   9
   7  -2  -5 31091.8 3362.63   4
   7   2   5 37738.1 3887.96   8
   2   7  -5 37726.6 3694.05   4
  -7   2  -5 37533.8 3684.30   1
   2   7   5 38738.2 4302.55   8
  -2   7   5 33935.7 3777.57   8
   7  -3   0 498.279 612.700   3
  -3  -7   0-231.413 625.893   7
  -7  -3   0-994.101 911.174   1
   3  -7   0-891.139 978.143   3
   7   3   0-637.174 926.730   4
   3   7   0 587.605 840.359   4
  -3  -7   0 938.969 604.386   1
  -7   3   0 132.349 517.240   1
  -3   7   0 30.7920 851.605   9
  -7   3   0 624.168 834.470   9
   3  -7   0-790.115 726.807   2
   7   3   2 248417. 12072.8   4
  -3  -7  -2 251100. 11545.4   7
   3   7   2 238017. 11101.6   4
  -3  -7   2 270021. 10637.8   1
  -3  -7   2 262432. 10231.0   6
  -7  -3   2 248316. 11919.2   1
  -7  -3   2 260874. 10898.2   6
  -7   3  -2 253227. 10049.8   1
   3  -7   2 231029. 11471.0   2
   7  -3   2 234820. 11140.8   3
   7  -3  -2 234613. 10942.5   2
   7  -3  -2 269658. 10479.4   3
  -3   7  -2 240244. 11443.3   9
   3  -7   2 240740. 11560.1   3
  -3   7   2 245071. 11542.6   9
  -7  -3  -2 275942. 12750.9   1
  -7   3  -2 232784. 10720.9   9
  -7   3   2 242855. 11448.2   9
   3  -7  -2 253448. 10838.9   3
   7   3  -2 259780. 12208.7   4
  -3  -7  -2 274660. 11513.8   1
   3   7  -2 239460. 10958.1   4
  -3  -7   2 253118. 10932.6   7
   3  -7  -2 235208. 11358.9   7
   7  -3   4 1489.03 1075.09   3
   3  -7  -4 2830.14 1230.06   7
  -3  -7  -4 377.261 769.599   7
   7   3  -4 2453.99 1138.36   4
  -7  -3   4 2877.03 1463.21   1
   3   7  -4 1985.25 1027.43   4
   3  -7   4-895.629 1319.15   3
  -3  -7   4 2491.00 1138.79   6
   7   3   4 1897.40 1160.42   4
  -7  -3   4 3199.47 1186.99   6
  -7   3   4 3999.35 1554.07   6
  -3   7  -4 2143.02 1107.00   9
  -7  -3  -4 2322.60 1397.49   1
   7  -3  -4 616.579 521.792   2
  -3   7   4 2235.18 1023.85   9
  -7   3  -4 3075.53 876.066   9
   3   7   4 923.061 852.365   8
  -4  -7   1 31383.1 3001.51   7
  -4  -7  -1 28305.0 3100.56   7
   4  -7   1 27336.8 3215.58   3
   7   4  -1 28831.7 3520.11   4
   4   7  -1 22172.9 2880.48   4
   7   4   1 31415.6 3642.91   4
  -4  -7   1 36804.2 3370.87   1
   4   7   1 30183.0 3311.49   4
  -7  -4   1 30461.9 3480.36   1
   7  -4   1 30150.9 3180.09   3
   7  -4  -1 29496.2 2900.85   3
  -4  -7  -1 28172.6 3122.80   1
  -7  -4  -1 29396.9 3504.22   1
   4  -7  -1 29316.2 3084.45   3
   7  -4  -1 26076.0 3139.18   2
  -7   4  -1 29303.3 3234.75   9
  -7   4   1 36679.7 3692.33   9
   4  -7   1 28507.2 3419.94   2
  -4   7  -1 27526.9 3253.53   9
  -4   7   1 31679.3 3495.05   9
   4  -7  -1 28009.9 3339.50   2
   7  -4   3 16921.0 2583.73   3
  -4  -7   3 18442.3 2187.31   7
   4  -7  -3 17385.4 2592.97   7
  -4  -7  -3 13753.0 2328.68   7
   7   4  -3 18888.8 3020.15   4
   4  -7   3 19179.3 2838.58   3
   4   7  -3 14258.5 2369.69   4
  -4  -7   3 20356.2 2577.17   1
  -4  -7  -3 21062.9 2839.19   1
   7   4   3 17970.9 2980.36   4
   4   7   3 17268.7 2596.57   4
  -7  -4   3 17734.5 2355.45   6
  -7  -4   3 16793.3 2869.32   1
  -4   7  -3 18095.3 2617.97   9
   7  -4  -3 16688.4 2451.35   2
  -4   7   3 19265.9 2731.60   9
  -7   4  -3 17286.0 2376.34   9
  -7   4   3 18378.4 2621.18   9
  -7  -4  -3 14335.7 2696.52   1
   4  -7  -5 20552.8 2899.55   7
   4   7  -5 18046.0 2980.77   4
  -4  -7   5 20580.2 2749.38   6
  -7  -4   5 18816.1 2765.32   6
  -4  -7  -5 15530.8 2664.51   5
   4  -7  -5 13742.5 2398.98   5
  -4   7  -5 17506.7 2554.93   9
  -4   7   5 16104.5 2539.40   9
   7  -4  -5 18598.3 2623.29   2
   7  -5   0-502.156 708.588   3
  -5  -7   0-589.519 661.006   7
  -7  -5   0-1482.66 907.995   1
  -5  -7   0-1324.90 861.951   1
   5  -7   0 481.341 894.298   3
   7   5   0 667.014 990.268   4
   5   7   0 1960.06 1171.76   4
   5  -7   0-218.009 796.703   2
  -5   7   0-606.149 935.858   9
  -7   5   0-2547.96 1200.08   9
   7   5   2 150987. 9084.71   4
   5   7   2 145045. 8632.46   4
  -5  -7  -2 134873. 7840.43   7
  -5  -7   2 154630. 8528.17   1
  -7  -5   2 141447. 8748.07   1
   7  -5  -2 146779. 8555.20   2
   7  -5   2 134500. 8110.56   3
   5  -7  -2 136639. 8468.47   2
   5  -7   2 147204. 8617.83   3
  -7  -5  -2 148011. 9012.10   1
  -5   7  -2 144796. 8498.29   9
  -5   7   2 142949. 8544.07   9
   5  -7  -2 143640. 7547.66   3
  -7   5  -2 145594. 8315.83   9
  -5  -7  -2 136400. 8324.64   1
  -7   5   2 143322. 8483.65   9
   7   5  -2 148605. 8973.88   4
   5   7  -2 148517. 8526.23   4
   5  -7  -2 136028. 8013.13   7
  -5  -7  -4 6261.95 1642.32   7
  -7  -5   4 3745.67 1545.35   1
   5   7  -4 5492.98 1761.12   4
  -5  -7  -4 4036.87 1661.40   1
  -5   7  -4 3051.84 1172.58   9
  -5   7   4 4487.10 1516.90   9
  -7   5  -4 2891.57 1099.13   9
   7  -5  -4 3532.63 1368.60   2
  -6  -7  -1 32818.7 3234.11   7
   7  -6  -1 30299.4 3271.21   3
   6  -7   1 29770.4 3528.55   3
   6  -7  -1 28291.3 3222.34   3
   7   6  -1 26456.1 3605.80   4
   6   7  -1 33155.3 3850.19   4
   7   6   1 27179.0 3626.08   4
   6   7   1 32353.1 3916.48   4
  -7  -6  -1 27851.6 3560.80   1
  -6  -7  -1 31598.6 3712.60   1
   6  -7  -1 35179.2 4079.10   2
   7  -6   1 33242.4 3667.00   3
   7  -6  -1 27542.5 3661.71   2
  -6  -7   1 27015.3 3447.17   1
  -7  -6   1 32626.4 3829.54   1
  -6   7  -1 34088.7 3950.07   9
  -6   7   1 32080.8 3871.81   9
  -7   6  -1 30881.8 3786.74   9
  -7   6   1 24892.7 3476.42   9
  -6  -7   3 30482.2 3778.83   1
  -7  -6   3 27366.3 3800.06   1
  -6   7  -3 24675.9 3340.22   9
  -7   6  -3 27015.9 3336.28   9
   7  -7   0 1581.77 1048.38   3
  -8   0   0 173946. 9053.64   1
   0   8   0 175818. 9263.05   9
   0   8   0 197780. 8235.41   8
   0  -8   0 180586. 9378.72   3
   8   0   0 170823. 8766.58   4
   0  -8   0 178181. 9315.81   7
   0  -8  -2 11369.5 2158.16   7
   8   0  -2 11015.3 2134.61   4
   8   0   2 14770.6 2228.73   4
   0  -8   2 14751.9 2468.36   3
  -8   0   2 13878.4 2307.80   1
  -8   0  -2 10904.9 2082.29   1
   0  -8   2 14697.0 2104.10   2
   0   8  -2 12616.9 2312.45   9
   0   8   2 16691.8 2452.39   9
   0   8   2 13558.8 2096.22   8
   0  -8  -4 167102. 9621.18   7
  -8   0   4 168306. 9809.92   6
   8   0   4 155019. 9063.98   3
   0   8  -4 164667. 9471.13   9
   0   8   4 167951. 8696.39   9
  -8   0  -4 150130. 9245.04   1
   0  -8   4 163691. 9632.53   3
   8   0  -4 166604. 9371.00   4
   0   8   4 150731. 8857.13   8
  -1  -8   1 10967.8 2061.42   7
   1  -8  -1 9100.71 1967.56   7
  -1  -8  -1 12327.3 2240.82   7
   8   1  -1 5400.08 1517.36   4
   8  -1  -1 11892.4 1853.36   4
  -8  -1  -1 10004.3 1978.72   1
   8   1   1 8691.79 1857.59   4
   1   8  -1 10277.1 1536.20   4
   8  -1   1 11508.4 1729.58   4
   1  -8   1 12828.6 2237.46   3
   1   8   1 13484.0 1800.40   4
   1  -8  -1 10315.4 1936.61   3
  -1  -8   1 10236.9 2018.70   3
  -8   1   1 9311.37 1866.60   1
  -8  -1   1 10960.2 2107.61   1
   1   8   1 12341.5 2095.51   9
  -1   8  -1 7075.98 1799.95   9
  -1   8   1 12329.0 2149.31   9
   1  -8   1 9331.39 1831.93   2
  -1  -8   1 12466.0 1873.49   2
   1   8   1 10265.2 1723.05   8
   8  -1  -1 9733.58 1761.97   3
   8  -1   1 6737.11 1560.14   3
  -8   1  -1 9967.17 1823.67   1
  -1   8   1 16997.3 1999.83   8
   1  -8  -3 10595.7 2158.77   7
  -1  -8  -3 8802.56 2114.86   7
   8  -1  -3 9308.57 1950.55   4
   8   1  -3 10018.5 2153.17   4
  -8  -1  -3 9209.84 2207.19   1
  -8  -1   3 15296.7 2689.53   1
   1  -8   3 12093.2 2500.97   3
   8   1   3 11147.8 2150.07   4
  -1  -8   3 8627.34 2115.28   3
  -8  -1   3 11426.4 2240.60   6
  -8   1   3 13864.0 2518.78   6
  -1   8  -3 11496.5 2202.69   9
   1   8   3 9819.60 1892.40   9
  -1   8   3 9309.87 1961.52   9
  -8   1  -3 10383.0 1951.87   1
   1   8   3 9385.83 1928.06   8
   8  -1   3 11635.6 2118.86   3
  -1   8   3 10076.9 1897.86   8
   8  -1  -5 36507.5 4057.75   4
  -1   8  -5 42297.9 4382.16   9
  -8   1  -5 43818.6 4413.86   1
  -1   8   5 37061.4 4073.49   8
   2   8   0 96127.4 5634.68   4
  -8   2   0 91007.7 5707.66   1
  -8  -2   0 97013.6 6646.54   1
   8  -2   0 102764. 6139.68   3
   2  -8   0 87196.2 6043.25   2
  -2   8   0 97612.2 6517.77   9
   2  -8   0 97630.5 6389.86   3
   8   2   0 96659.6 6556.70   4
  -2  -8   0 96881.2 6412.57   7
  -8   2  -2 520.288 595.937   1
  -2  -8   2 808.676 819.489   7
   2  -8  -2-377.579 832.022   7
  -2  -8  -2 1016.75 1142.50   7
  -8   2   2 804.669 761.970   1
   8   2  -2 3265.68 1330.60   4
   2   8  -2 261.562 545.332   4
   2  -8   2-69.9310 1008.75   3
   8   2   2-879.820 956.859   4
   2   8   2 1121.93 826.318   4
   2  -8  -2 759.535 738.124   3
  -8  -2   2 477.169 896.969   6
  -8  -2   2-80.0016 813.216   1
   2  -8   2 291.344 726.183   2
   2   8   2 733.219 734.248   9
  -2   8  -2-438.609 1053.46   9
  -2   8   2-601.949 982.700   9
  -8  -2  -2-1592.57 1144.56   1
   2   8   2-292.006 712.498   8
  -2   8   2 1675.68 803.574   8
   8  -2   2 470.704 919.775   3
   8  -2  -2 1809.24 757.256   3
   2  -8  -4 175373. 9904.54   7
  -2  -8  -4 159665. 9602.00   7
   8   2   4 174318. 10017.0   4
  -8  -2   4 166598. 9615.02   6
  -8   2   4 183035. 10576.0   6
   8  -2   4 160158. 9435.86   3
  -8   2  -4 150090. 8426.13   1
  -2   8  -4 161219. 9402.81   9
  -2   8   4 168445. 9223.61   9
   2  -8   4 165748. 9849.89   3
  -8  -2  -4 173291. 10425.9   1
   2   8   4 174671. 9784.60   8
   8   2  -4 172988. 10114.7   4
  -2   8   4 176379. 9174.19   8
   2   8  -4 166318. 8614.59   4
  -2  -8   4 176643. 10018.8   3
  -3  -8  -1 36952.1 3831.78   7
   3   8   1 35671.1 3539.14   4
   3  -8  -1 32456.1 3623.00   7
  -8   3  -1 29087.8 2838.78   1
   8   3  -1 36341.6 4028.80   4
  -8  -3   1 33446.3 3848.59   1
   3  -8   1 33036.1 3659.16   3
  -8  -3  -1 32125.3 3900.90   1
   8  -3   1 34618.2 3523.92   3
   8  -3  -1 34001.3 3289.11   3
   3  -8   1 32937.7 3652.56   2
   3  -8  -1 33689.9 3654.79   2
  -3   8  -1 36896.0 3896.38   9
   3  -8  -1 33102.8 3444.80   3
  -3   8   1 31673.6 3634.59   9
  -8   3  -1 29036.3 3289.10   9
  -8   3   1 33339.4 3198.84   1
   3   8  -1 33302.4 3361.65   4
   8   3   1 38638.6 4086.22   4
  -3  -8   1 31260.9 3424.87   7
   8  -3   3 2119.33 1219.37   3
  -3  -8   3 2194.69 979.690   7
   3  -8  -3-502.967 878.153   7
  -3  -8  -3 2838.63 1163.75   7
   8   3  -3 2895.60 1396.60   4
   3   8  -3 4318.01 1366.16   4
   3  -8   3 6097.82 1812.43   3
  -8  -3  -3 5887.06 1706.79   1
   8   3   3 2438.78 1401.10   4
  -8  -3   3 2896.26 1457.36   1
   3   8   3 4428.86 1424.74   4
  -8  -3   3 4694.02 1352.85   6
  -3  -8  -3 4857.80 1494.27   1
   8  -3  -3 2732.16 1024.96   2
   3   8   3 1687.77 1009.61   9
  -3   8  -3 3652.33 1448.57   9
  -3   8   3 2623.73 1193.06   9
   3   8   3 2600.17 1361.28   8
   3   8  -5 254.591 373.668   4
   4   8   0 109219. 6886.74   4
  -4  -8   0 113115. 6878.83   7
  -8  -4   0 104688. 7306.76   1
   8  -4   0 98393.1 6395.52   3
   4  -8   0 113531. 7360.03   2
  -4   8   0 106321. 7226.58   9
   4  -8   0 98156.1 6710.60   3
  -8   4   0 103644. 6981.33   9
   8   4   0 104447. 7393.54   4
   8  -4   2 1762.20 1026.02   3
   4  -8  -2 1561.25 994.704   7
  -4  -8   2 2515.08 1029.00   7
  -4  -8  -2 1562.32 1067.50   7
  -4  -8  -2 2054.04 1001.73   1
   8   4  -2 3022.25 1400.89   4
   4  -8   2 2674.28 1221.59   3
   4   8  -2 1466.59 865.313   4
   8   4   2 2621.78 1264.15   4
   4  -8  -2 2540.44 1116.06   3
   4   8   2 3532.14 1328.25   4
  -8  -4   2 3220.12 1453.05   1
   8  -4  -2 2831.08 1050.06   2
  -8  -4  -2 3566.79 1413.52   1
  -4   8  -2 1498.42 981.556   9
  -4   8   2 1604.82 1074.81   9
  -8   4  -2 4205.34 1379.46   9
  -8   4   2 2217.67 1238.54   9
   4  -8  -2-541.984 898.605   2
   4  -8  -4 143349. 8661.80   7
   4   8  -4 124530. 8030.15   4
  -4  -8  -4 132000. 8405.81   1
   5  -8  -1 4368.42 1395.29   7
   8  -5   1 4504.53 1332.45   3
   8  -5  -1 3349.35 1202.40   3
  -5  -8  -1 5138.51 1461.58   7
   5  -8   1 6119.58 1766.09   3
   5  -8  -1 3221.39 1303.31   3
   5   8  -1 5780.98 1585.57   4
  -8  -5  -1 2845.89 1267.43   1
   5   8   1 2128.16 1144.38   4
  -5  -8  -1 5153.56 1466.72   1
   5  -8   1 4147.41 1666.96   2
  -8  -5   1 985.371 959.167   1
  -8   5  -1 3741.95 1278.01   9
   5  -8  -3 9281.53 2005.72   7
  -5  -8  -3 6886.06 1804.62   1
  -8   5  -3 8955.38 1933.31   9
  -6  -8   0 87099.0 6440.01   1
   9   0   1 36850.3 3659.61   4
   0  -9  -1 36869.8 4028.30   7
  -9   0   1 39972.2 4157.39   1
  -9   0  -1 37943.8 3990.08   1
   0  -9   1 42267.9 3858.90   2
   0   9  -1 44411.4 4373.34   9
   0   9   1 34455.6 3805.00   9
   0   9   1 36339.6 3299.67   8
   0  -9   1 37971.7 4088.11   3
   9   0  -1 40349.5 3881.65   4
   0  -9   1 40039.5 4199.49   7
   9   0  -3 35044.9 3913.60   4
  -9   0  -3 31748.9 3813.78   1
   0   9   3 33040.1 3767.18   9
   0   9   3 24815.6 3115.99   8
   1  -9   0-245.470 752.816   7
  -1  -9   0 992.581 830.272   7
   9   1   0 534.708 905.049   4
   1  -9   0 417.046 720.481   3
  -9   1   0 261.645 674.878   1
   1   9   0-970.196 968.498   9
  -1   9   0 1920.09 1158.47   9
  -9  -1   0-2152.14 1153.07   1
   1  -9   0 589.434 487.304   2
   1   9   0-1466.45 857.747   8
   9  -1   0-2430.20 1107.15   3
   1  -9  -2 157609. 9180.81   7
  -1  -9  -2 173878. 9683.84   7
   9   1   2 151698. 8799.42   4
  -9  -1   2 162093. 9598.52   1
  -9   1  -2 130247. 8133.90   1
   9  -1  -2 164360. 8437.84   3
   9  -1   2 137209. 8532.19   3
   1  -9   2 176118. 9106.56   2
  -9  -1  -2 154259. 9460.39   1
   1   9  -2 157139. 9367.65   9
   1   9   2 151487. 8709.34   9
  -1   9  -2 152802. 9199.46   9
  -1   9   2 151037. 8956.16   9
   1  -9   2 160559. 9413.54   3
   1   9   2 145240. 8208.92   8
  -1  -9   2 175487. 9681.53   3
   9   1  -2 157014. 9278.07   4
  -9   1   2 150831. 8941.10   1
   9   1   4 1137.91 956.152   4
  -9   1  -4-657.183 758.404   1
  -1   9   4 1959.21 952.953   8
   2   9   1 29292.8 2988.23   4
  -9  -2  -1 27758.7 3699.62   1
   2  -9  -1 26699.4 3448.56   7
  -2  -9   1 20376.6 2945.31   7
  -2  -9  -1 29498.3 3608.41   7
   9   2  -1 29547.9 3715.82   4
  -9   2   1 25279.0 3114.91   1
   9   2   1 28242.3 3543.07   4
   2  -9   1 32634.2 3819.21   3
   2  -9  -1 25915.3 3248.59   3
  -9  -2   1 23714.3 3379.72   1
  -9   2  -1 23347.0 2839.96   1
   2   9   1 25282.8 3224.76   9
  -2   9  -1 30059.5 3671.00   9
   2  -9   1 20777.2 2948.85   2
  -2   9   1 24752.8 3360.79   9
   2  -9  -1 29823.8 3503.34   2
   2   9   1 24385.0 2934.74   8
   9  -2   1 27976.8 3313.10   3
   9  -2  -1 29208.2 3218.67   3
  -2  -9   3 5800.43 1618.50   7
   9   2   3 8087.96 2080.64   4
  -9  -2   3 8374.64 2019.96   6
   2   9   3 6671.69 1641.78   9
  -2   9   3 5455.23 1537.34   9
   2   9   3 6896.25 1757.58   8
   9  -3   0 260.505 589.894   3
  -3  -9   0 1114.60 909.985   7
   9   3   0 2324.85 1148.51   4
   3   9   0-929.219 834.089   4
   3  -9   0 245.870 794.215   3
   3  -9   0 607.903 805.335   2
   3   9   2 173209. 9169.93   4
   3   9   2 169291. 9306.46   9
   3   9   2 156157. 9083.88   8
  -3  -9   2 177956. 9398.56   7
   9  -4  -1 24203.8 3092.63   3
  -4  -9   1 23675.5 3068.31   7
  -4  -9  -1 27230.5 3430.34   7
   4   9  -1 24837.6 3225.69   4
   4  -9  -1 25235.1 3277.07   3
   4   9   1 29375.4 3486.18   4
  10   1  -1 14552.0 2639.83   4
   0   0   0    0.00    0.00   0
;
_shelx_hkl_checksum              23840

# END of CIF
