# Supplementary material for: Synthesis and Characterization of Single Crystal Zircon-Hafnon Zr(1–x)Hf(x)SiO4 Solid Solutions and the Comparison with the Reaction Products of a TEOS-Based Hydrothermal Route
Source: ACS Omega. 2024 Mar 25;9(14):15781–803. doi: 10.1021/acsomega.3c06960 (PMC11007697; doi:10.1021/acsomega.3c06960)
Supplement: Supplementary file 2 — ao3c06960_si_002.zip [file ao3c06960_si_002.zip › 2285667_ZrHf_1_3.cif]

####################################################################### 
# 
# This file contains crystal structure data downloaded from the 
# Cambridge Structural Database (CSD) hosted by the Cambridge 
# Crystallographic Data Centre (CCDC).
# 
# Full information about CCDC data access policies and citation 
# guidelines are available at http://www.ccdc.cam.ac.uk/access/V1 
# 
# Audit and citation data items may have been added by the CCDC. 
# Please retain this information to preserve the provenance of 
# this file and to allow appropriate attribution of the data. 
# 
#######################################################################

data_global

#------------------ AUDIT DETAILS -------------------------------------------#

_audit_creation_date             2023-01-21
_audit_creation_method           'WinGX routine CIF_UPDATE'
_audit_conform_dict_name         cif_core.dic
_audit_conform_dict_version      2.4.3
_audit_conform_dict_location     ftp://ftp.iucr.org/pub/cif_core.dic
_audit_update_record             ?

#------------------ AUTHOR DETAILS -------------------------------------------#

# Name and address of author for correspondence

_publ_contact_author_name        'Neumann, Andreas'
_publ_contact_author_address     
;
Martin-Luther University Halle-Wittenberg
Institute of Geoscience and Geography
Department of Mineralogy and Geochemistry
Von Seckendorff Platz 3, D-06120 Halle (Saale)
Germany
;
_publ_contact_author_email       andreas.neumann@geo.uni-halle.de
_publ_contact_author_fax         ' '
_publ_contact_author_phone       ' '


# Insert blank lines between references

_publ_section_references         
;
Blessing, R. H. (1995) Acta Cryst., A51, 33-38.

Blessing, R. H. (1987) Cryst. Rev. 1, 3-58.

Blessing, R. H. (1989) J. Appl. Cryst. 22, 396-397.

Bruker (2012) APEX2 (Version 2012.10-0), SAINT (version 8.27B), SADABS
(version 2012/1), BrukerAXS Inc, Madison, Wisconsin, USA.

ABSCOR: Higashi, T. (1995). ABSCOR. Rigaku Corporation, Tokyo, Japan.

CAD-4 Software: Enraf-Nonius (1989). CAD-4 Software (or CAD-4 EXPRESS).
Enraf-Nonius, Delft, The Netherlands.

Cambridge Structural Database: Allen, F. R. (2002). Acta Cryst. B58, 380-388.

CAMERON: Watkin, D. J., Prout, C. K. & Pearce, L. J. (1996). CAMERON.
Chemical Crystallography Laboratory, Oxford, England.

CrysAlis CCD, CrysAlis RED and associated programs: Oxford Diffraction (2006).
Program name(s). Oxford Diffraction Ltd, Abingdon, England.

CRYSTALS: Betteridge, P. W., Carruthers, J. R., Cooper, R. I., Prout, K. &
Watkin, D. J. (2003). J. Appl. Cryst. 36, 1487.

COLLECT: Nonius (1998). COLLECT. Nonius BV, Delft, The Netherlands.

DENZO/SCALEPACK:  Otwinowski, Z. & Minor, W. (1997). Methods in Enzymology,
Vol. 276, Macromolecular Crystallography, Part A, edited by C. W. Carter Jr
& R. M. Sweet, pp. 307-326. New York: Academic Press.

DIAMOND: Brandenburg, K.(2006). DIAMOND. Crystal Impact GbR, Bonn, Germany.

DIF4 and REDU4: Stoe & Cie (1991). Program name(s). Stoe & Cie, Darmstadt,
Germany.

DIFABS: Walker, N. &  Stuart, D. (1983). Acta Cryst., A39, 158 - 166.

DIRAX: Duisenberg, A. J. M. (1992). J. Appl. Cryst. 25, 92-96.

DIRDIF-2008: Beurskens, P.T., Beurskens, G., de Gelder, R., Garci\'ia-Granda,
S., Gould, R.O. & Smits, J.M.M. (2008) The DIRDIF-2008 program
system, Crystallography Laboratory, Radboud University  Nijmegen,
The Netherlands.

EDMA: Palatinus, L., Prathapa, S. J. & van Smaalen, S. (2012) J. Appl. Cryst.
45, 575-580.

enCIFer: Allen, F. H., Johnson, O., Shields, G. P., Smith, B. R. & Towler,
M. (2004). J. Appl. Cryst. 37, 335-338.

EVALCCD: Duisenberg, A. J. M., Kroon-Batenburg, L. M. J. & Schreurs,
A. M. M. (2003). J. Appl. Cryst. 36, 220-229.

JANA2000: Petricek, V. & Dusek, M. (2000). JANA2000. Institute of Physics,
Czech Academy of Sciences, Prague, Czech Republic.

MERCURY: Macrae, C. F., Bruno, I. J., Chisholm, J. A., Edgington,
P. R., McCabe, P., Pidcock, E., Rodriguez-Monge, L., Taylor, R.,
van de Streek, J. & Wood, P. A. (2008). J. Appl. Cryst. 41, 466-470.

MOGUL: Bruno, I. J., Cole, J. C., Kessler, M., Luo, J., Motherwell,
W. D. S., Purkis, L. H., Smith, B. R., Taylor, R., Cooper, R. I., Harris,
S. E. & Orpen, A. G. (2004). J. Chem. Inf. Comput. Sci. 44, 2133-2144.

ORTEPII: Johnson, C. K. (1976). ORTEPII. Report ORNL-5138. Oak Ridge
National Laboratory, Tennessee, USA.

ORTEPIII:  Burnett, M. N. & Johnson, C. K. (1996). ORTEPIII.
Report ORNL-6895. Oak Ridge National Laboratory, Tennessee, USA.

ORTEP-3: Farrugia, L. J. (2012). J. Appl. Cryst. 45, 849-854.

PARST: Nardelli, M. (1995). J. Appl. Cryst. 28, 659.

PLATON: Spek, A. L. (2009). Acta. Cryst. D65, 148-155.

PROCESS: Rigaku (1996). PROCESS. Rigaku Corporation, Tokyo, Japan.

PROCESS-AUTO: Rigaku (1998). PROCESS-AUTO. Rigaku Corporation, Tokyo, Japan.

PublCIF: Westrip, S. P. (2010). J. Appl. Cryst. 43, 920-925.

SCHAKAL: Keller, E. (1999) University of Freiburg, Germany.

SHELX: Sheldrick, G. M. (2015). Acta Cryst. C71, 3-8.

SHELXD: Schneider, T. R. & Sheldrick, G. M. (2002) Acta Cryst. D58, 1772-1779.

SHELXT: Sheldrick, G. M. (2015). Acta Cryst. A71, 3-8.

SIR92: Altomare, A., Cascarano, G., Giacovazzo, C., Guagliardi, A., Burla,
M. C., Polidori, G. & Camalli, M. (1994). J. Appl. Cryst. 27, 435.

SIR97: Altomare, A., Burla, M. C., Camalli, M., Cascarano, G. L.,
Giacovazzo, C., Guagliardi, A., Moliterni, A. G. G., Polidori, G. &
Spagna, R. (1999). J. Appl. Cryst. 32, 115-119.

SIR2002: Burla, M. C., Camalli, M., Carrozzini, B., Cascarano, G. L.,
Giacovazzo, C., Polidori, G. & Spagna, R. (2003). J. Appl. Cryst. 36, 1103.

SIR2004: Burla, M. C., Caliandro, R., Camalli, M., Carrozzini, B.,
Cascarano, G. L., De Caro, L., Giacovazzo, C., Polidori, G. & Spagna, R.
(2005). J. Appl. Cryst. 38, 381-388.

SIR2008 & IL MILIONE: Burla, M. C., Caliandro, R., Camalli, M., Carrozzini, B.,
Cascarano, G. L., De Caro, L., Giacovazzo, C., Polidori, G., Siliqi, D.,
& Spagna, R. (2007). J. Appl. Cryst. 40, 609-613.

SIR2011: Burla, M. C., Caliandro, R., Camalli, M., Carrozzini, B.,
Cascarano, G. L., Giacovazzo, C., Mallamo, M., Mazzone, A., Polidori, G.
& Spagna, R. (2012). J. Appl. Cryst. 45, 357-361.

SUPERFLIP: Palatinus, L. & Chapuis, G. (2007) J. Appl. Cryst. 40, 786-790.

TEXSAN: Molecular Structure Corporation & Rigaku (2000). TEXSAN. MSC,
The Woodlands, Texas, USA, and Rigaku Corporation, Tokyo, Japan.

WinGX: Farrugia, L. J. (2012). J. Appl. Cryst. 45, 849-854.

X-AREA, X-RED, X-RED32, X-SHAPE:  Stoe & Cie (2002). Program name(s).
Stoe & Cie GmbH, Darmstadt, Germany.

XCAD4: Harms, K. & Wocadlo, S. (1995). XCAD4. University of Marburg, Germany.

XSCANS: Siemens (1994). XSCANS. Siemens Analytical X-ray Instruments Inc.,
Madison, Wisconsin, USA.

;

#------------------  SECTION 2. COMPOUND(S) DETAILS -------------------------#

data_shelx
_database_code_depnum_ccdc_archive 'CCDC 2285667'
loop_
_audit_author_name
_audit_author_address
'Andreas Neumann'
;Martin Luther University Halle Wittenberg, Institute of Geosciences and Geography
Germany
;
_audit_update_record             
;
2023-07-30 deposited with the CCDC.	2023-08-06 downloaded from the CCDC.
;

_audit_creation_date             2023-01-21T19:50:10-00:00
_audit_creation_method           'WinGX routine CIF_UPDATE'
_audit_conform_dict_name         cif_core.dic
_audit_conform_dict_version      2.4.5
_audit_conform_dict_location     ftp://ftp.iucr.org/pub/cif_core.dic
_publ_requested_category         FI

#----------------------------------------------------------------------------#
#                   CHEMICAL INFORMATION                                     #
#----------------------------------------------------------------------------#

_chemical_formula_moiety         'O4  Si1  Zr0  Hf0'
_chemical_formula_sum            'Hf0.75 O4 Si Zr0.25'
_chemical_formula_weight         248.76

#----------------------------------------------------------------------------#
#                   UNIT CELL INFORMATION                                    #
#----------------------------------------------------------------------------#

_symmetry_cell_setting           tetragonal
_symmetry_space_group_name_H-M   'I 41/a m d'
_symmetry_space_group_name_Hall  '-I 4bd 2'
_symmetry_Int_Tables_number      141
loop_
_symmetry_equiv_pos_as_xyz
'x, y, z'
'x, -y, -z'
'-x+1/2, -y, z+1/2'
'-x+1/2, y, -z+1/2'
'y+1/4, x+3/4, -z+1/4'
'y+1/4, -x+1/4, z+3/4'
'-y+1/4, x+3/4, z+1/4'
'-y+1/4, -x+1/4, -z+3/4'
'x+1/2, y+1/2, z+1/2'
'x+1/2, -y+1/2, -z+1/2'
'-x+1, -y+1/2, z+1'
'-x+1, y+1/2, -z+1'
'y+3/4, x+5/4, -z+3/4'
'y+3/4, -x+3/4, z+5/4'
'-y+3/4, x+5/4, z+3/4'
'-y+3/4, -x+3/4, -z+5/4'
'-x, -y, -z'
'-x, y, z'
'x-1/2, y, -z-1/2'
'x-1/2, -y, z-1/2'
'-y-1/4, -x-3/4, z-1/4'
'-y-1/4, x-1/4, -z-3/4'
'y-1/4, -x-3/4, -z-1/4'
'y-1/4, x-1/4, z-3/4'
'-x+1/2, -y+1/2, -z+1/2'
'-x+1/2, y+1/2, z+1/2'
'x, y+1/2, -z'
'x, -y+1/2, z'
'-y+1/4, -x-1/4, z+1/4'
'-y+1/4, x+1/4, -z-1/4'
'y+1/4, -x-1/4, -z+1/4'
'y+1/4, x+1/4, z-1/4'

_cell_length_a                   6.5719(4)
_cell_length_b                   6.5719(4)
_cell_length_c                   5.9633(6)
_cell_angle_alpha                90
_cell_angle_beta                 90
_cell_angle_gamma                90
_cell_volume                     257.55(4)
_cell_formula_units_Z            4
_cell_measurement_temperature    295(2)
_cell_measurement_reflns_used    1487
_cell_measurement_theta_min      4.5480
_cell_measurement_theta_max      33.0280
_cell_measurement_wavelength     0.71073

#----------------------------------------------------------------------------#
#                   CRYSTAL INFORMATION                                      #
#----------------------------------------------------------------------------#

_exptl_crystal_description       fragment
_exptl_crystal_size_max          0.141
_exptl_crystal_size_mid          0.087
_exptl_crystal_size_min          0.032
_exptl_crystal_density_diffrn    6.415
_exptl_crystal_density_method    'not measured'
_exptl_crystal_F_000             440

#----------------------------------------------------------------------------#
#                   ABSORPTION CORRECTION                                    #
#----------------------------------------------------------------------------#

_exptl_absorpt_coefficient_mu    31.694
_exptl_absorpt_correction_T_min  0.081
_exptl_absorpt_correction_T_max  0.440
_exptl_absorpt_correction_type   analytical
_exptl_absorpt_process_details   
;
CrysAlisPro 1.171.40.84a (Rigaku Oxford Diffraction, 2020)
Analytical numeric absorption correction using a multifaceted crystal
model based on expressions derived by R.C. Clark & J.S. Reid.
(Clark, R. C. & Reid, J. S. (1995). Acta Cryst. A51, 887-897)
Empirical absorption correction using spherical harmonics,
implemented in SCALE3 ABSPACK scaling algorithm.
;

#----------------------------------------------------------------------------#
#                   DATA COLLECTION                                          #
#----------------------------------------------------------------------------#

_diffrn_ambient_temperature      295(2)
_diffrn_measurement_device_type  'Xcalibur, Ruby, Gemini ultra'
_diffrn_radiation_wavelength     0.71073
_diffrn_radiation_type           MoK\a
_diffrn_radiation_probe          x-ray
_diffrn_standards_number         0
_diffrn_standards_interval_time  .
_diffrn_standards_interval_count .
_diffrn_standards_decay_%        ?
_diffrn_reflns_av_R_equivalents  0.0659
_diffrn_reflns_av_unetI/netI     0.0216
_diffrn_reflns_number            2411
_diffrn_reflns_limit_h_min       -9
_diffrn_reflns_limit_h_max       9
_diffrn_reflns_limit_k_min       -9
_diffrn_reflns_limit_k_max       9
_diffrn_reflns_limit_l_min       -8
_diffrn_reflns_limit_l_max       8
_diffrn_reflns_theta_min         4.615
_diffrn_reflns_theta_max         31.98
_diffrn_reflns_theta_full        25.242
_diffrn_measured_fraction_theta_full 1
_diffrn_measured_fraction_theta_max 1
_diffrn_reflns_Laue_measured_fraction_full 1
_diffrn_reflns_Laue_measured_fraction_max 1
_diffrn_reflns_point_group_measured_fraction_full 1
_diffrn_reflns_point_group_measured_fraction_max 1
_reflns_Friedel_coverage         0
_reflns_number_total             133
_reflns_number_gt                127
_reflns_threshold_expression     'I > 2\s(I)'

#----------------------------------------------------------------------------#
#                   COMPUTER PROGRAMS USED                                   #
#----------------------------------------------------------------------------#

_computing_structure_solution    'SHELXS-2013/1 (Sheldrick, 2008)'
_computing_structure_refinement  'SHELXL-2018/3 (Sheldrick, 2018)'
_computing_molecular_graphics    'Ortep for Windows (Farrugia, 2012)'
_computing_publication_material  'WinGX publication routines (Farrugia, 2012)'

#----------------------------------------------------------------------------#
#                   STRUCTURE SOLUTION                                       #
#----------------------------------------------------------------------------#

_atom_sites_solution_primary     direct
_atom_sites_solution_secondary   direct

#----------------------------------------------------------------------------#
#                   REFINEMENT INFORMATION                                   #
#----------------------------------------------------------------------------#

_shelx_SHELXL_version_number     2018/3
_refine_ls_structure_factor_coef Fsqd
_refine_ls_matrix_type           full
_refine_ls_weighting_scheme      calc
_refine_ls_weighting_details     'w=1/[\s^2^(Fo^2^)] where P=(Fo^2^+2Fc^2^)/3'
_refine_ls_hydrogen_treatment    undef
_refine_ls_extinction_method     'SHELXL-2018/3 (Sheldrick 2018)'
_refine_ls_extinction_expression Fc^*^=kFc[1+0.001xFc^2^\l^3^/sin(2\q)]^-1/4^
_refine_ls_extinction_coef       0.042(2)
_refine_ls_number_reflns         133
_refine_ls_number_parameters     13
_refine_ls_number_restraints     0
_refine_ls_number_constraints    0
_refine_ls_R_factor_all          0.0124
_refine_ls_R_factor_gt           0.0111
_refine_ls_wR_factor_ref         0.0227
_refine_ls_wR_factor_gt          0.0224
_refine_ls_goodness_of_fit_ref   1.264
_refine_ls_restrained_S_all      1.264
_refine_ls_shift/su_max          0.001
_refine_ls_shift/su_mean         0
_refine_diff_density_max         0.806
_refine_diff_density_min         -1.001
_refine_diff_density_rms         0.193

#----------------------------------------------------------------------------#
#                   CONSTRAINTS AND RESTRAINTS                               #
#----------------------------------------------------------------------------#


#----------------------------------------------------------------------------#
#                   ATOMIC TYPES, COORDINATES AND THERMAL PARAMETERS         #
#----------------------------------------------------------------------------#

loop_
_atom_type_symbol
_atom_type_description
_atom_type_scat_dispersion_real
_atom_type_scat_dispersion_imag
_atom_type_scat_source
O O 0.0106 0.006 'International Tables Vol C Tables 4.2.6.8 and 6.1.1.4'
Si Si 0.0817 0.0704 'International Tables Vol C Tables 4.2.6.8 and 6.1.1.4'
Zr Zr -2.9673 0.5597 'International Tables Vol C Tables 4.2.6.8 and 6.1.1.4'
Hf Hf -0.583 6.1852 'International Tables Vol C Tables 4.2.6.8 and 6.1.1.4'

loop_
_atom_site_label
_atom_site_type_symbol
_atom_site_fract_x
_atom_site_fract_y
_atom_site_fract_z
_atom_site_U_iso_or_equiv
_atom_site_adp_type
_atom_site_occupancy
_atom_site_site_symmetry_order
_atom_site_calc_flag
_atom_site_refinement_flags_posn
_atom_site_refinement_flags_adp
_atom_site_refinement_flags_occupancy
_atom_site_disorder_assembly
_atom_site_disorder_group
Hf1 Hf 0 0.75 0.125 0.00281(14) Uani 0.746(12) 8 d S T P . .
Zr2 Zr 0 0.75 0.125 0.00281(14) Uani 0.254(12) 8 d S T P . .
Si3 Si 0 0.75 -0.375 0.0038(5) Uani 1 8 d S T P . .
O4 O 0.3153(3) 0.75 0.0546(4) 0.0073(6) Uani 1 2 d S T P . .

loop_
_atom_site_aniso_label
_atom_site_aniso_U_11
_atom_site_aniso_U_22
_atom_site_aniso_U_33
_atom_site_aniso_U_23
_atom_site_aniso_U_13
_atom_site_aniso_U_12
Hf1 0.00277(16) 0.00277(16) 0.00289(19) 0 0 0
Zr2 0.00277(16) 0.00277(16) 0.00289(19) 0 0 0
Si3 0.0045(6) 0.0045(6) 0.0025(9) 0 0 0
O4 0.0072(11) 0.0092(12) 0.0055(12) 0 -0.0003(8) 0


#----------------------------------------------------------------------------#
#                   MOLECULAR GEOMETRY                                       #
#----------------------------------------------------------------------------#

_geom_special_details            
;
 All esds (except the esd in the dihedral angle between two l.s. planes)
 are estimated using the full covariance matrix.  The cell esds are taken
 into account individually in the estimation of esds in distances, angles
 and torsion angles; correlations between esds in cell parameters are only
 used when they are defined by crystal symmetry.  An approximate (isotropic)
 treatment of cell esds is used for estimating esds involving l.s. planes.
;
loop_
_geom_bond_atom_site_label_1
_geom_bond_atom_site_label_2
_geom_bond_distance
_geom_bond_site_symmetry_2
_geom_bond_publ_flag
Hf1 O4 2.114(2) . ?
Hf1 O4 2.114(2) 5_455 ?
Hf1 O4 2.114(2) 18 ?
Hf1 O4 2.114(2) 31_465 ?
Hf1 O4 2.264(2) 15_544 ?
Hf1 O4 2.264(2) 25_565 ?
Hf1 O4 2.264(2) 21_675 ?
Hf1 O4 2.264(2) 10_465 ?
Hf1 Si3 2.9816(3) 1_556 ?
Hf1 Si3 2.9816(3) . ?
Hf1 Hf1 3.60833(19) 25_565 ?
Hf1 Hf1 3.60833(19) 17_565 ?
Si3 O4 1.619(2) 21_675 ?
Si3 O4 1.619(2) 10_464 ?
Si3 O4 1.619(2) 15_544 ?
Si3 O4 1.619(2) 25_564 ?

loop_
_geom_angle_atom_site_label_1
_geom_angle_atom_site_label_2
_geom_angle_atom_site_label_3
_geom_angle
_geom_angle_site_symmetry_1
_geom_angle_site_symmetry_3
_geom_angle_publ_flag
O4 Hf1 O4 92.26(3) . 5_455 ?
O4 Hf1 O4 157.10(13) . 18 ?
O4 Hf1 O4 92.26(3) 5_455 18 ?
O4 Hf1 O4 92.26(3) . 31_465 ?
O4 Hf1 O4 157.10(13) 5_455 31_465 ?
O4 Hf1 O4 92.26(3) 18 31_465 ?
O4 Hf1 O4 80.35(6) . 15_544 ?
O4 Hf1 O4 133.88(6) 5_455 15_544 ?
O4 Hf1 O4 80.35(6) 18 15_544 ?
O4 Hf1 O4 69.02(10) 31_465 15_544 ?
O4 Hf1 O4 69.02(10) . 25_565 ?
O4 Hf1 O4 80.35(6) 5_455 25_565 ?
O4 Hf1 O4 133.88(6) 18 25_565 ?
O4 Hf1 O4 80.35(6) 31_465 25_565 ?
O4 Hf1 O4 135.43(7) 15_544 25_565 ?
O4 Hf1 O4 80.35(6) . 21_675 ?
O4 Hf1 O4 69.02(10) 5_455 21_675 ?
O4 Hf1 O4 80.35(6) 18 21_675 ?
O4 Hf1 O4 133.88(6) 31_465 21_675 ?
O4 Hf1 O4 64.86(11) 15_544 21_675 ?
O4 Hf1 O4 135.43(7) 25_565 21_675 ?
O4 Hf1 O4 133.88(6) . 10_465 ?
O4 Hf1 O4 80.35(6) 5_455 10_465 ?
O4 Hf1 O4 69.02(10) 18 10_465 ?
O4 Hf1 O4 80.35(6) 31_465 10_465 ?
O4 Hf1 O4 135.43(7) 15_544 10_465 ?
O4 Hf1 O4 64.86(11) 25_565 10_465 ?
O4 Hf1 O4 135.43(7) 21_675 10_465 ?
O4 Hf1 Si3 101.45(7) . 1_556 ?
O4 Hf1 Si3 78.55(7) 5_455 1_556 ?
O4 Hf1 Si3 101.45(7) 18 1_556 ?
O4 Hf1 Si3 78.55(7) 31_465 1_556 ?
O4 Hf1 Si3 147.57(6) 15_544 1_556 ?
O4 Hf1 Si3 32.43(6) 25_565 1_556 ?
O4 Hf1 Si3 147.57(6) 21_675 1_556 ?
O4 Hf1 Si3 32.43(6) 10_465 1_556 ?
O4 Hf1 Si3 78.55(7) . . ?
O4 Hf1 Si3 101.45(7) 5_455 . ?
O4 Hf1 Si3 78.55(7) 18 . ?
O4 Hf1 Si3 101.45(7) 31_465 . ?
O4 Hf1 Si3 32.43(6) 15_544 . ?
O4 Hf1 Si3 147.57(6) 25_565 . ?
O4 Hf1 Si3 32.43(6) 21_675 . ?
O4 Hf1 Si3 147.57(6) 10_465 . ?
Si3 Hf1 Si3 180 1_556 . ?
O4 Hf1 Hf1 35.86(7) . 25_565 ?
O4 Hf1 Hf1 85.29(3) 5_455 25_565 ?
O4 Hf1 Hf1 167.05(7) 18 25_565 ?
O4 Hf1 Hf1 85.29(3) 31_465 25_565 ?
O4 Hf1 Hf1 110.409(14) 15_544 25_565 ?
O4 Hf1 Hf1 33.16(6) 25_565 25_565 ?
O4 Hf1 Hf1 110.409(14) 21_675 25_565 ?
O4 Hf1 Hf1 98.03(6) 10_465 25_565 ?
Si3 Hf1 Hf1 65.596(3) 1_556 25_565 ?
Si3 Hf1 Hf1 114.404(3) . 25_565 ?
O4 Hf1 Hf1 85.29(3) . 17_565 ?
O4 Hf1 Hf1 167.05(7) 5_455 17_565 ?
O4 Hf1 Hf1 85.29(3) 18 17_565 ?
O4 Hf1 Hf1 35.86(7) 31_465 17_565 ?
O4 Hf1 Hf1 33.16(6) 15_544 17_565 ?
O4 Hf1 Hf1 110.409(14) 25_565 17_565 ?
O4 Hf1 Hf1 98.03(6) 21_675 17_565 ?
O4 Hf1 Hf1 110.409(14) 10_465 17_565 ?
Si3 Hf1 Hf1 114.404(3) 1_556 17_565 ?
Si3 Hf1 Hf1 65.596(3) . 17_565 ?
Hf1 Hf1 Hf1 99.829(2) 25_565 17_565 ?
O4 Si3 O4 115.96(9) 21_675 10_464 ?
O4 Si3 O4 97.16(16) 21_675 15_544 ?
O4 Si3 O4 115.96(9) 10_464 15_544 ?
O4 Si3 O4 115.96(9) 21_675 25_564 ?
O4 Si3 O4 97.16(16) 10_464 25_564 ?
O4 Si3 O4 115.96(9) 15_544 25_564 ?
O4 Si3 Hf1 131.42(8) 21_675 1_554 ?
O4 Si3 Hf1 48.58(8) 10_464 1_554 ?
O4 Si3 Hf1 131.42(8) 15_544 1_554 ?
O4 Si3 Hf1 48.58(8) 25_564 1_554 ?
O4 Si3 Hf1 48.58(8) 21_675 . ?
O4 Si3 Hf1 131.42(8) 10_464 . ?
O4 Si3 Hf1 48.58(8) 15_544 . ?
O4 Si3 Hf1 131.42(8) 25_564 . ?
Hf1 Si3 Hf1 180 1_554 . ?
Si3 O4 Hf1 150.03(14) 25_564 . ?
Si3 O4 Hf1 98.99(10) 25_564 25_565 ?
Hf1 O4 Hf1 110.98(10) . 25_565 ?

_shelx_res_file                  
;
TITL ZrHf_13
    shelx.res
    created by SHELXL-2018/3 at 19:28:21 on 10-Dec-2022
CELL  0.71073   6.5719   6.5719   5.9633   90.000   90.000   90.000
ZERR     4.00   0.0004   0.0004   0.0006    0.000    0.000    0.000
LATT   2
SYMM    X, - Y, - Z
SYMM  1/2 - X, - Y, 1/2 + Z
SYMM  1/2 - X,   Y, 1/2 - Z
SYMM  1/4 + Y, 3/4 + X, 1/4 - Z
SYMM  1/4 + Y, 1/4 - X, 3/4 + Z
SYMM  1/4 - Y, 3/4 + X, 1/4 + Z
SYMM  1/4 - Y, 1/4 - X, 3/4 - Z
SFAC  O    SI   ZR   HF
UNIT  16 4 1 3
SHEL 999 0.67
REM MERG   2
REM OMIT     4.00 180.00
FMAP   2
PLAN   10
ACTA
BOND HF1 SI3
BOND HF1 O4
BOND ZR2 SI3
BOND ZR2 O4
BOND SI3 O4
BOND
EXYZ HF1 ZR2
EADP HF1 ZR2
TEMP 22.00
L.S.   10
WGHT    0.000000
EXTI    0.041548
FVAR       4.97495   0.74616
HF1   4    0.000000    0.750000    0.125000    20.12500    0.00277    0.00277 =
         0.00289    0.00000    0.00000    0.00000
ZR2   3    0.000000    0.750000    0.125000   -20.12500    0.00277    0.00277 =
         0.00289    0.00000    0.00000    0.00000
SI3   2    0.000000    0.750000   -0.375000    10.12500    0.00453    0.00453 =
         0.00247    0.00000    0.00000    0.00000
O4    1    0.315276    0.750000    0.054614    10.50000    0.00724    0.00918 =
         0.00552    0.00000   -0.00028    0.00000
HKLF    4


REM  ZrHf_13
REM wR2 = 0.0227, GooF = S = 1.264, Restrained GooF = 1.264 for all data
REM R1 = 0.0111 for 127 Fo > 4sig(Fo) and 0.0124 for all 133 data
REM 13 parameters refined using 0 restraints

END

WGHT      0.0000      0.0822

REM Highest difference peak  0.806,  deepest hole -1.001,  1-sigma level  0.193
Q1    1   0.0972  0.7500  0.1319  10.50000  0.05    0.81
Q2    1   0.1006  0.6516  0.0644  11.00000  0.05    0.53
Q3    1   0.2675  0.5000  0.0000  10.50000  0.05    0.48
Q4    1  -0.1278  0.7500 -0.4077  10.50000  0.05    0.40
Q5    1   0.4043  0.7500 -0.0335  10.50000  0.05    0.32
Q6    1   0.2205  0.6708 -0.0254  11.00000  0.05    0.32
Q7    1   0.3119  0.8333  0.2129  11.00000  0.05    0.32
Q8    1   0.2284  0.7500  0.0292  10.50000  0.05    0.30
Q9    1   0.3468  0.6229 -0.0399  11.00000  0.05    0.30
Q10   1   0.3127  0.6301  0.0246  11.00000  0.05    0.25
;
_shelx_res_checksum              89105

_shelx_hkl_file                  
;
   0   0   2 918.437 1020.20   6
   0   0   2 1103.85 634.686   7
   0   0  -2 966.049 491.372   7
   0   0  -2 11.5319 798.993   3
   0   0  -4 609089. 27355.5   3
   0   0   4 647655. 28084.0   6
   0   0  -4 551580. 22392.6   7
   0   0  -6 2362.27 2081.18   3
   0   0   6-329.674 1438.61   6
   0   0  -8 235703. 20767.3   3
   0   0   8 216258. 21219.0   6
  -1   0  -1 245887. 12113.0  10
   0   1  -1 215416. 11937.7  10
   0  -1   1 290481. 10337.5   6
   0   1   1 260362. 12789.6   5
   1   0   1 277512. 12531.1   7
   0  -1  -1 273887. 10384.8   4
  -1   0   1 215494. 9566.62   7
   1   0  -1 248539. 10025.3   2
   1   0   1 271866. 11849.7   9
   0  -1  -1 286700. 10473.4   2
   1   0  -1 220423. 9656.49   7
   0  -1  -1 282130. 10062.7   3
   1   0  -1 252038. 10403.7   3
   1   0   1 339819. 14370.4   6
   1   0   1 322342. 15365.6   1
  -1   0   1 258202. 10336.5   6
   0   1   1 236046. 14082.7   6
   0  -1   3 439302. 16960.9   7
   1   0   3 437377. 20893.5   1
  -1   0  -3 418730. 19480.0   7
   0   1   3 396465. 21671.6   6
  -1   0   3 378091. 18740.2   6
   1   0   3 443080. 21245.7   6
   1   0  -3 435892. 18557.0   2
   0   1   3 384413. 19403.7   1
   0  -1   3 410102. 18503.7   6
   1   0  -3 390607. 18551.4   3
  -1   0  -3 452221. 21845.0   6
  -1   0  -3 400303. 21003.5  10
   0  -1  -3 428505. 18716.6   3
   0   1  -3 412256. 21076.5  10
   0  -1  -3 369650. 17226.6   7
   1   0   3 452384. 19617.7   7
   0  -1   5 120158. 7306.52   7
  -1   0  -5 96608.2 9944.07   3
   0  -1  -5 97870.5 7162.48   7
   1   0   5 110507. 11002.7   6
  -1   0   5 107751. 10067.6   6
   0  -1   5 103065. 9329.17   6
   0   1   5 107508. 11470.1   6
  -1   0  -5 107348. 8635.77   7
   0  -1  -5 104121. 9489.91   3
   0   1  -5 109212. 10643.0   3
   1   0  -5 88696.0 9041.14   3
   0  -1  -7 92026.0 11226.2   3
   0   1   7 99002.5 13172.6   6
  -1   0  -7 85863.6 11084.9   3
   1   0   7 85509.7 11884.4   6
   1   0  -7 104216. 12050.2   3
   0   1  -7 100968. 12583.0   3
  -1   0   7 103937. 12636.9   6
   0  -1   7 95210.5 11612.7   6
   1   0   7 87966.3 8307.97   9
   1   1   0 3037.44 1494.84   9
  -1   1   0 922.874 293.206   5
  -1  -1   0 1022.32 504.271   4
   1  -1   0 1562.13 653.279   7
   1  -1   0 2565.74 931.918   1
   1   1   0 189.942 391.436   5
  -1   1  -2 651484. 30238.2  10
   1   1   2 810059. 27575.2  10
  -1  -1   2 693402. 26126.9   6
  -1   1  -2 705788. 26219.0   6
   1  -1  -2 743702. 26163.9   2
  -1   1   2 522315. 26735.7   6
   1   1  -2 547420. 24966.0   2
  -1  -1  -2 722754. 27241.9   7
  -1  -1   2 682235. 27376.9  10
   1   1   2 813313. 31447.3   1
   1  -1  -2 620433. 24306.8   4
  -1  -1   2 693813. 24794.5   8
  -1  -1  -2 677306. 26045.4   3
   1   1   2 781286. 32713.6   6
   1  -1   2 803885. 26673.1   7
  -1   1  -2 703034. 26339.6   7
   1  -1   2 774410. 26485.6   6
   1  -1  -2 685012. 26080.9   3
   1   1  -2 522078. 25619.2   3
  -1  -1  -4 831.195 963.866   3
   1  -1   4-347.205 971.987   6
  -1   1  -4-754.776 1878.06  10
  -1  -1   4 1694.59 1249.56   6
   1  -1  -4 1416.87 1278.41   3
   1  -1   4 954.777 1068.46   7
  -1   1  -4 1226.43 852.100   7
   1  -1   4-242.979 505.576   9
   1   1  -4 3196.75 1954.85   3
   1   1   4-488.862 2374.32   6
  -1  -1   4 1704.36 637.718   7
  -1  -1  -4 1586.71 1006.05   7
  -1   1   4-2649.18 1994.42   6
  -1   1   6 510638. 31443.9   6
   1  -1   6 581148. 23738.2   9
  -1  -1  -6 496402. 28741.8   3
  -1   1  -6 507097. 31192.4   3
   1  -1  -6 541453. 29217.9   3
  -1  -1   6 512236. 28461.8   6
   1   1  -6 532268. 30216.3   3
   1  -1   6 592894. 24765.8   7
   1   1   6 494555. 31680.9   6
   1  -1   6 537148. 29966.7   6
   1  -1   8 90.1823 1547.39   6
   1   1   8 1173.92 1306.34   6
  -1  -1   8 1412.92 1127.33   6
   1  -1  -8-5247.48 3071.25   3
  -1  -1  -8 943.363 1460.40   3
  -1   1  -8 1385.70 2324.20   3
  -1   1   8-1779.62 2480.99   6
   1   1  -8 244.667 1531.37   3
   2   0   0 757944. 28068.8   8
  -2   0   0 716705. 25913.7   5
   0  -2   0 759085. 27041.9   4
  -2   0   0 734146. 27557.5   3
   0   2   0 703374. 27314.7   5
   2   0   0 722462. 25824.8   5
   2   0   0 769778. 27617.6   3
  -2   0   2 66118.9 4659.62   2
   2   0   2 66189.9 6539.56   7
   0   2  -2 66025.7 7090.12  10
  -2   0  -2 69341.1 7054.95   6
   0   2  -2 72884.7 5014.27   6
   2   0  -2 72169.7 5181.21   3
   0   2   2 71843.3 7368.61   5
  -2   0   2 64801.2 3586.77   7
  -2   0   2 66632.9 5009.41   6
   0  -2  -2 68479.2 4807.45   2
   2   0   2 72102.0 6863.36   6
   0  -2   2 66558.4 4308.94   7
   2   0   2 86016.8 7256.71  10
   0  -2   2 63679.4 6345.38  10
  -2   0   2 69412.0 4848.93   8
   2   0   2 64479.8 5835.98   9
   2   0   2 67676.0 7269.72   1
   0  -2   2 67112.2 4581.71   6
  -2   0  -2 70584.6 6679.94  10
   0   2   2 67514.8 4262.16   3
   0  -2  -2 69469.1 4819.39   4
   0  -2  -2 51529.4 5811.41   1
   2   0  -2 70112.5 4822.59   6
   0  -2  -2 65061.7 4395.47   3
  -2   0   4 584722. 28611.2   6
   0  -2  -4 655592. 28172.9   3
   0   2  -4 598236. 31716.5   3
  -2   0  -4 613547. 31156.4  10
   2   0   4 640697. 32316.4   6
   2   0  -4 586983. 28000.6   3
   0  -2   4 679907. 25788.6   7
  -2   0  -4 740518. 31945.3   7
   0   2   4 606999. 33481.9   6
   2   0   4 672352. 28562.6   9
   0   2  -4 576336. 31675.1  10
   0  -2   4 637881. 27707.5   6
   0  -2  -4 618585. 28200.6   4
   0   2   4 685088. 30313.2   1
   0  -2  -4 622079. 26418.0   7
   2   0   4 727879. 29977.3   7
  -2   0  -6 4608.70 2542.87   3
   0  -2   6 4168.66 1334.63   7
   2   0   6 3917.65 2517.70   6
   0  -2  -6 5647.68 2473.02   4
   0   2  -6 9024.23 3763.04   3
   0   2   6 584.617 2022.94   6
   2   0   6 4663.99 1842.55   9
   0  -2   6 5416.20 2327.83   6
   0  -2  -6 3387.71 2145.19   3
   2   0  -6 4493.74 1966.23   3
  -2   0   6 2123.71 1358.10   6
   2   0   8 267120. 23262.6   6
   0  -2  -8 325661. 22584.5   4
   0   2  -8 320180. 27371.3   3
   0  -2  -8 310035. 24129.6   3
  -2   0   8 322302. 26452.8   6
  -2   0  -8 318634. 23958.9   3
   2   0  -8 337649. 25690.3   3
   0   2   8 316443. 26109.6   6
   0  -2   8 309307. 23811.4   6
  -2  -1   1 181440. 8166.61   5
   2  -1  -1 186145. 9211.46   3
   2  -1   1 193248. 8799.34   8
  -2  -1   1 180870. 8650.97   6
  -1   2   1 177090. 8933.01   5
  -1  -2  -1 190232. 9071.13   4
  -2   1  -1 176679. 7827.38   6
  -1   2  -1 179856. 9820.14  10
   1   2  -1 191938. 9000.64   5
  -2   1   1 166314. 7963.18   6
  -2  -1   1 164628. 8227.14   3
   2   1  -1 173224. 8175.02   3
  -1   2   1 193799. 8075.90   4
   1  -2   1 187374. 8782.65   7
   1   2  -1 153418. 8571.46  10
   2   1  -1 166089. 7148.35   4
   1  -2  -1 173178. 7810.94   4
   1   2  -1 171820. 6770.68   2
   2   1   1 165322. 9262.91  10
  -1  -2   1 178854. 8033.67   4
   2  -1  -1 171433. 8497.50   7
   1   2   1 205807. 10497.7   5
   2  -1   1 198316. 10050.3   7
   2   1   1 202139. 10445.4   5
  -2  -1   1 183450. 9377.01   7
   1  -2   1 182181. 7412.25   6
   1  -2   1 197251. 8386.07   5
   2   1   1 190521. 11678.1   9
   2   1  -1 161149. 8755.91   8
  -2  -1  -1 168296. 8900.14  10
  -2   1  -1 183479. 9827.25  10
  -2  -1   1 166045. 7043.82   4
  -1  -2   1 164159. 8280.58  10
   2   1  -1 178303. 8491.92   5
  -2  -1   1 151156. 7476.11   2
  -1   2  -1 176077. 7964.66   5
   2  -1   1 214427. 12852.3   1
  -2   1   1 170800. 8121.72   7
   2  -1  -1 167613. 7458.85   6
   1   2  -1 153676. 8648.59   9
   1  -2  -1 184092. 8848.88   3
  -2  -1  -1 176687. 9631.81   5
  -2   1   1 167388. 6786.43   4
   1  -2  -1 169354. 12001.8   6
  -1   2  -3 231574. 16106.4  10
  -2  -1   3 198050. 11384.7  10
   2  -1   3 187169. 12049.6   7
  -2  -1   3 188856. 10852.7   6
  -1  -2  -3 182442. 11607.7   4
   2   1  -3 169812. 10530.4   3
   1  -2  -3 193644. 10582.8   3
   2   1  -3 169171. 7947.39   4
  -2  -1  -3 203713. 14981.6   6
  -1   2   3 167109. 14241.8   6
   2   1  -3 211949. 10264.2   2
   1  -2  -3 196737. 13334.1   6
  -1  -2   3 196948. 13359.4  10
  -2   1  -3 218834. 12297.5   6
  -2   1  -3 197504. 14370.7  10
   1   2  -3 192419. 9611.33   4
   2  -1  -3 150743. 7940.63   7
  -2  -1   3 195595. 8657.86   7
   1   2   3 168376. 13718.5   5
   2  -1  -3 187313. 10899.3   3
  -2  -1   3 208860. 10103.4   8
  -2  -1  -3 177988. 12052.2  10
   1   2  -3 199129. 12189.4   3
   1  -2   3 189352. 10069.3   7
  -1   2   3 152582. 10568.3   1
  -1  -2   3 191503. 10511.1   6
  -1  -2  -3 197913. 10149.5   3
  -2  -1   3 199976. 10986.2   5
   2   1   3 170469. 11882.4   9
   2  -1   3 203202. 12245.5   6
   2  -1  -3 181167. 7962.97   4
  -1  -2  -3 208149. 11135.5   7
   1  -2   3 186519. 10146.6   6
  -1   2  -3 218924. 11238.0   6
  -2   1   3 186157. 11665.4   6
   1   2  -3 185471. 11793.2  10
   1  -2  -3 179403. 9324.18   4
  -1   2  -5 201428. 17356.9  10
  -1  -2  -5 196654. 13300.1   7
   2  -1  -5 209470. 14310.5   3
  -2   1   5 186864. 15133.9   6
  -1  -2  -5 190807. 14493.1   4
  -2   1  -5 205105. 16472.6  10
   1   2   5 204492. 16817.9   6
  -1  -2   5 178353. 12884.4   6
  -2  -1   5 190628. 13768.4   6
   2  -1   5 209301. 13988.4   7
   1   2  -5 217459. 15987.9   3
   1  -2   5 202314. 13700.3   6
   2  -1   5 245634. 12343.0   9
  -1  -2  -5 209088. 14051.3   3
   1  -2   5 209052. 13115.0   7
  -2  -1  -5 189784. 14099.5   3
  -1  -2   5 227080. 10537.6   7
   2   1   5 186436. 13422.2   9
   2  -1  -5 216495. 11357.0   4
   1  -2  -5 206061. 12653.5   4
   2   1  -5 198473. 14293.9   3
  -1   2   5 177277. 16613.8   6
   1  -2  -5 204185. 10455.0   7
   2  -1   5 211843. 15754.9   6
   1  -2  -5 213861. 14411.9   3
   2   1   5 178934. 15427.1   6
   1  -2   7 137884. 13824.5   6
   2  -1  -7 153892. 14760.6   3
   1   2   7 140619. 15309.0   6
   2   1   7 138669. 11897.6   9
   2  -1   7 123789. 14224.4   6
  -2   1   7 146437. 16360.1   6
  -2  -1   7 142045. 14072.8   6
  -1  -2  -7 149211. 14075.1   3
  -2  -1  -7 136754. 13482.8   3
  -1  -2   7 131789. 13128.2   6
   1  -2  -7 143083. 14338.5   3
  -2   1  -7 150468. 15607.2   3
  -1   2  -7 161607. 17436.9   3
  -1  -2  -7 132159. 13331.9   4
   1  -2  -7 160965. 12936.8   4
  -1   2   7 134404. 16360.8   6
   2   1  -7 144430. 14789.5   3
   2   1   7 135026. 14749.8   6
   1   2  -7 142383. 15679.8   3
  -2  -2   0 483872. 18735.2   3
   2   2   0 538237. 18454.7   3
   2  -2   0 504253. 19485.2   5
  -2  -2   0 515321. 21057.9   5
   2  -2   0 602684. 21754.2   7
   2   2   0 381946. 23207.5   9
  -2   2   0 516537. 20004.6   4
  -2   2   0 501776. 18475.6   5
  -2  -2   0 526734. 20487.4   4
   2   2   0 613683. 20950.8   4
   2  -2   0 626436. 25593.5   1
   2   2   0 480192. 21030.8   5
  -2  -2   2-214.494 381.270   5
   2  -2  -2 659.897 620.039   6
  -2   2  -2 443.982 559.626   6
   2   2  -2 450.797 307.815   2
  -2  -2   2 805.938 638.576   6
   2  -2   2 742.920 631.292   5
   2   2   2 1054.08 658.887  10
   2  -2  -2 700.868 459.245   7
   2  -2  -2 294.754 296.557   4
  -2  -2   2 852.025 851.034  10
   2   2  -2 677.911 636.093   3
  -2   2  -2 1800.69 1874.87  10
  -2  -2  -2 274.207 1162.16   4
   2  -2   2-569.243 600.324   6
   2  -2  -2 887.801 998.221   3
   2   2   2 71.3622 1357.80   5
  -2   2   2 1129.59 517.555   4
   2  -2   2-845.905 805.334   7
   2   2  -2 400.919 312.136   4
  -2  -2   2 19.3779 543.132   9
   2   2  -2 627.687 537.163   8
  -2  -2  -2 242.419 394.318   3
   2  -2  -4 617744. 21959.1   3
  -2  -2   4 641374. 22236.5   6
   2   2   4 692866. 27950.5   5
   2  -2   4 676038. 16952.9   8
  -2   2  -4 721281. 30800.7  10
   2  -2   4 655378. 22788.3   6
   2  -2  -4 655388. 17636.9   4
  -2  -2   4 674247. 15542.9   7
   2   2  -4 548747. 22144.1   3
   2  -2   4 672672. 23599.7   7
  -2  -2  -4 672654. 22453.9   3
  -2   2   4 532165. 26081.2   6
   2  -2  -4 590324. 15713.3   7
  -2   2  -6 1191.60 1505.39  10
   2  -2  -6 1690.79 1529.95   3
   2   2  -6 3294.77 2458.28   3
   2   2   6 1798.52 1721.78   5
   2  -2   6 799.889 1058.97   7
   2  -2  -6 418.214 632.459   4
   2  -2   6 1202.02 1438.37   6
  -2   2   6-267.376 1444.70   6
  -2  -2  -6 285.262 1148.77   3
  -2  -2   6 185.135 881.774   6
   2   2   8 356253. 23349.3   9
  -2  -2  -8 357265. 24685.5   3
  -2  -2   8 395443. 27112.3   6
   2  -2  -8 428069. 29223.0   3
  -2   2  -8 404644. 29675.1   3
  -2  -2  -8 345402. 25283.9   4
   2  -2   8 355895. 27341.5   6
  -2   2   8 345485. 30547.9   6
   2   2  -8 378086. 29429.3   3
   2   2   8 395027. 26462.5   5
   3   0   1 535560. 23958.3   7
   0  -3   1 465400. 18797.2  10
  -3   0   1 425005. 17852.9   6
   0   3  -1 402060. 19941.3  10
   3   0  -1 438663. 21480.2   7
   3   0   1 459603. 19602.0  10
  -3   0  -1 386749. 22113.0   1
   0   3  -1 425863. 18480.4   5
   0  -3  -1 486856. 18836.2   4
   0  -3   1 456679. 18617.9   4
  -3   0   1 443086. 19118.8   3
  -3   0   1 447044. 20800.9   7
   0   3   1 481482. 17449.9   3
  -3   0  -1 447206. 20496.2   9
   0   3   1 456494. 17361.1   2
   3   0  -1 424832. 19357.3   8
   0   3   1 460070. 19791.6   5
  -3   0  -1 451303. 19693.1  10
   3   0   1 471829. 19112.3   5
  -3   0   1 417164. 16690.8   5
   3   0  -1 432390. 18748.8   3
  -3   0  -3 269797. 16792.3   6
  -3   0   3 248089. 13224.2   2
   0  -3   3 256695. 12917.4   6
   0   3  -3 233550. 18045.8  10
   3   0  -3 253989. 13919.4   3
   0   3   3 264856. 18035.6   5
   3   0   3 279507. 16641.8   7
  -3   0   3 252407. 13890.3   6
   0   3   3 256374. 12201.9   3
  -3   0  -3 245619. 15895.4  10
   0  -3  -3 246483. 13106.4   4
  -3   0   3 260632. 10063.8   7
   0  -3  -3 245932. 12505.8   3
   0  -3   3 250588. 12368.6   7
   3   0   5 111528. 9857.70   7
   3   0   5 107724. 9009.46   9
   0   3  -5 112691. 12865.9   3
  -3   0   5 101148. 10061.0   6
   0  -3   5 101670. 8902.25   6
   3   0   5 89720.1 10011.6   6
   0   3   5 107126. 11862.7   5
   0   3  -5 110139. 12822.1  10
   3   0  -5 116648. 5685.26   4
  -3   0  -5 96857.6 10431.7  10
   0  -3   5 108889. 7780.14   7
   3   0  -5 118223. 5950.69   4
   0  -3  -5 111725. 9568.08   3
   0  -3  -5 107367. 9598.21   4
   3   0  -5 106272. 9823.15   3
   3   0  -7 66358.5 9502.12   3
  -3   0  -7 52127.7 8267.11   3
   0   3  -7 59211.3 10775.2   3
  -3   0   7 67411.5 10245.8   6
   0  -3   7 58352.2 8339.09   6
   0  -3  -7 57084.6 8674.70   3
   3   0   7 57288.9 8946.37   6
   0  -3  -7 60019.8 8479.92   4
   0   3   7 61005.3 9542.29   5
   1  -3   0 256.481 448.660   5
  -3   1   0 205.539 759.297  10
  -3  -1   0 554.926 406.190  10
  -3   1   0 482.191 283.281   6
   3   1   0-191.709 527.676   5
   3  -1   0 601.730 1187.73   7
  -1   3   0 542.499 662.815   5
   3   1   0 106.080 435.593   3
  -1  -3   0 941.380 604.018   4
  -1   3   0 96.4830 369.546   3
  -1   3   0 282.430 674.924  10
  -3  -1   0 1009.31 643.671   3
  -3   1   0 2583.18 1577.42   1
   3  -1   0 1619.05 1098.90   8
  -3  -1   0 914.867 659.971   4
  -3  -1   0 36.8119 341.722   5
  -3  -1   0 647.431 869.390   7
   1   3   0 1304.93 834.673   5
   1   3   0 1338.03 639.544  10
  -3   1   0 576.702 564.670   7
   1  -3   0 339.507 595.879   4
   3   1   2 888226. 34983.5   7
  -1   3   2 807409. 32386.1   5
   3  -1   2 838154. 34027.0   7
  -3  -1   2 612214. 29371.5   3
  -1   3  -2 751037. 26438.6   8
   3   1  -2 694689. 29457.5   8
   1   3   2 798683. 27335.5   3
   1  -3  -2 621138. 34931.7   6
   3  -1  -2 676747. 30810.9   7
   3   1  -2 638165. 29093.1   3
  -1  -3   2 689479. 30362.4  10
  -3  -1   2 726874. 29963.4   6
  -3   1  -2 820341. 31202.3   6
  -1  -3  -2 810110. 30780.9   4
   1  -3   2 806813. 30032.8   7
   1  -3  -2 808005. 29101.0   4
   3   1   2 863552. 34650.3   9
  -3  -1   2 503961. 29977.7   7
  -3  -1   2 595540. 28158.3   2
   1  -3   2 746354. 31731.2  10
   1   3   2 813453. 34120.0   5
  -1  -3   2 793287. 29864.4   6
  -1  -3  -2 820131. 29264.8   2
   1  -3   2 790818. 28646.6   6
   3   1   2 695920. 33160.7   5
   1   3  -2 761564. 30560.8   5
  -3  -1  -2 860729. 36832.0   6
   1   3  -2 626433. 31564.3  10
  -1   3   2 975736. 30434.3   4
   3  -1   2 922133. 36226.3   1
  -3   1  -2 894499. 32520.1   9
  -1  -3  -2 760307. 27437.9   3
  -1   3   2 977728. 30398.2   3
  -1   3  -2 722783. 34225.0  10
   3  -1  -2 746360. 30568.4   3
  -3  -1  -2 774552. 31642.1  10
  -3   1   2 707508. 28028.6   7
  -3  -1   2 771060. 29116.6   5
   3  -1   2 767772. 33700.6  10
   3   1   2 858746. 33552.0  10
   3  -1   2 758182. 30627.2   8
  -3   1  -2 777902. 33800.6  10
  -1  -3  -2 604127. 31630.5   1
   3  -1  -2 746340. 28577.0   6
  -3   1   2 830774. 30268.6   2
  -3   1   2 641352. 29315.3   6
   1  -3  -2 740006. 29828.0   3
  -1  -3  -4 19970.1 3080.45   3
   1  -3   4 15990.3 2915.54   6
   3  -1  -4 17017.6 3366.61   3
   1   3  -4 20972.9 4589.93   3
   3  -1  -4 18393.3 1385.40   4
  -1  -3   4 14737.9 2811.49   6
   1  -3   4 17007.0 2836.40   7
  -1   3   4 17408.3 4552.47   5
   3  -1   4 13793.9 3360.81   6
   3  -1   4 14150.1 3403.45   7
   3   1   4 12236.2 3030.85   9
  -1  -3   4 18631.4 2449.62   7
  -3  -1   4 17558.4 3411.58   6
   3   1   4 18161.0 3949.84   5
  -1   3   4 11872.4 3900.62   6
  -3   1   4 17647.5 3865.40   6
  -1  -3  -4 14700.2 3352.52   4
  -3  -1  -4 15574.3 3618.17  10
  -1   3  -4 17653.8 5246.98  10
   1  -3  -4 18434.3 2869.83   4
   3   1  -4 16707.1 1552.93   4
   1  -3  -4 18764.2 3220.07   3
   1   3   4 15261.5 4421.14   5
   3   1  -4 11359.9 2754.98   3
   1   3  -4 18223.2 4148.78  10
  -3   1  -4 21206.3 4771.44  10
  -1  -3  -6 438817. 23957.7   3
   1  -3   6 441450. 22285.6   7
   3   1   6 394767. 21924.1   9
  -1  -3   6 386794. 22698.6   6
  -1  -3  -6 407430. 24689.3   4
   3  -1  -6 404227. 24482.6   3
   3   1  -6 363727. 23613.0   3
  -3  -1  -6 376133. 23125.7   3
   3  -1   6 376507. 24865.9   6
  -3  -1   6 391850. 24166.0   6
   1  -3   6 394485. 22988.8   6
  -3   1   6 398867. 26630.0   6
  -3   1  -6 393635. 25898.8  10
  -1   3   6 382675. 27591.7   6
  -1   3  -6 404316. 28777.6  10
   1   3  -6 416565. 28187.4   3
   1  -3  -6 416840. 24142.6   3
  -1   3  -6 381096. 28832.4   3
   1  -3  -6 451489. 22386.0   4
   1   3   6 417618. 26330.7   5
   3  -1   6 421038. 22834.7   7
  -1   3   6 353665. 25860.9   5
  -1   3  -8-738.135 2046.56   3
   3  -1  -8 4937.58 3061.41   3
   1   3  -8-27.1877 1218.75   3
   3   1   8-20.7979 1582.93   5
  -1  -3  -8 1077.00 1466.59   4
  -1  -3   8 3306.37 2630.73   6
  -3  -1   8-3562.65 2628.36   6
   1  -3   8-647.688 1912.66   6
  -3   1   8 708.042 2189.67   6
  -3   1  -8-550.494 1318.50   3
  -3  -1  -8 415.707 990.419   3
   3   1  -8 1770.11 1574.64   3
  -1  -3  -8-324.866 1009.04   3
  -1   3   8 1869.03 2158.61   5
   1  -3  -8 384.046 1015.36   3
  -1   3   8 487.461 1287.08   6
   3  -1   8-60.5340 909.023   6
   1   3   8 1171.61 1757.43   5
   3  -2   1 318074. 12142.4   5
   3   2  -1 318334. 13479.8   3
  -3   2   1 356085. 15055.3   7
   2  -3  -1 308250. 13639.7   4
  -2   3  -1 321583. 13316.7   5
  -3  -2  -1 316548. 15887.0   4
  -2  -3  -1 330481. 15475.0   4
   3  -2  -1 281495. 12031.8   6
   3   2   1 339566. 16767.5   5
  -3   2  -1 351539. 14948.7   8
  -3   2   1 289481. 12677.3   4
   3   2   1 342960. 19669.0   9
   2   3  -1 267238. 16145.2   9
  -3  -2   1 302737. 13241.5   4
  -3   2   1 267497. 14572.8   1
   2   3   1 325669. 12607.7  10
  -3   2   1 293086. 15377.6   6
  -3  -2  -1 318514. 12570.8   3
  -2   3  -1 362326. 15403.8   4
  -3  -2   1 303597. 12838.9  10
   2  -3  -1 294800. 15283.2   6
   3  -2  -1 345008. 16466.0   3
  -3   2   1 323648. 12429.9   5
  -2   3  -1 306102. 16323.8  10
  -2   3   1 332425. 13921.5   5
  -3  -2   1 288769. 13843.3   3
   3  -2  -1 337616. 15597.9   7
   2   3  -1 309722. 13289.5   3
   2   3   1 340734. 17076.4   5
   3  -2   1 348651. 16599.3   7
   3   2  -1 316853. 14915.4   5
  -3  -2  -1 378838. 17003.8   5
  -3  -2   1 325412. 16184.0   7
   3   2  -1 326267. 13676.5   4
   3   2   1 283711. 12988.3  10
  -2  -3   1 316863. 12250.8  10
   3  -2   1 377644. 19483.9   1
  -3   2  -1 335869. 16586.0  10
  -2   3  -1 343500. 13633.2   8
   2  -3   1 348907. 14038.2   5
   2  -3  -1 316921. 14662.1   7
   2   3  -1 312649. 15425.8   5
  -2   3   1 327069. 13723.0   4
  -3  -2   1 324421. 14381.7   5
   2  -3   1 314282. 12159.7   6
  -2  -3   1 308914. 14042.7   4
   2   3  -1 267620. 13439.6   4
  -3  -2   1 310257. 12756.8   2
   2  -3   1 332159. 15386.3   7
  -3  -2  -1 334540. 13522.3  10
  -2  -3  -3 121567. 6672.75   3
   2  -3   3 107254. 7222.32   6
  -3   2  -3 121806. 8104.06   6
   2  -3  -3 111799. 8416.87   3
  -2  -3  -3 131493. 12633.6   1
  -2  -3  -3 116413. 9639.63   4
  -3  -2  -3 110594. 11890.9   1
  -2  -3   3 111186. 8265.86   6
  -3   2  -3 130617. 9257.58   9
   3   2  -3 94954.1 5576.36   4
   2  -3  -3 115835. 6838.08   4
  -2   3  -3 119499. 11858.4  10
  -3   2   3 100585. 9593.39   6
  -3  -2   3 119416. 9098.93  10
   2   3   3 118795. 11845.0   5
   3  -2  -3 111860. 5356.00   4
   3  -2  -3 111427. 8541.61   3
  -2   3   3 118979. 10776.2   5
  -2   3  -3 138863. 7147.19   9
  -2  -3   3 104233. 8273.47   9
  -3   2   3 109902. 8098.15   2
   3  -2  -3 110498. 7411.88   7
   3  -2   3 107770. 8484.94   6
  -2   3   3 112664. 8022.37   2
   2  -3   3 100678. 7922.09   7
  -2  -3   3 117359. 10150.6  10
   3   2   3 92799.1 10281.9   5
   2   3  -3 106236. 8318.06   3
  -2   3   3 96601.7 11247.9   6
  -3  -2   3 108588. 8372.37   6
  -3  -2   3 114202. 7956.50   7
   3  -2   3 113801. 7387.98   8
   3   2   3 98147.2 9669.16   9
  -2   3  -3 129761. 8149.14   6
   2  -3  -3 106302. 7001.91   7
   3  -2   3 110334. 9252.56   7
   3   2  -3 115127. 8337.69   3
   2   3  -3 116542. 6544.80   2
  -3   2  -3 101076. 10750.7  10
  -2  -3   5 206751. 9751.11   7
  -2  -3   5 170331. 12805.3   6
   2   3   5 194483. 16085.2   5
   3  -2  -5 181543. 13599.0   3
  -3  -2  -5 193538. 13404.0   3
   2  -3  -5 201297. 11118.4   4
   3   2   5 157936. 13463.6   9
  -3  -2   5 185053. 13670.5   6
   2  -3   5 182176. 13076.9   6
   3  -2   5 182058. 14596.5   6
  -2  -3  -5 164418. 14408.6   4
   2  -3  -5 170378. 13226.9   3
   2   3  -5 196870. 15443.2   3
   3  -2  -5 231398. 9735.97   4
   3   2  -5 191718. 14124.1   3
   3  -2   5 205429. 11028.7   8
  -2   3  -5 197405. 17974.8  10
   3  -2   5 174186. 14166.5   7
   3   2   5 178011. 14724.7   5
  -3   2  -5 204635. 17420.3  10
   2  -3   5 194243. 13462.8   7
  -3   2   5 173360. 16347.2   6
  -2   3   5 148395. 16188.7   6
   2  -3  -5 201391. 9961.98   7
  -2  -3  -5 214226. 13276.6   3
  -3  -2   7 98042.7 11529.3   6
   3   2  -7 96846.0 12310.4   3
  -2  -3  -7 96402.3 10588.1   3
  -2  -3  -7 84989.3 11116.9   4
  -3  -2  -7 89709.6 11266.5   4
  -2   3  -7 101696. 13794.0   3
   2  -3  -7 98403.4 11821.9   3
  -3   2  -7 91486.4 12375.8  10
   2   3   7 85376.4 10863.7   5
  -2   3  -7 106036. 13699.6  10
   2  -3   7 77592.0 10322.2   6
  -2  -3   7 92400.0 10567.7   6
  -3   2   7 82298.9 13561.4   6
   3  -2   7 82558.8 11127.3   6
  -2   3   7 95919.8 13766.4   6
  -3   2  -7 96422.0 12548.3   3
   3   2   7 85186.8 9901.65   9
  -2   3   7 85083.7 12179.6   5
   3   2   7 86540.8 10618.1   5
   3  -2  -7 99976.8 11941.0   3
   3  -2   7 100915. 10100.2   7
  -3  -2  -7 91617.2 10145.5   3
   2   3  -7 103611. 13361.4   3
  -3   3   0 91.9543 196.868   5
   3   3   0 352.566 855.226   5
   3  -3   0 926.831 913.025   7
   3  -3   0 229.030 629.949   1
  -3   3   0-20.6853 406.239   4
   3   3   0 170.197 219.610   3
   3   3   0 684.553 620.267   4
  -3   3   0 354.284 303.804   8
   3   3   0-568.064 1710.26   9
  -3   3   0 1317.66 1034.42  10
  -3  -3   0-487.810 634.204   4
   3  -3   0 1.93753 385.406   5
   3   3  -2 739332. 30031.2   3
  -3   3   2 812734. 30726.0   5
   3   3  -2 645739. 30825.6   8
   3  -3   2 895201. 29439.2   6
  -3  -3   2 813968. 32395.2   6
  -3   3   2 877811. 29665.5   4
   3  -3  -2 675713. 28406.9   4
  -3   3  -2 840167. 36167.7  10
   3  -3  -2 744093. 29520.7   6
  -3   3   2 656825. 34910.6   6
  -3  -3   2 749240. 29314.5   4
   3  -3  -2 774712. 32967.0   3
  -3   3   2 800908. 31329.0   2
   3  -3   2 833537. 29610.5   5
   3  -3   2 855083. 33179.8   7
   3  -3  -2 765104. 31049.6   7
  -3  -3  -2 831643. 34349.1   4
   3   3   2 890617. 39636.7   9
   3   3   2 871816. 31752.9  10
   3   3  -2 764214. 32491.0   5
   3   3   2 783223. 35936.1   5
   3  -3   4 550.140 1003.88   7
   3  -3  -4 358.456 599.279   4
   3  -3  -4 380.872 820.465   7
  -3  -3  -4 338.692 1215.96   1
  -3   3   4 1048.40 1520.08   5
  -3   3  -4 2136.25 2040.58  10
  -3  -3   4 1966.38 1270.46   6
   3   3  -4-732.661 1110.62   3
   3  -3   4-1025.31 985.263   6
  -3  -3  -4 786.038 1674.11   4
  -3   3   4-1238.19 2318.80   6
   3   3  -4 376.803 415.063   4
   3  -3  -4 203.442 916.514   3
  -3  -3  -4 1666.62 803.216   3
   3   3   4 3412.11 2503.74   9
  -3   3   4 1784.62 1212.77   2
   3   3   4-2122.53 2347.98   5
   3  -3   6 278123. 19158.2   7
   3  -3  -6 282544. 19865.8   3
   3   3   6 272216. 20096.6   5
   3   3   6 256056. 19582.9   9
  -3  -3   6 281625. 19176.0   6
  -3   3  -6 338809. 24957.9  10
   3  -3   6 291871. 19979.8   6
   3   3  -6 287430. 20849.1   3
  -3   3   6 248555. 23665.6   6
  -3  -3  -6 275264. 21062.3   4
  -3  -3  -6 307955. 18130.6   3
   3  -3   8-357.827 1401.91   6
  -3   3   8 824.867 1523.93   5
   3   3   8 871.940 1214.14   9
   4   0   0 985910. 38419.4   7
   0  -4   0 800898. 31208.9   4
   0   4   0 705665. 30853.1  10
  -4   0   0 765070. 30342.4  10
  -4   0   0 762793. 28846.2   5
   0   4   0 791609. 28529.0   2
  -4   0   0 999999. 38698.7   7
  -4   0   0 797492. 32467.3   3
   0   4   0 727139. 31414.4   5
   0  -4   0 805279. 32585.5   5
   4   0   0 807029. 28465.2   5
   4   0   0 799050. 32973.4   8
   0   4   2 15951.8 3296.86   5
   0  -4  -2 12616.0 2290.84   3
   0   4  -2 12351.5 2389.03   5
   0   4   2 12215.3 1726.54   3
  -4   0   2 11151.8 1715.16   5
   0  -4  -2 11164.8 2316.17   4
   4   0  -2 18023.7 3400.69   7
   0   4  -2 13553.4 2568.41   9
   0  -4  -2 10251.7 2380.68   1
  -4   0   2 13041.0 2347.66   6
   0  -4   2 12630.6 2373.67  10
   4   0   2 13583.6 3332.96   7
  -4   0   2 11155.7 2339.52   7
  -4   0  -2 8887.90 3103.62   1
   0  -4   2 10602.3 1967.60   6
  -4   0  -2 16565.6 3498.48   6
   0   4  -2 9770.07 2990.79  10
   4   0   2 8063.31 2285.48   5
   4   0   2 7890.80 2708.30  10
  -4   0  -2 14927.2 3297.09  10
  -4   0   2 9831.19 2061.77   2
   4   0  -2 11866.0 2335.92   3
   0   4   4 540615. 30954.6   5
   4   0   4 584189. 28694.3   7
  -4   0   4 479857. 25511.2   6
   0  -4  -4 541091. 24288.2   3
   0  -4   4 529416. 24190.0   6
   4   0  -4 505740. 25425.5   3
   0  -4  -4 506023. 24323.9   4
   0  -4   4 566946. 23688.2   7
   0   4  -4 483170. 31492.7  10
  -4   0  -4 502455. 27665.4  10
   0  -4   6 2543.28 1346.37   7
   0   4   6 781.970 1546.21   5
   4   0   6 2128.84 1434.19   7
   0  -4   6 1753.82 1623.20   6
  -4   0   6 1640.81 1321.73   6
   0  -4  -6 61.5517 913.379   3
   0   4  -6 2142.64 2727.91   3
   0  -4  -6-916.732 950.216   4
   0   4  -6 3219.34 2422.95  10
  -4   0  -6 898.783 1995.32  10
   4   0  -6 1660.45 1294.55   3
   4   0   8 235665. 19254.3   5
   0  -4  -8 263119. 20410.9   4
   0  -4   8 253308. 20730.5   6
  -4   0  -8 247946. 19901.6   3
  -4   1   1 204641. 11818.4   7
  -4  -1  -1 180604. 10437.3  10
   4  -1   1 179918. 13005.4   7
   4  -1  -1 163295. 12461.2   7
  -4   1  -1 170460. 11084.1  10
   1   4   1 174300. 7310.62   3
  -4  -1   1 171796. 8297.66   4
  -4   1   1 183452. 9141.45   6
  -4  -1   1 177990. 10127.0   6
   1  -4  -1 179353. 9867.89   4
  -4   1   1 179045. 7057.70   5
  -4   1  -1 178092. 10481.6   6
  -4   1  -1 163131. 14048.9   1
  -1  -4   1 173149. 9951.90   4
   4  -1   1 196684. 7860.66   5
   1  -4  -1 181941. 14614.6   6
  -4  -1  -1 204554. 11327.9   3
   4  -1  -1 190993. 11361.1   3
  -4  -1   1 175096. 10218.9   3
  -4  -1  -1 184265. 10793.0   5
   4   1  -1 174718. 9765.91   3
  -1  -4  -1 191159. 10636.2   4
  -4  -1   1 191116. 9101.06   5
   1   4  -1 160284. 13440.9   9
   1   4   1 180868. 11479.3   5
  -1   4   1 179924. 10265.2   5
   4   1  -1 169257. 9393.02   5
  -4  -1   1 177700. 13761.7   7
   4   1  -1 162796. 10889.2   8
   1   4  -1 181797. 10917.4   5
   1   4  -1 160990. 11847.6  10
   4  -1   1 173409. 10919.6   8
  -1   4  -1 173323. 9598.22   5
  -1   4   1 194466. 10015.0   3
  -1   4  -1 175081. 11671.4  10
   4   1   1 164756. 12829.6   7
   1  -4   1 167686. 8786.02   6
   4   1   1 193965. 10701.0   5
   4   1   3 209161. 14804.8   5
  -4  -1   3 191279. 11519.6   7
   4  -1   3 187537. 12914.4   8
   4  -1  -3 192885. 12497.9   7
   4   1   3 205221. 14601.1   7
  -4  -1  -3 186378. 12899.2  10
   4   1  -3 185358. 11884.0   3
  -4  -1   3 191361. 11458.0   2
  -1  -4  -3 209000. 10541.0   3
   4  -1  -3 185380. 12236.9   3
   4  -1   3 191820. 14533.8   7
   1  -4   3 197840. 10922.3   6
   1  -4  -3 197334. 11217.8   4
  -4   1   3 182574. 12463.7   6
  -4   1  -3 235221. 13989.7   6
  -1  -4  -3 183748. 12084.9   4
  -4  -1  -3 184011. 15958.1   1
   1  -4  -3 203914. 12121.1   3
  -4   1   3 195002. 11918.8   2
   1   4  -3 200695. 15483.8  10
  -4  -1   3 179715. 11987.1   6
  -1   4   3 196401. 14489.8   5
  -1   4  -3 210484. 17473.2  10
  -1  -4   3 181541. 11443.7   6
   1   4  -3 214686. 7988.24   8
   1   4   3 184367. 15187.1   5
  -4   1  -3 202739. 15438.5  10
   1  -4   3 197243. 11678.9   7
   1  -4   5 127859. 9684.06   7
   4  -1   5 134281. 12355.0   7
   4   1  -5 132064. 11514.7   3
  -4  -1  -5 133100. 11715.1  10
  -1  -4  -5 151762. 10653.7   3
   4   1   5 122809. 11224.0   5
  -1  -4  -5 138507. 12006.1   4
   1  -4  -5 124551. 10721.9   3
   1  -4  -5 136282. 9972.63   4
   1   4  -5 140224. 14605.8   3
  -1  -4   5 127190. 10417.8   6
  -4  -1   5 123600. 11332.1   6
   1  -4   5 125644. 10145.3   6
  -4   1   5 138203. 13012.5   6
   1   4   5 133327. 13807.1   5
  -1   4   5 106063. 12612.1   5
   4  -1  -5 138722. 11592.7   3
  -4   1  -5 125220. 13024.9  10
  -1   4  -5 144399. 15989.1  10
   4   1   5 125546. 10722.2   9
  -1  -4   5 145041. 8955.58   7
  -4  -1   7 108446. 12998.5   6
   1   4   7 116491. 13353.9   5
   4   1   7 99610.3 11312.6   5
   4   1  -7 116369. 13107.8   3
   4  -1   7 118331. 11063.7   7
   4  -1  -7 115769. 12967.4   3
  -1  -4  -7 111513. 12797.1   4
   1  -4  -7 120919. 12953.3   3
  -1   4   7 107722. 13621.6   5
   1  -4  -7 122283. 11156.8   4
   1   4  -7 118300. 15930.3   3
  -4  -1  -7 104493. 11185.5   3
  -1  -4   7 118589. 12006.7   6
   1  -4   7 108188. 11827.1   6
  -4   1   7 123108. 15260.2   6
  -1   4  -7 119743. 15984.8   3
  -4   1  -7 115591. 12963.0   3
  -4   1  -7 101643. 12514.7  10
   4  -2   0 628075. 27149.0   7
  -2   4   0 534324. 25052.0  10
  -4  -2   0 571179. 22805.7   3
  -4  -2   0 526509. 23450.1   4
  -4  -2   0 500421. 21021.6  10
   2   4   0 606398. 20070.6   3
  -2  -4   0 571912. 24286.8   4
  -4  -2   0 579240. 24055.2   5
  -2   4   0 556524. 22470.5   5
   2  -4   0 579241. 24426.2   5
   2   4   0 542334. 31642.0   9
   2  -4   0 540514. 24203.0   7
   4   2   0 543857. 23932.3   5
   2   4   0 574070. 21962.3  10
   2   4   0 556454. 25624.3   5
  -4   2   0 574901. 24842.5  10
  -2   4   2 3694.62 1445.62   5
  -2  -4  -2 3697.45 1039.85   2
   4  -2  -2 2858.86 1293.98   3
  -4   2   2 3764.30 757.828   4
  -4  -2  -2 1542.20 949.840   3
  -2   4   2 2831.59 1195.91   2
   2  -4   2 2218.98 1104.55   5
   2  -4  -2 2488.94 1027.53   4
   2  -4  -2 1221.12 830.457   3
   2   4  -2 3669.96 1484.17   5
   4  -2  -2 1615.63 1230.65   7
   4  -2   2-441.930 1086.81   7
  -2   4  -2 5149.50 2376.94  10
  -4  -2   2 512.124 1019.46   7
  -4  -2  -2 1894.23 1257.46  10
  -4  -2  -2 2660.39 1966.28   1
  -4  -2   2 3073.29 778.996   4
   2   4  -2 2535.99 1078.77   3
  -2  -4   2 2870.85 1385.27   6
   4  -2  -2 2477.40 808.754   6
  -4  -2   2 2433.09 1356.49   6
   4   2   2 2672.19 1579.28   9
  -2  -4   2 3123.53 1049.75  10
  -4   2  -2 3192.78 882.772   6
   2  -4   2 2626.44 856.465   6
  -4  -2  -2 3515.65 1735.46   4
  -4   2   2 3680.83 1698.34   6
   2   4   2 5402.40 2267.92   5
  -2  -4  -2 3262.39 1529.10   4
   4  -2   2 3963.77 948.533   5
  -4   2   2 2912.95 1177.61   2
   4   2  -2 4531.74 1645.80   8
   2   4   2 2417.78 921.721  10
  -2  -4   2 2174.53 1019.28   4
   4   2   2 1492.40 1089.44  10
  -4   2  -2 2872.93 1755.61  10
   2   4  -2 3797.77 1337.26  10
   4   2  -2 3166.40 1099.19   3
  -2   4  -2 2791.59 840.127   8
   4   2   2 1507.82 1382.61   5
   4  -2   2 3705.74 1612.34   8
  -4  -2   2 2375.56 965.194   2
   2  -4   2 2642.26 1481.37   7
   2  -4   4 524712. 24907.1   7
   4  -2   4 493917. 27832.8   7
   4  -2  -4 486902. 23494.2   7
   4   2  -4 463633. 24810.5   3
   4   2   4 529008. 27386.3   9
  -2   4  -4 584564. 33509.1  10
  -2  -4  -4 602294. 23092.5   3
  -2  -4  -4 529142. 27546.5   4
  -4   2   4 575660. 26064.8   2
  -4  -2  -4 534960. 31171.4   1
  -2  -4   4 550192. 25548.0   6
  -4  -2   4 522619. 26088.4   6
   2   4   4 519424. 31165.6   5
  -2  -4  -4 550263. 30944.9   1
  -4   2  -4 611616. 32762.9  10
   2  -4  -4 534830. 23114.2   4
   2  -4   4 546119. 23915.6   6
   2   4  -4 548416. 22396.2   2
   2  -4  -4 491545. 25221.0   3
  -4   2   4 458930. 27905.2   6
   4   2  -4 482275. 19516.1   4
   4  -2   4 509839. 24851.4   6
   4  -2   4 537739. 24346.2   8
  -2   4   4 547184. 30045.6   5
   4  -2  -4 499529. 25773.9   3
   4   2   4 535572. 28439.4   5
   2   4  -4 486520. 26437.8   3
   2   4   6-279.753 1292.85   5
   2   4  -6 1101.46 1685.05   3
  -2  -4  -6-66.2812 1234.50   4
   2  -4   6-259.504 1467.90   7
   2  -4  -6 854.209 1151.40   3
   4   2   6-234.052 1254.19   9
  -2  -4   6 68.8366 868.198   6
  -4  -2   6-1261.46 1648.57   6
   2  -4   6 1104.62 1376.26   6
  -4   2   6 2116.65 2744.99   6
   4   2  -6-17.1797 1068.50   3
  -4   2  -6 303.045 1464.00  10
   2  -4  -6-545.571 587.722   4
   4  -2   6-92.1326 1083.64   7
   4  -2  -6 230.590 1087.47   3
  -4  -2  -6 522.731 823.473   3
   4  -2   6 1905.04 1563.44   6
  -2   4  -6 1196.92 2176.44  10
  -2   4   6 1665.46 1592.00   5
   4   2   6 639.483 1061.12   5
   2  -4   8 276076. 22728.5   6
   2  -4  -8 338573. 25562.9   3
   2   4   8 265586. 21439.6   9
   4  -3  -1 264214. 15400.4   7
   4  -3   1 267904. 15979.1   7
  -3  -4  -1 252986. 11215.9   2
  -4  -3  -1 256401. 15211.1   4
   3  -4   1 270675. 15473.6   1
  -3  -4  -1 262820. 14873.6   4
   4   3  -1 254261. 12117.7   3
   3  -4   1 282072. 10300.1   6
  -4  -3   1 251332. 13032.5   4
   3  -4  -1 254050. 11966.0   6
  -3   4  -1 290244. 13703.5   8
  -4   3   1 274891. 12650.5   4
  -3  -4   1 251106. 13731.0   4
  -4  -3   1 266384. 11505.9   2
   4  -3   1 310226. 19037.4   1
   4   3   1 286066. 16847.6   5
  -3   4  -1 269166. 16474.4  10
   4  -3   1 285870. 11181.7   5
   3   4  -1 266959. 11718.5   3
   3   4  -1 248222. 15020.5   5
   3  -4   1 272366. 13156.7   5
   3   4   1 281717. 17015.0   5
  -4   3   1 282209. 10215.4   5
  -3   4   1 277266. 12406.7   5
   3   4   1 334534. 22514.1   9
   4   3   1 281324. 19790.2   9
  -4  -3   1 267142. 13789.8   3
  -4  -3  -1 283198. 10844.0   3
   4   3  -1 248225. 14552.6   5
   3  -4   1 264943. 15102.0   7
  -4   3  -1 270293. 16128.2  10
   3  -4  -1 245034. 14355.7   7
   3  -4   3 123574. 9619.60   7
  -4  -3  -3 135610. 7092.11   3
   4  -3  -3 136886. 9615.56   7
   4  -3   3 109567. 9985.56   7
   3   4   3 122601. 12443.6   5
  -4   3  -3 151604. 13634.7  10
  -4  -3  -3 115999. 11418.9   4
  -3  -4  -3 128951. 11201.0   4
  -3  -4  -3 122335. 12534.7   1
  -4   3  -3 146524. 7719.02   6
  -3   4   3 133855. 9710.44   5
   4   3   3 140328. 12592.7   9
  -3  -4   3 125379. 9799.59   6
  -4  -3   3 123007. 9871.81   6
  -4   3   3 140594. 9697.35   5
  -3   4   3 112029. 8550.79   2
   3   4  -3 127804. 8961.98   3
   3  -4   3 135377. 7864.35   6
   4  -3  -3 124464. 10225.9   3
  -4   3   3 117423. 12904.8   6
   4   3  -3 128748. 8914.56   3
   3  -4  -3 133747. 7726.87   4
  -4   3   3 131163. 9368.22   2
   3  -4  -3 118571. 9955.91   3
   4   3   3 106392. 11526.8   5
  -4  -3  -3 146834. 8457.85   3
   3   4   3 113923. 11814.2   9
  -3  -4   3 125308. 9202.58  10
  -3   4  -3 136521. 13270.3  10
  -4  -3   3 107972. 9398.22  10
  -4   3  -3 137987. 9757.83   9
  -3   4  -3 148120. 8030.89   9
  -4  -3  -3 142169. 14077.3   1
   3   4  -3 147258. 8707.22   8
   4   3  -3 142781. 9315.70   8
   3  -4  -3 129751. 8868.31   7
  -3  -4   5 137542. 11689.8   6
   4   3  -5 127224. 11583.6   3
   4  -3   5 104863. 11423.6   7
  -3   4   5 132144. 13447.6   5
  -3  -4  -5 120980. 12952.6   4
  -4  -3  -5 125719. 13437.4   4
  -4   3  -5 165459. 16465.6  10
   3   4   5 116387. 12932.5   5
   3  -4   5 112748. 10714.9   7
  -4  -3   5 134852. 11999.4   6
   4   3   5 123954. 12469.3   5
   4  -3  -5 125200. 11551.1   3
   3  -4  -5 122045. 11409.0   3
   3  -4   5 144955. 11144.8   6
   3  -4  -5 164151. 9474.02   4
  -4   3   5 111170. 14684.4   6
   4  -3   5 129950. 11263.8   6
  -4   3   5 113253. 12632.1   5
  -3   4  -5 141256. 15550.3  10
   3   4   5 118877. 12727.5   9
   4   3   5 116713. 11972.5   9
  -4  -3  -5 124252. 9497.83   3
   3   4  -5 127498. 11869.2   3
   4   3  -7 89255.6 11805.7   3
  -3  -4  -7 69158.1 10768.4   4
   4  -3  -7 91846.7 11725.9   3
   3  -4  -7 80784.0 10924.5   3
  -3  -4   7 75882.1 9985.41   6
  -4  -3   7 77279.6 10365.1   6
   3  -4   7 66589.8 9558.51   6
   4  -3   7 69771.3 9383.85   6
  -4   3   7 70030.4 13070.2   6
   4  -3   7 60549.4 8815.69   7
   4   3   7 68113.0 9422.11   5
  -4   3  -7 79950.5 11928.6  10
  -3   4  -7 70563.4 11523.0  10
   3   4   7 65490.6 9779.02   9
   4   3   7 65553.4 9140.11   9
   3   4   7 61588.9 9491.28   5
  -4   3   7 53713.3 10011.8   5
  -4  -3  -7 80612.9 11363.2   4
  -3   4   7 61703.2 10624.1   5
   3   4  -7 90274.6 12684.6   3
  -4  -4   0 513440. 25215.0   4
   4  -4   0 561936. 27203.0   7
  -4   4   0 545651. 27336.4  10
  -4  -4   0 607614. 20552.5   2
   4   4   0 519464. 27330.8   5
   4   4   2 759.064 1143.76   5
   4  -4   2 298.730 388.082   5
  -4   4  -2 1674.46 1871.72  10
  -4   4   2 145.692 316.399   5
   4   4  -2-350.677 892.354   5
  -4   4   2 2292.08 1326.86   2
  -4  -4   2 447.689 293.718  10
   4  -4  -2-1439.20 1473.70   7
   4   4   2 482.647 568.689  10
  -4  -4   2 250.401 786.738   6
   4  -4  -2 530.697 508.598   6
   4  -4   2-408.159 1024.56   7
  -4  -4   2-388.508 461.749   4
  -4  -4  -2 2253.18 1546.29   4
   4   4  -2 594.830 658.168   3
   4   4   2-167.215 2425.50   9
   4   4  -2 453.567 1143.06   8
   4  -4  -4 450639. 22535.7   7
   4  -4   4 405456. 24239.8   7
   4   4  -4 421001. 22840.6   3
  -4   4   4 442657. 23303.9   2
  -4  -4   4 456469. 24784.2   6
   4  -4   4 458216. 22472.8   6
   4  -4  -4 419874. 24475.4   3
  -4  -4  -4 440896. 30275.8   1
  -4   4   4 489740. 24628.9   5
  -4   4  -4 510070. 31720.1  10
   4   4   4 399535. 27837.2   5
  -4  -4  -4 453798. 27744.9   4
   4   4   4 432136. 27095.0   9
   4  -4   6 70.7819 1075.43   7
  -4  -4   6-529.103 1199.50   6
  -4  -4  -6-642.209 2436.13   4
  -4   4  -6 2026.71 3806.90  10
   4   4  -6 204.142 1432.13   3
   4   4   6 623.371 1015.79   9
   4   4   6 2589.73 1792.74   5
  -4   4   6 3062.02 3211.30   6
  -4   4   6 300.988 1156.47   5
   4  -4  -6 1816.85 1291.34   3
  -5   0  -1 143169. 12944.5   1
   5   0   1 182216. 14050.1   7
   5   0  -1 144378. 12664.4   7
  -5   0   1 145704. 7966.19   4
   0   5   1 143604. 7831.05   2
   0   5   1 155095. 8120.13   3
  -5   0   1 152148. 9044.82   6
   0   5  -1 151229. 10072.7   5
   0  -5  -1 147039. 9875.15   4
   0  -5   1 145535. 9774.08   4
   5   0  -1 153752. 10284.2   3
  -5   0  -1 164019. 10747.6  10
   0   5  -1 164866. 12069.0  10
  -5   0   1 158849. 7493.21   5
   0   5   1 147613. 10342.8   5
   5   0   1 169587. 8349.09   5
   5   0   1 143655. 11499.8   8
   5   0  -1 134649. 10370.8   8
  -5   0   3 260454. 13199.1   7
   5   0   3 266062. 18121.4   7
   0  -5   3 247687. 13917.3   6
  -5   0   3 233237. 14547.5   6
   0  -5  -3 236363. 14248.1   4
   5   0  -3 251150. 15083.0   3
  -5   0   3 246548. 14513.4   2
   0  -5  -3 293581. 17494.3   1
   0  -5  -3 262013. 14737.8   3
   5   0   3 270802. 16532.0   5
   0   5  -3 251624. 20560.8  10
  -5   0  -3 260629. 17550.0  10
   0   5   3 230192. 16839.6   5
   0  -5   3 236624. 13958.1   7
   0  -5   5 85336.2 7588.23   7
   5   0   5 81964.7 9625.79   7
   5   0  -5 86974.6 9375.45   3
   0  -5  -5 67349.1 7732.15   4
   0  -5   5 72216.5 7753.78   6
  -5   0   5 73036.6 9067.70   6
   0  -5  -5 82676.8 8396.57   3
   5   0   5 70264.7 7804.27   5
   0   5   5 74945.1 10695.1   5
   0   5  -5 80171.2 12056.1  10
  -5   0  -5 71070.7 9116.63  10
   0   5  -5 62850.9 10721.0   3
   5   0  -7 100398. 11930.3   3
   0  -5  -7 98143.5 11320.0   4
   0  -5   7 89856.8 10731.4   6
  -5   0   7 89485.2 12421.5   6
   0   5   7 97977.2 13009.2   5
   0   5  -7 87242.9 14163.7   3
  -5   0  -7 81690.6 10338.8   3
   5   0   7 82001.5 9909.44   5
   1   5   0 582.801 1057.91   5
   1   5   0 996.353 507.557   3
  -1   5   0 667.105 774.242   5
   5   1   0 1716.14 958.028   5
  -5  -1   0 450.927 442.065  10
  -5  -1   0 1243.46 690.920   5
   5  -1   0 2128.96 1931.10   7
   5   1   0-502.025 1378.89   7
  -5   1   0 983.799 1609.30   1
  -5   1   0-342.556 785.282  10
  -5   1   0 1173.47 549.571   6
  -5  -1   0-362.290 873.999   4
  -1  -5   0 653.512 724.280   4
   1  -5   0-455.568 843.922   4
  -1   5   0 107.121 743.785  10
   1   5   0 458.666 927.942  10
  -5  -1   0-157.739 467.698   3
   5   1   0-455.837 869.700   8
   5  -1   0 1219.11 1072.38   8
   1  -5  -2 474105. 21696.5   1
   5  -1   2 508853. 27712.9   7
   5  -1  -2 500071. 28041.1   7
   1   5  -2 403344. 26635.4  10
   5   1   2 564755. 28455.4   7
  -5  -1   2 437533. 21982.3   2
  -1   5  -2 512324. 28651.3  10
  -1   5   2 479206. 21729.2   2
  -1  -5   2 488491. 22946.2   6
   1  -5   2 511010. 21596.1   6
  -5  -1   2 461348. 22821.2   6
  -1  -5  -2 476883. 23429.2   4
  -5   1   2 517507. 22838.0   6
   5   1  -2 448261. 22303.4   3
  -5   1  -2 611980. 24340.9   6
   1  -5  -2 514439. 23002.2   4
  -5  -1   2 543590. 17971.3   4
   5  -1  -2 475377. 23977.6   3
  -5  -1  -2 502061. 26218.1   3
  -1  -5   2 505511. 22032.8  10
   5  -1   2 466718. 21540.8   5
  -5  -1  -2 489709. 24483.1  10
  -5   1  -2 538976. 27194.6  10
  -1   5   2 474333. 23622.4   5
   1   5   2 480154. 25391.4   5
   5   1   2 478489. 24665.1   5
  -5  -1   2 502647. 21221.1   5
   1   5  -2 532657. 24127.8   9
   1   5   2 528057. 18790.7   3
  -5   1   2 519605. 19351.9   5
  -5   1   2 520222. 23783.6   2
  -5  -1  -2 510716. 29793.8   1
   5  -1   2 469024. 24974.7   8
   5   1  -2 440648. 23455.1   8
   1   5  -2 494099. 24084.4   5
  -1   5  -2 474827. 22514.6   5
   1  -5   2 470577. 22990.7   7
   5   1   4 1392.10 1192.33   5
   1   5   4 979.387 1958.39   5
  -1  -5  -4 1662.04 1359.37   3
   1  -5  -4 1451.90 700.250   3
  -1  -5   4 1383.25 1126.41   7
   1  -5   4 1332.68 1052.68   7
   5  -1   4 1268.55 1153.78   7
  -1   5   4 2227.04 1289.75   5
  -1  -5  -4 714.905 1355.74   4
  -1  -5   4 754.061 1084.11   6
  -5  -1   4 565.663 764.680   6
   1  -5   4 3151.98 1370.01   6
  -5   1   4 1296.67 1318.98   6
   5   1  -4 1818.01 1320.27   3
   1  -5  -4 1153.46 874.820   4
  -5   1  -4 2108.00 2105.71  10
  -1   5  -4 2269.43 3014.91  10
  -5  -1  -4 815.522 915.954  10
   1   5  -4 1638.88 2237.35  10
  -5   1   4 3102.87 1947.22   2
   5  -1   4-645.337 1230.63   8
   5  -1  -4 2283.37 1596.96   3
   1   5  -4 2380.92 1755.44   3
   5  -1   4 2088.16 1227.99   5
   1  -5   6 448758. 23477.6   7
   5  -1   6 431385. 26239.7   7
   5   1  -6 445372. 26714.7   3
   5  -1  -6 451300. 26854.0   3
  -1  -5  -6 448961. 27042.2   4
   1  -5  -6 474667. 24472.8   4
  -1  -5   6 441589. 24967.7   6
  -5  -1   6 428191. 27220.6   6
   1  -5  -6 441152. 26008.2   3
   1  -5   6 432471. 24626.1   6
  -5   1   6 386056. 28109.8   6
  -1   5   6 381881. 28479.7   5
   5   1   6 389066. 24347.7   5
  -5  -1  -6 437222. 24745.2   3
   1   5   6 421981. 29243.0   5
  -5   1  -6 462580. 29162.5  10
  -1   5  -6 467046. 32959.4  10
   1   5  -6 445423. 31812.7   3
   5  -1   6 535237. 24714.1   8
   5  -2  -1 95773.1 9892.76   7
   5  -2   1 92848.9 9923.77   7
  -5  -2  -1 106657. 9600.51   4
  -5  -2  -1 124256. 8191.18   3
   2   5  -1 135122. 8387.59  10
  -5  -2   1 96836.3 8218.89   6
   2  -5   1 109069. 6427.07   6
  -5  -2   1 111402. 6904.62   4
  -2  -5  -1 106427. 8662.78   4
  -5   2   1 113451. 7114.55   6
  -2  -5   1 110119. 8344.72   4
  -5   2   1 120298. 6683.80   4
   5   2  -1 107339. 7480.60   3
   2  -5  -1 103164. 7664.94   4
   5   2  -1 110375. 8179.42   5
  -5  -2   1 106369. 5965.55  10
   2   5   1 126101. 7216.55  10
  -5   2   1 117535. 11066.2   1
  -5   2  -1 115495. 9496.85  10
  -2   5  -1 115765. 10082.2  10
  -5  -2  -1 114288. 7558.01  10
  -2   5   1 94024.1 7116.55   2
   2   5   1 112903. 9949.33   5
  -2   5   1 110362. 7769.38   5
   5   2   1 117574. 9226.90   5
   2   5  -1 118617. 6973.59   3
   2   5  -1 103896. 11474.5   9
   2   5  -1 107862. 9259.65   5
   5   2  -1 102651. 9659.54   8
  -2   5  -1 102944. 7280.27   5
   2  -5   1 102639. 8389.45   7
   5  -2   3 125053. 12219.1   7
   5  -2  -3 148520. 13350.7   7
  -5  -2   3 146189. 9803.00   2
  -2   5   3 134675. 9833.48   2
   5   2  -3 132972. 9942.80   3
  -2  -5  -3 129341. 12686.7   1
  -2  -5   3 148778. 10943.3   6
  -2  -5  -3 127882. 10822.5   4
  -5  -2   3 130270. 10767.4   6
   2  -5   3 156199. 9197.13   6
  -5   2   3 154775. 12371.5   6
   2  -5  -3 149735. 9937.24   4
   5  -2  -3 144556. 11580.1   3
   5   2   3 122943. 12193.0   5
  -5   2   3 144281. 10770.3   2
   2  -5  -3 140496. 11351.9   3
  -5  -2  -3 160114. 15904.2   1
  -2   5  -3 150573. 15109.5  10
   2   5  -3 148405. 6627.95   2
  -5   2  -3 160247. 14508.7  10
   2   5   3 136411. 13313.3   5
  -2   5   3 136482. 11139.6   5
  -5  -2  -3 133728. 10411.9  10
   2   5  -3 155553. 11304.3  10
   2   5  -3 136244. 10644.6   3
   2   5  -3 168494. 8833.32   8
   5  -2   3 138313. 10882.6   8
   2   5  -3 158543. 12065.5   5
   2  -5   3 134490. 10500.1   7
   2  -5   5 117942. 10630.3   7
   5  -2   5 127778. 13040.5   7
  -5  -2  -5 140857. 10699.3   3
   5   2  -5 137457. 12261.6   3
  -2  -5  -5 123564. 12592.5   4
  -2  -5   5 131463. 11511.6   6
  -5  -2   5 137947. 12656.3   6
   5  -2  -5 138243. 12599.7   3
   2  -5  -5 149177. 10549.5   4
   2  -5   5 136910. 10717.9   6
  -5   2   5 134443. 14713.9   6
   2  -5  -5 142125. 12615.8   3
  -2   5  -5 158700. 17140.0  10
  -2   5   5 118438. 13507.3   5
   2   5   5 139093. 15134.6   5
   5   2   5 113005. 11418.2   5
   2   5  -5 138347. 13685.9   3
  -5   2  -5 160160. 16086.6  10
   5  -2   5 157506. 11375.3   8
   2  -5  -5 157404. 11367.0   7
  -2  -5   5 143714. 9700.40   7
   5  -2   7 124031. 12684.1   7
  -5  -2  -7 121805. 14084.7   4
   5   2  -7 138155. 14663.7   3
  -2  -5  -7 136289. 15054.7   4
   5  -2  -7 132704. 14347.0   3
  -2  -5   7 114282. 12454.8   6
  -5  -2   7 126565. 14367.6   6
   2  -5  -7 135210. 14249.5   3
   2  -5   7 101412. 11764.1   6
  -5   2   7 110929. 16550.3   6
  -5   2  -7 140347. 15846.0  10
  -2   5  -7 139660. 16977.7  10
  -2   5   7 114007. 14645.7   5
  -2   5  -7 110604. 15588.5   3
   2   5  -7 142553. 17277.8   3
   5   2   7 121420. 12517.4   5
  -5  -3   0 249.814 544.740   3
   3   5   0 524.603 1364.42   5
   5   3   0 1238.77 1192.86   5
  -3   5   0 1088.07 667.363   5
   3  -5   0 1163.17 1356.23   7
   5  -3   0-731.367 1284.95   7
   3  -5   0 67.6735 593.687   1
   3  -5   0 164.560 205.430   6
   3  -5   0 330.577 537.752   6
  -5  -3   0-87.4815 596.492   4
  -5   3   0-981.631 743.674  10
  -3  -5   0-387.804 905.177   4
  -3   5   0-11.3415 1112.48  10
   3   5   0 207.644 1915.11   9
   3  -5   2 495607. 25419.0   7
   5  -3  -2 555464. 27658.2   7
   5  -3   2 533120. 28478.0   7
  -5   3  -2 523101. 28783.9  10
   5  -3  -2 528156. 27453.8   3
  -5  -3  -2 585061. 30143.6   4
  -5  -3   2 501359. 22148.9   2
  -3  -5   2 532123. 26241.7   6
  -5  -3   2 473148. 25336.1   6
   5   3  -2 499374. 22819.6   3
  -3  -5  -2 491460. 25965.8   4
   3  -5   2 583832. 20988.2   6
  -3   5   2 557645. 23604.2   5
  -5  -3   2 540411. 22076.6   4
  -3  -5  -2 573591. 21684.3   2
  -5   3   2 525082. 26366.6   6
  -3  -5   2 494010. 23985.0   4
   3  -5  -2 490834. 23128.9   4
  -3   5   2 469180. 23481.6   2
  -3   5  -2 539725. 29871.9  10
   3   5   2 521984. 21420.5  10
  -5  -3  -2 522296. 30177.7   1
  -5   3   2 575064. 19656.3   5
   5   3   2 489229. 28240.4   5
   3   5   2 517395. 28986.2   5
   5  -3   2 573910. 20240.3   5
   3   5   2 472110. 30167.7   9
  -5   3   2 506804. 25351.4   2
   5   3  -2 465947. 25914.1   8
   3   5  -2 506603. 26438.7   5
   5   3  -2 496011. 25531.6   5
   3   5  -2 540516. 22576.5   3
   3  -5  -2 483849. 24873.2   7
  -3   5   4 19633.5 4250.57   5
   5   3   4 15533.1 4342.97   5
   3   5   4 13998.0 4469.51   5
   5  -3  -4 19598.2 4481.84   3
   3  -5  -4 13997.0 3639.42   3
   3  -5  -4 18231.5 3573.40   7
   3  -5   4 11344.7 3020.20   7
   5  -3   4 16765.3 4383.01   7
   5  -3  -4 14778.0 3957.62   7
  -5   3  -4 17983.2 5407.33  10
  -5  -3  -4 16245.3 5424.86   1
  -3  -5   4 13955.3 3512.68   6
  -5  -3   4 16785.0 3913.73   6
   3  -5   4 14934.2 2845.56   6
  -5  -3  -4 14328.6 4249.61   4
  -5   3   4 17701.8 5461.52   6
  -3  -5  -4 21836.8 5980.97   1
   3  -5  -4 16782.8 2945.69   4
   3   5  -4 13701.0 3403.63   3
  -3   5  -4 22747.8 6605.73  10
   3   5   4 16940.8 4883.27   9
   5   3   4 13092.4 3859.21   9
  -3   5   4 13274.2 3275.62   2
   5   3  -4 15749.1 3446.13   3
  -3  -5  -4 18078.4 4691.14   4
  -5   3   4 13125.5 3247.30   2
  -5   3   4 21003.3 4119.84   5
  -3   5   6 295746. 23501.6   5
   3  -5   6 309296. 21388.2   7
   5  -3   6 306631. 22630.2   7
   5   3  -6 327643. 22577.7   3
  -5  -3  -6 339109. 24806.8   4
  -3  -5  -6 341321. 24955.7   4
  -3  -5   6 336537. 22299.1   6
  -5  -3   6 353838. 23685.5   6
   5  -3  -6 331945. 23111.0   3
   3  -5   6 337675. 21025.4   6
   3  -5  -6 336553. 23503.3   3
  -5   3   6 304061. 28528.8   6
   5   3   6 307831. 21635.2   5
   3   5   6 345130. 25009.7   5
  -5   3  -6 417040. 29155.4  10
  -3   5  -6 377536. 28618.2  10
   3   5   6 316517. 23865.7   9
   3   5  -6 313501. 23215.7   3
   5   3   6 327463. 22050.8   9
   4  -5  -1 97951.6 9179.94   7
   5  -4  -1 95731.3 9658.42   7
   4  -5   1 93847.0 9124.49   7
   5  -4   1 100065. 9930.58   7
  -5  -4   1 106614. 5513.24   2
   4   5  -1 115079. 5925.10   3
  -5  -4  -1 91631.3 8915.07   4
  -4  -5  -1 99499.1 9150.26   4
  -5  -4   1 103501. 8107.97   4
  -4  -5   1 94421.4 8291.88   4
   5   4  -1 108726. 6741.89   3
  -5   4   1 103125. 9484.12  10
  -4   5   1 105172. 9752.62  10
  -5   4  -1 102327. 10253.6  10
  -4   5  -1 112872. 10842.4  10
   4   5   1 125810. 14566.8   9
  -4   5   1 104443. 6180.97   5
   5   4   1 118247. 11326.2   5
   4   5  -1 110833. 10205.5   5
   5   4  -1 105175. 9522.63   5
   4   5   1 116186. 11607.1   5
   4  -5  -3 154456. 11780.7   7
   5  -4   3 137103. 12727.0   7
   4  -5   3 134143. 11949.8   7
   5  -4  -3 154971. 12498.3   7
   4   5  -3 153324. 10174.2   3
  -5  -4  -3 147388. 15889.9   1
   5   4  -3 153409. 10296.1   3
  -5  -4  -3 146251. 14473.2   4
  -4  -5   3 151540. 12586.6   6
  -4  -5  -3 145533. 13535.4   4
  -5  -4   3 145534. 12373.3   6
  -4  -5  -3 142637. 14955.3   1
  -4   5   3 138889. 10963.5   2
  -5   4   3 135736. 11301.3   2
   5  -4  -3 138883. 12764.9   3
  -5   4  -3 169359. 16270.6  10
  -4   5  -3 164322. 16241.6  10
  -4   5   3 164054. 10298.9   5
   5   4   3 119908. 13445.8   5
   4   5   3 132634. 14292.6   5
   4   5   3 147454. 14836.0   9
   5   4   3 153280. 14628.6   9
   4   5  -3 169110. 11437.5   8
   5   4  -3 168866. 12151.5   8
   4   5  -5 95578.8 10051.8   3
   5  -4   5 91537.9 11173.3   7
   5   4  -5 92246.2 9925.61   3
  -5   4   5 93128.1 10079.5   2
  -5  -4  -5 102264. 12623.3   4
  -4  -5  -5 96911.8 12685.3   1
  -4  -5  -5 101886. 12675.6   4
   4  -5   5 84708.8 10176.5   7
  -4  -5   5 116700. 11793.8   6
  -5  -4   5 99730.9 11256.3   6
   5  -4  -5 109795. 11643.7   3
  -5   4   5 79438.8 12148.7   6
   4  -5  -5 85742.8 10565.1   3
  -4   5   5 107845. 10967.9   5
  -4   5  -5 124154. 15522.4  10
   5   4   5 98158.3 11548.7   5
   4   5   5 90980.3 12042.8   5
  -5   4  -5 129410. 15889.3  10
   4   5   5 71604.2 10532.6   9
   5   4   5 95818.0 11312.0   9
   5  -4   7 82541.7 11035.9   7
   5  -5   0 2497.73 1791.08   7
  -5  -5   0 681.959 838.769   4
  -5   5   0 1356.11 1728.03  10
   5  -5  -2 329456. 20669.1   7
   5  -5   2 345265. 21802.8   7
  -5  -5   2 328132. 21123.0   6
   5   5  -2 384321. 16602.3   3
  -5  -5  -2 318817. 21682.9   4
  -5  -5   2 375976. 19088.2   4
  -5   5  -2 367999. 24771.2  10
  -5   5   2 331628. 19837.9   2
   5   5   2 318830. 23814.0   5
   5   5   2 414022. 27976.6   9
   5   5  -2 341990. 22029.4   8
   5   5  -2 346766. 21677.0   5
   5   5   4 2175.35 2181.92   5
   5  -5  -4-1467.23 1558.68   3
   5  -5  -4 342.518 802.929   7
   5  -5   4 142.432 1309.81   7
  -5  -5   4-44.3704 1027.02   6
  -5  -5  -4 275.791 1989.58   4
  -5   5  -4-199.554 2372.84  10
   5   5  -4-729.490 866.187   3
   5   5   4-1182.65 1507.98   9
  -5   5   4-771.736 742.113   2
   5  -5   6 314321. 24029.2   7
   5   5  -6 341385. 23084.7   3
   6   0   0 809952. 37585.4   7
  -6   0   0 740303. 28927.8   6
   0   6   0 742726. 26300.2   2
   0   6   0 677990. 32036.0  10
   0  -6   0 675660. 30569.9   4
   0   6   0 659286. 28472.5   3
  -6   0   0 675800. 29370.6  10
   0   6   0 649590. 30866.8   5
   6   0   0 622717. 32322.1   8
  -6   0   0 660161. 33770.6   1
   6   0   2-843.854 1098.32   5
   0   6   2 243.360 830.128   5
   6   0  -2 1545.58 1222.27   3
   0   6  -2-147.827 1035.40   5
  -6   0   2 173.780 831.182   2
   6   0   2-312.139 1375.72   7
   6   0  -2 54.9780 1397.79   7
  -6   0  -2 2433.86 1814.84   1
   0  -6   2 537.190 597.869   6
  -6   0   2-106.112 628.096   6
   0  -6  -2 298.648 1079.52   4
  -6   0  -2 506.735 930.353  10
   0   6  -2 2006.56 2743.41  10
   0   6  -2 544.168 1786.67   9
   6   0   2 835.801 1286.43   8
   6   0   4 435399. 25795.8   7
  -6   0   4 401818. 22363.8   2
   0  -6   4 380076. 20811.5   6
  -6   0   4 368829. 22468.0   6
   0  -6  -4 371620. 21483.9   4
   6   0  -4 389297. 22721.6   3
   6   0   4 448230. 22092.5   5
  -6   0  -4 413468. 25334.7  10
   0   6  -4 395331. 29029.5  10
   0   6   4 390703. 26307.5   5
   6   0   4 429733. 24783.2   8
   0  -6   4 405186. 21444.5   7
   0   6   6 1592.29 1469.90   5
   0  -6   6 1627.53 2001.27   6
  -6   0   6 615.274 1137.52   6
   0  -6  -6 1346.46 1228.09   4
   0   6  -6-1575.62 2373.68   3
  -6   0  -6 689.095 982.403  10
   0   6  -6 1302.27 2271.97  10
   6   0   6-62.9558 619.434   8
   6   0  -6-167.146 1211.15   3
   6   0   6-98.1747 686.389   5
   6  -1   1 154387. 13978.1   7
   6  -1  -1 175289. 15092.9   7
   1   6   1 167880. 7392.52   3
   6   1   1 158161. 13984.6   7
  -6   1  -1 158851. 8234.68   6
   1  -6   1 148823. 9476.63   6
  -6   1   1 134544. 9929.96  10
  -6  -1   1 160732. 8706.42   4
  -6  -1   1 146885. 10437.0   6
  -6   1   1 166404. 9516.96   6
  -1  -6  -1 156129. 11300.5   4
  -1   6   1 149803. 8954.55   2
  -6   1  -1 145297. 11213.6  10
   1  -6  -1 148682. 10598.1   4
  -6   1  -1 147391. 14407.4   1
  -6  -1  -1 152523. 14002.0   1
  -1  -6   1 130115. 10326.0   4
  -6   1   1 136361. 11652.9   1
   6   1  -1 147530. 10439.2   3
  -1   6   1 147898. 10968.2  10
  -6  -1   1 151155. 9063.57  10
   1   6   1 164550. 10660.6  10
  -1   6  -1 161202. 13525.5  10
  -6  -1  -1 165134. 11417.0  10
   1   6  -1 151816. 13076.2  10
  -6  -1   1 155376. 8942.57   5
   1   6   1 150861. 11753.9   5
  -1   6   1 157171. 10989.9   5
   1   6  -1 153864. 14968.4   9
   6   1   1 159088. 10094.1   5
   6   1   1 133454. 12976.7   8
   1   6  -1 143487. 11304.4   5
  -1   6  -1 143470. 10260.0   5
   6   1  -1 138140. 11915.0   8
   6  -1   1 139328. 11804.2   8
  -1  -6  -3 179898. 14683.2   1
   6  -1   3 171721. 15181.4   7
   6  -1  -3 209188. 15151.6   7
   6   1   3 173267. 14747.2   7
  -1  -6   3 174617. 12390.2   6
   1  -6   3 191423. 11666.7   6
  -6  -1   3 175517. 12788.3   6
  -1  -6  -3 180054. 13059.4   4
  -6   1   3 198450. 13625.2   6
  -6  -1   3 183696. 12430.5   2
   6   1  -3 164829. 12279.5   3
  -6  -1  -3 189199. 17570.1   1
   1  -6  -3 179765. 12456.9   4
   6  -1  -3 177765. 13520.0   3
  -6   1   3 183537. 13133.2   2
  -6   1  -3 177255. 15790.2  10
  -1   6  -3 198970. 19022.1  10
   6  -1   3 220040. 12626.3   5
  -6  -1  -3 214360. 14686.7  10
   1   6  -3 189223. 16651.3  10
   6   1   3 166416. 13336.8   5
  -1   6   3 157984. 13109.5   5
   1   6   3 161428. 14593.3   5
   6  -1   3 175088. 14584.3   8
   1  -6   3 166786. 12412.7   7
   1  -6   5 76560.2 8316.29   7
   6  -1   5 74844.0 9786.08   7
   6   1  -5 83579.0 9541.82   3
  -1  -6  -5 74625.8 9047.05   4
  -1  -6   5 76389.6 8517.42   6
   1  -6   5 76783.6 8051.38   6
  -6  -1   5 72658.8 9165.31   6
   6  -1  -5 75508.3 9387.96   3
   1  -6  -5 74298.7 8051.56   4
  -6   1   5 74738.8 9978.27   6
   1  -6  -5 82869.1 9798.11   3
   6   1   5 68757.6 7887.12   5
  -1   6   5 65665.3 10292.1   5
   1   6   5 76253.5 11474.0   5
  -6   1  -5 82863.8 11051.2  10
  -6  -1  -5 77681.5 9203.52  10
   1   6  -5 90707.6 12317.4  10
   6  -1   5 69384.4 7276.94   5
   1   6  -5 79926.8 11701.7   3
  -1   6  -5 86122.6 13085.4  10
   6  -1   5 84835.2 9249.03   8
  -1  -6   5 83421.0 8022.19   7
   6  -1   7 74159.2 9737.07   7
  -1  -6  -7 86537.7 11558.7   4
   1  -6   7 69873.3 9544.99   6
  -6   1   7 70903.1 12019.8   6
   6   1   7 72276.6 8982.58   5
   6  -2   0 478468. 29127.0   7
  -6  -2   0 541588. 25048.5   4
  -6   2   0 593295. 31410.0   1
   2   6   0 546647. 19635.6   3
  -2  -6   0 538587. 26129.4   4
  -2   6   0 491606. 26639.2  10
  -6  -2   0 579641. 23377.8  10
   2   6   0 549018. 24344.3  10
   2   6   0 459953. 31999.3   9
   2   6   0 525756. 27318.7   5
   2   6   0 568174. 19733.5   3
  -2   6   0 515310. 23911.0   5
   6   2   0 489266. 29513.1   8
   6   2   0 535217. 24867.8   5
  -6   2   0 463713. 25009.5  10
   2  -6   0 510073. 25915.2   7
   6   2  -2 7826.05 2105.61   3
   2   6   2 6885.42 2808.07   5
  -6  -2   2 8847.12 2108.60   2
  -2   6   2 6852.35 2066.63   5
   6   2   2 10507.3 3192.03   5
   6  -2  -2 6313.76 2363.60   3
   2   6  -2 8297.72 2722.98   5
  -6   2   2 7580.86 2537.36   1
   2  -6   2 7762.79 2495.84   7
   6  -2   2 6898.93 3085.17   7
   6  -2  -2 6380.47 2741.82   7
  -2  -6   2 5999.45 2007.96   6
  -6  -2   2 4492.69 1988.90   6
   2  -6   2 9455.65 1950.72   6
  -6   2   2 10329.9 2569.83   6
  -6  -2  -2 8081.44 2871.26   4
  -6  -2  -2 5371.92 3092.09   1
   2   6  -2 8509.73 2245.67   3
  -6  -2   2 7903.44 1366.75   4
   2  -6  -2 5958.99 2046.73   4
  -2  -6   2 7053.87 2149.56   4
  -2  -6  -2 4165.31 1804.50   4
  -6   2  -2 8374.94 3085.21  10
  -2   6  -2 11114.1 3926.96  10
  -6  -2  -2 8024.82 2185.97  10
   2   6  -2 11660.1 2837.32  10
   6   2  -2 5892.01 2217.99   8
  -2   6   2 6761.99 1892.12   2
   2  -6   4 375038. 22244.4   7
   6  -2   4 405077. 26114.9   7
  -6  -2  -4 393090. 25630.9   4
  -6  -2  -4 431876. 28944.7   1
   6   2  -4 348569. 21345.6   3
  -2  -6   4 379327. 22365.1   6
  -2  -6  -4 400535. 23937.8   4
  -6  -2   4 362404. 22844.2   6
  -6   2   4 420768. 23412.7   2
   2  -6   4 444857. 20645.8   6
  -6   2   4 397249. 25718.8   6
   2  -6  -4 418649. 21604.3   4
   6  -2  -4 414882. 24467.5   3
  -2  -6  -4 415944. 26832.8   1
   6  -2   4 397329. 19288.9   5
  -6   2  -4 432256. 28945.8  10
  -2   6  -4 480309. 32503.3  10
   6   2   4 416512. 24791.0   5
  -2   6   4 358036. 23245.9   5
   2   6   4 402610. 28665.7   5
  -6  -2  -4 421764. 22346.8  10
   2   6  -4 387812. 23197.8   3
   6  -2   4 424299. 23442.5   8
   6   2   6 2245.88 1761.69   5
  -2   6   6 1057.26 2211.66   5
   2   6   6 1668.49 1812.29   5
   2  -6  -6 759.930 991.268   3
   2  -6   6 924.187 1522.63   7
   6  -2   6 2784.53 2225.69   7
  -2  -6   6 4115.24 2288.70   6
  -6  -2   6 2105.07 1406.58   6
  -6  -2  -6 2120.76 1579.99   4
   2  -6   6 426.674 1215.45   6
  -6   2   6 3520.62 2932.20   6
  -2  -6  -6 933.447 1454.92   4
   2   6  -6 1817.67 2356.45   3
  -6   2  -6 7869.77 3989.84  10
  -2   6  -6 5470.01 3579.98  10
   6   2  -6 6379.49 3059.09   3
   6  -2  -6 114.053 903.356   3
   3   6  -1 216844. 9393.15   3
   6  -3  -1 196330. 16214.4   7
   6  -3   1 204719. 16788.7   7
  -6  -3   1 177239. 13673.1   6
  -6  -3  -1 197449. 14742.4   4
   3  -6   1 228529. 9827.94   6
  -6  -3   1 214185. 12022.5   4
  -3  -6  -1 207446. 14235.3   4
  -3  -6   1 187881. 13266.6   4
   6   3  -1 227432. 12079.7   3
  -6   3   1 186120. 13457.8  10
  -3   6   1 184156. 14097.3  10
  -6   3  -1 182257. 14389.4  10
  -3   6  -1 190967. 15672.2  10
  -6  -3   1 204796. 11544.4   2
  -3   6   1 174400. 11843.8   2
   3   6   1 199317. 15921.8   5
   3   6   1 215593. 20072.4   9
   6   3   1 202983. 14955.4   5
  -3   6   1 220813. 12019.9   5
   3   6  -1 194022. 17438.2   9
   6   3  -1 188273. 16206.7   8
   3   6  -1 200593. 15099.0   5
   6   3  -1 203439. 13904.3   5
  -3   6  -1 219418. 11892.2   5
   3  -6  -1 199722. 14152.2   7
   3  -6   1 203167. 14167.4   7
   3  -6   3 124311. 11195.7   7
   6  -3   3 109473. 12519.4   7
   6  -3  -3 126021. 13659.4   7
  -6  -3  -3 114535. 12956.2   4
  -3  -6   3 128668. 11593.1   6
  -6  -3   3 120519. 11369.3   6
  -3   6   3 110353. 9625.06   2
  -3  -6  -3 118477. 11701.0   4
   6   3  -3 127591. 9779.41   3
   3  -6   3 138149. 8338.64   6
  -3  -6  -3 137235. 13961.0   1
   3  -6  -3 132368. 9986.48   4
   6  -3  -3 151921. 13242.6   3
  -6   3   3 122759. 11039.9   2
  -6   3  -3 149502. 15233.6  10
  -3   6  -3 155048. 16450.5  10
  -3   6   3 137267. 10385.1   5
   6   3   3 109212. 12147.7   5
   3   6   3 118832. 13580.8   5
  -6  -3  -3 149483. 16814.9   1
   3   6  -3 165102. 10383.1   8
   6   3  -3 131139. 11356.1   8
   3   6  -3 141358. 9983.53   3
   3   6  -3 133575. 12501.5   5
   3  -6  -3 146990. 11907.0   7
   3   6   3 108537. 12829.7   9
   3  -6   5 75202.7 9219.68   7
   6  -3   5 76359.0 10462.4   7
  -6  -3  -5 80829.2 10979.0   4
  -6   3   5 85977.0 9938.91   2
   6   3  -5 84166.0 9416.02   3
  -3  -6  -5 89205.1 11203.4   4
  -3  -6   5 79811.4 9612.51   6
  -6  -3   5 83759.6 10339.6   6
   6  -3  -5 87333.7 10581.7   3
   3  -6  -5 91230.6 8367.55   4
   3  -6  -5 62868.7 9533.41   3
  -6   3  -5 84815.1 12702.1  10
  -3   6   5 75216.4 9718.47   5
   6   3   5 74717.5 9460.03   5
   3   6   5 66985.1 10897.2   5
  -3   6  -5 89412.4 13459.8  10
   3   6   5 59954.1 9631.86   9
   3   6  -5 71691.3 9057.08   3
   4  -6   0 485377. 25946.5   7
   6  -4   0 493506. 28373.1   7
  -6  -4   0 469793. 24055.3   4
  -4  -6   0 476728. 25133.3   4
  -4   6   0 494445. 27256.8  10
   4   6   0 443407. 32034.5   9
   4   6   0 527559. 28890.7   5
   6   4   0 494789. 26935.7   5
  -6   4   0 456319. 25916.6  10
  -4   6   0 507449. 20805.1   5
   6   4  -2 1874.65 986.062   3
   4   6   2 1283.80 1313.00   5
   6   4   2 5116.36 2266.72   5
  -4   6   2 1572.68 921.247   5
  -4   6   2 2803.99 1559.78   2
   4   6  -2 1860.24 1528.90   5
   6   4  -2 1190.30 1549.12   5
   4  -6  -2 4106.23 2130.72   7
   4  -6   2-388.790 1271.68   7
  -6   4  -2 5527.15 2647.11  10
   6  -4  -2 1023.36 940.606   7
  -6   4   2 1734.16 1450.04   2
   6  -4   2 530.926 1139.84   7
  -4  -6  -2 4211.84 2251.75   4
  -4  -6   2 1805.46 1158.38   6
  -6  -4   2 1012.32 1083.29   6
  -6  -4  -2 1468.82 1189.39   4
  -6  -4   2 663.894 790.523   4
  -4  -6   2-471.100 781.612   4
  -4   6  -2 2872.43 2359.50  10
   4   6  -2 898.760 616.893   3
   4   6   2 2267.36 2337.35   9
  -6  -4  -2 3531.75 2190.57   1
   6   4  -2 3942.43 2343.78   8
   4  -6  -4 368607. 21982.3   7
   4  -6   4 356099. 22923.1   7
   4   6  -4 384371. 20453.6   3
   6  -4   4 332101. 24424.4   7
  -4   6   4 333230. 20596.3   2
  -6  -4  -4 346865. 25773.1   4
   6   4  -4 340151. 19762.8   3
  -4  -6   4 382865. 23631.9   6
  -4  -6  -4 372907. 25508.6   4
  -6  -4   4 377140. 23806.9   6
  -6   4   4 359105. 22145.2   2
  -6  -4  -4 397271. 30171.3   1
   6  -4  -4 337255. 23508.3   3
  -4  -6  -4 327517. 27015.3   1
  -6   4  -4 399438. 29297.6  10
  -4   6  -4 414494. 30952.3  10
   6   4   4 333421. 25038.2   5
   4   6   4 301354. 26025.6   5
   4   6   4 339152. 25044.2   9
   6   4   6-162.426 1754.78   5
   4  -6  -6-1517.94 1640.61   3
   4  -6   6-3248.02 2221.49   7
   4   6  -6-1236.60 1851.75   3
   6   4  -6 3226.62 2013.12   3
   5  -6  -1 88497.4 9954.62   7
   5  -6   1 93097.8 10170.0   7
   6  -5  -1 90453.9 10448.5   7
   6  -5   1 90190.5 10691.2   7
  -6  -5   1 103514. 11373.0   6
  -6  -5  -1 86213.8 9585.54   4
  -5  -6  -1 81115.0 9297.32   4
  -6  -5   1 97687.7 8854.03   4
  -5  -6   1 92351.1 9090.21   4
  -6   5   1 101635. 10477.5  10
  -5   6   1 93492.7 10361.6  10
  -6   5  -1 107373. 11747.7  10
  -5   6  -1 84953.0 10784.6  10
   5   6   1 107304. 12626.3   5
   6   5   1 101159. 12100.0   5
   6   5  -1 94114.8 12590.8   8
   5   6  -1 105961. 11661.3   5
   6   5  -1 91072.5 10472.4   5
   5  -6  -3 142445. 12956.8   7
   5  -6   3 146647. 13709.4   7
   6  -5  -3 145102. 13775.5   7
   6  -5   3 154291. 15031.3   7
  -6  -5  -3 159096. 17609.4   1
  -5  -6   3 160100. 14403.8   6
  -6  -5  -3 158968. 16335.9   4
  -6  -5   3 147069. 13886.7   6
  -5  -6  -3 146668. 15225.4   4
  -5  -6  -3 138807. 15914.6   1
  -5   6   3 134236. 11911.2   2
  -6   5   3 142250. 12683.5   2
  -6   5  -3 151744. 16915.3  10
  -5   6  -3 190983. 19296.3  10
   5   6   3 124980. 15395.9   5
   6   5   3 114880. 14416.0   5
   5   6   3 146816. 15423.1   9
   6   5  -3 140173. 12588.5   8
   6   5   5 57688.7 9210.41   5
  -5  -6  -5 59335.4 10769.5   1
   5  -6   5 60523.5 9561.98   7
   6  -5   5 51798.1 9213.14   7
  -6  -5  -5 75059.7 12148.1   1
   6  -6   0 435399. 27056.1   7
  -6  -6   0 400630. 24245.1   4
  -6   6   0 456966. 27751.7  10
   6   6   0 483459. 30205.8   5
   6   6   2-583.295 2887.53   5
  -6   6   2-633.729 740.213   2
   6   6  -2-331.372 1291.95   5
   6  -6  -2-1068.95 1255.15   7
   6  -6   2-432.865 1116.57   7
  -6  -6   2-48.5870 1004.44   6
  -6  -6  -2 2880.69 2236.19   1
  -6  -6  -2 2546.53 2060.72   4
  -6  -6   2-93.1427 589.846   4
  -6   6   2-4447.07 2384.07  10
  -6   6  -2-669.332 2398.22  10
   6   6  -2 1502.03 1578.96   8
  -6  -6  -4 287456. 26647.1   1
   6   6   4 257181. 23652.2   5
   7   0   1 164182. 15032.8   7
   7   0  -1 165571. 15787.8   7
   0  -7   1 163271. 11630.9   6
  -7   0   1 155080. 10652.5   6
   0  -7  -1 165959. 12394.9   4
   0   7  -1 166829. 7827.47   2
  -7   0   1 150747. 10672.0  10
   0   7   1 164030. 12430.0  10
  -7   0  -1 165157. 12551.0  10
   0   7  -1 197316. 16866.0  10
  -7   0  -1 148948. 15787.6   1
   0   7   1 142012. 12018.7   5
   0   7  -1 146718. 11936.2   5
   7   0   1 156379. 14404.9   8
   7   0   3 173289. 15153.5   7
   0  -7   3 139583. 10904.9   6
  -7   0   3 128489. 11181.8   6
   0  -7  -3 127089. 11353.3   4
   7   0  -3 141983. 12116.3   3
  -7   0   3 145430. 12000.9   2
  -7   0  -3 167061. 14887.9  10
   0   7  -3 167668. 17496.4  10
   0   7   3 130907. 12617.9   5
   7   0   3 155412. 14662.1   8
   0  -7   3 126244. 11035.2   7
   0   7   5 64691.9 10569.0   5
   7   0   5 69586.3 9616.33   7
   0  -7   5 57793.2 7617.08   6
   0  -7  -5 59001.3 8155.65   4
  -7   0   5 63770.6 9119.52   6
   7   0  -5 83997.6 10155.9   3
   0   7  -5 54151.2 10122.8   3
  -7   0  -5 65397.9 9503.74  10
   0   7  -5 64803.3 11260.4  10
   7   0   5 72718.2 9345.95   8
   0  -7   5 63064.3 7842.06   7
  -1   7   0 474.906 519.804   2
   1   7   0 10.7471 1136.62   5
  -1   7   0-158.912 1146.21   5
   7   1   0 520.844 494.365   5
   7  -1   0-1816.08 1996.54   7
  -7  -1   0 346.113 599.903   6
  -7  -1   0 441.878 814.861   4
  -1  -7   0 319.749 1030.45   4
   1  -7   0 67.9567 754.787   4
  -7   1   0-695.719 885.465  10
  -1   7   0-290.570 1025.37  10
  -7  -1   0-412.285 685.858  10
   1   7   0-80.2519 868.287  10
  -7  -1   0-2447.00 1844.15   1
   7   1   0 2531.63 2066.85   8
  -7   1   0 1507.26 1935.87   1
   7  -1   2 447656. 27523.9   7
   7  -1  -2 462621. 29209.6   7
  -1  -7   2 418532. 22829.2   6
   1  -7   2 466107. 21373.9   6
  -7  -1   2 401975. 22398.0   6
  -7   1   2 469415. 22523.0   6
  -1  -7  -2 414866. 23624.5   4
   1  -7  -2 415572. 22818.5   4
   7   1  -2 399121. 22184.2   3
   1   7   2 427077. 21971.3  10
   7  -1  -2 416177. 24048.3   3
  -7  -1   2 445751. 20487.5  10
  -7   1  -2 428763. 25541.1  10
  -1   7  -2 519116. 32630.8  10
  -7  -1  -2 504076. 25424.6  10
   1   7  -2 410398. 26363.1  10
  -7  -1  -2 415504. 29944.4   1
  -7  -1   2 428145. 22587.8   2
   1   7   2 394016. 24345.3   5
  -1   7   2 381559. 22521.2   5
   7   1   2 449953. 22569.6   5
  -7   1   2 403817. 23231.0   1
   1   7  -2 480365. 26060.7   9
  -7   1   2 429642. 23791.0   2
   7   1   2 465740. 28447.1   8
   7  -1   2 400611. 25447.4   8
   1   7  -2 413644. 24070.2   5
  -1   7  -2 394313. 22098.6   5
   1  -7   2 406551. 23065.7   7
   7   1  -4 1392.86 1433.04   3
   7   1   4 2664.79 1734.15   5
  -1   7   4 2673.63 1996.79   5
   1   7   4 3525.36 2863.40   5
   7  -1  -4 2622.46 2354.04   3
  -1  -7   4 1479.31 1044.27   7
   1  -7   4 1770.22 1183.27   7
   7  -1   4 1788.01 1867.40   7
  -1  -7   4 2108.05 1400.96   6
   1  -7   4-203.537 639.981   6
  -7  -1   4 1380.77 1406.12   6
  -7   1   4 2629.11 1646.34   6
   1   7  -4 469.365 1072.52   3
  -1  -7  -4 1366.43 1138.15   4
   1  -7  -4 5762.62 2162.40   4
  -7   1  -4 2712.57 1870.49  10
  -1   7  -4 10508.1 5069.81  10
  -7  -1  -4 916.202 1182.73  10
   1   7  -4 1053.00 1143.52  10
  -7  -1   4 2435.73 1651.47   2
   7   1   4 2303.18 1750.83   8
   7  -1   4 3394.59 2176.09   8
  -7   1   4 1530.29 1400.95   2
   7  -1   6 286166. 21675.7   7
  -1  -7   6 293302. 20512.4   6
  -1  -7  -6 290438. 22110.7   4
   1  -7   6 287033. 19621.6   6
  -7  -1   6 272518. 22080.7   6
   1  -7  -6 280900. 19847.4   4
  -1   7   6 266174. 23559.0   5
  -7   1  -6 329096. 24696.6  10
  -1   7  -6 334785. 28453.7  10
   1   7  -6 273607. 24950.7   3
   7   1   6 288585. 19851.5   8
   7  -2   1 124384. 13325.7   7
   7  -2  -1 121484. 13690.6   7
  -2   7  -1 130154. 13304.0  10
  -7  -2  -1 134103. 12728.8   4
  -7  -2   1 117398. 10674.6   6
   2  -7   1 147397. 8928.73   6
  -7  -2   1 138604. 8724.32   4
  -2  -7  -1 129974. 11559.6   4
  -7   2   1 133232. 13078.5   1
  -2   7   1 118359. 8687.65   2
  -2  -7   1 129455. 11094.3   4
   2  -7  -1 122461. 10314.5   4
  -7   2   1 117687. 10203.7  10
  -2   7   1 119595. 11084.6  10
  -7   2  -1 110616. 10791.7  10
  -7  -2  -1 118737. 13241.7   1
   2   7   1 102376. 12681.1   9
   2   7   1 120053. 11979.0   5
   2   7  -1 130923. 14784.0   9
  -2   7   1 121693. 9823.59   5
   7   2   1 135712. 10889.7   5
   7   2   1 137264. 14665.3   8
   2   7  -1 138100. 12438.8   5
   7   2  -1 112796. 12374.8   8
  -2   7  -1 128486. 9767.06   5
   2  -7  -1 140453. 12041.8   7
   2  -7   1 130012. 11416.0   7
   7  -2   3 86160.1 11126.5   7
   7  -2  -3 94164.4 12220.7   7
  -7  -2  -3 68871.5 9835.28   4
  -2  -7   3 94006.1 9710.63   6
  -7  -2   3 94831.2 8677.35   2
  -7  -2   3 69970.1 8630.57   6
  -2  -7  -3 88116.4 10701.3   1
   2  -7   3 87440.2 7252.48   6
  -2  -7  -3 84390.9 9536.96   4
   7   2  -3 80697.6 8225.40   3
   2  -7  -3 91067.7 8929.02   4
  -7  -2  -3 93485.9 13371.2   1
   7  -2  -3 98068.0 10659.4   3
  -7   2   3 82734.3 9233.44   2
  -7   2  -3 89354.4 11382.0  10
  -2   7  -3 110180. 14937.8  10
  -2   7   3 79705.0 8602.44   5
   2   7   3 87289.9 11322.7   5
   7   2   3 87763.7 9849.58   5
   2   7  -3 86283.7 8365.48   3
   2   7  -3 103276. 11059.1   5
   2  -7   3 81166.9 9058.55   7
   2  -7   5 106663. 11355.6   7
   7  -2   5 110824. 13028.6   7
  -7  -2  -5 110538. 12823.4   4
  -7   2   5 124520. 12759.5   2
  -2  -7   5 121869. 12136.3   6
  -2  -7  -5 107916. 12506.4   4
  -7  -2   5 113426. 12474.8   6
   7   2  -5 110152. 11683.6   3
   2  -7  -5 122843. 11014.9   4
   7  -2  -5 118631. 12913.7   3
  -7   2  -5 142336. 15969.2  10
  -2   7  -5 137642. 17766.1  10
   7   2   5 98371.4 10223.5   5
  -2   7   5 101435. 12298.2   5
   2   7   5 103570. 14237.5   5
   2   7  -5 110877. 12200.4   3
   3   7   0-276.561 1714.05   5
   7   3   0 754.520 1272.56   5
  -3   7   0 1186.70 956.088   5
   3  -7   0 1706.84 1614.60   7
   7  -3   0 946.649 1530.69   7
  -7  -3   0 393.712 746.861   4
  -3  -7   0-1426.50 1599.74   4
  -7   3   0 799.214 802.288  10
  -3   7   0-1963.76 1934.33  10
   3   7   0-2701.02 2669.90   9
   7   3   0 2776.06 1754.23   8
   7  -3   2 437297. 28413.7   7
   7  -3  -2 437768. 28888.9   7
  -7  -3  -2 437043. 28232.4   4
  -3  -7   2 447442. 25575.5   6
  -7  -3   2 381567. 24173.5   6
  -7  -3  -2 421334. 29762.6   1
  -3  -7  -2 421676. 24960.3   4
  -3   7   2 381877. 21226.6   2
   7   3  -2 478567. 22395.1   3
  -3  -7   2 429914. 23919.6   4
  -7   3   2 395077. 23167.9  10
  -3   7   2 412840. 24682.7  10
  -7   3  -2 457746. 27557.1  10
  -3   7  -2 462401. 30738.4  10
   3   7   2 434099. 27880.4   5
   7   3   2 427406. 26130.5   5
  -3   7   2 495573. 22630.5   5
   3   7   2 328650. 25946.9   9
  -7   3   2 427141. 24606.4   2
   7   3  -2 402161. 26009.2   8
   3   7  -2 473203. 27086.9   5
   3  -7  -2 431913. 25160.2   7
   3  -7   2 453559. 25006.4   7
  -3   7   4 1182.16 878.953   5
   7   3   4 1910.69 947.650   5
   3   7   4-1017.80 1552.68   5
   7  -3  -4-1928.00 1763.29   3
   3  -7  -4 2727.90 2120.74   7
   3  -7   4-1163.32 1308.42   7
   7  -3   4-468.093 1601.32   7
  -7  -3  -4 5570.10 2414.53   1
  -3  -7   4 3340.60 2061.84   6
  -7  -3   4 257.302 1494.85   6
  -7  -3  -4 2321.39 1913.35   4
  -3  -7  -4 1315.89 1502.97   4
   3  -7  -4 860.977 1266.26   4
  -3  -7  -4 3031.84 2396.46   1
   3   7  -4 1894.39 1183.97   3
  -7   3  -4 5754.57 3739.58  10
  -3   7  -4 1198.24 2618.63  10
   3   7   4 5798.99 3464.41   9
   7   3  -4 921.169 1024.11   3
  -7   3   4 914.309 1024.92   2
   7   3   6 41747.2 6543.66   5
   3   7  -6 2628.65 1983.27   3
   4  -7   1 118142. 11602.7   7
   7  -4  -1 101632. 12469.9   7
   7  -4   1 127451. 14024.9   7
  -7  -4   1 104343. 11591.3   6
  -7  -4  -1 114470. 11584.4   4
  -4  -7  -1 118772. 11618.6   4
  -4  -7   1 112871. 10752.0   4
  -7   4   1 116640. 11304.6  10
  -4   7   1 121487. 12181.1  10
  -7   4  -1 111662. 12064.5  10
  -4   7  -1 116366. 13108.5  10
  -4   7   1 99733.9 9433.89   2
   4   7   1 126459. 13865.9   5
   4   7   1 119342. 15332.2   9
   7   4   1 132211. 13237.7   5
   7   4  -1 136283. 15641.6   8
   4   7  -1 129603. 13282.1   5
   7   4  -1 121726. 11933.5   5
   4  -7  -1 120188. 11886.0   7
   4  -7   3 87342.5 10221.1   7
   7  -4   3 76384.4 11182.0   7
   7  -4  -3 101857. 12990.2   7
  -7  -4  -3 89684.8 12231.7   4
  -4  -7   3 103546. 11624.0   6
  -7  -4   3 101747. 11354.0   6
  -4   7   3 81168.8 8694.93   2
  -4  -7  -3 95612.3 11509.1   4
  -4  -7  -3 83731.1 11910.2   1
   7   4  -3 100269. 8689.29   3
  -7   4   3 94979.5 10405.9   2
  -7   4  -3 102564. 13408.0  10
  -4   7  -3 110529. 15111.0  10
   4   7   3 87336.2 12704.9   5
   7   4   3 78113.1 10959.0   5
   4   7   3 88953.9 11971.5   9
  -7  -4  -3 112955. 15390.8   1
   7   4  -3 90009.2 10404.2   8
   4   7  -3 114382. 12720.7   5
   4  -7  -3 80977.8 10134.1   7
  -4  -7  -5 76081.9 11536.3   1
   7   4  -5 81212.3 9247.39   3
   7   4   5 70576.6 9469.53   5
   5   7   0-1549.62 2314.88   5
   7   5   0 1674.00 1709.59   5
   5  -7   0-2577.97 1895.38   7
   7  -5   0-2073.51 1829.37   7
  -7  -5   0 306.275 764.297   4
  -5  -7   0 1252.46 1344.77   4
  -7   5   0-1703.74 2572.42  10
  -5   7   0 4.01816 1689.96  10
   7   5   0-1726.09 2657.08   8
   5  -7  -2 286628. 21238.3   7
   5  -7   2 287575. 21110.0   7
   7  -5  -2 299670. 23152.0   7
   7  -5   2 282735. 23022.4   7
  -5  -7   2 339176. 23697.1   6
  -7  -5   2 335788. 23233.7   6
  -7  -5  -2 301101. 23283.7   4
  -5  -7  -2 327445. 22913.9   4
  -5  -7   2 305139. 19884.9   4
  -5   7   2 293055. 19337.1   2
  -7   5   2 306759. 21215.7  10
  -5   7   2 320030. 22297.7  10
  -7  -5  -2 309616. 25049.6   1
  -7   5  -2 357647. 25922.9  10
  -5   7  -2 354807. 27118.6  10
  -7   5   2 302642. 21020.5   2
   5   7   2 306948. 25500.9   5
   7   5   2 260626. 22834.2   5
   5   7   2 323237. 25478.9   9
   5   7  -2 333413. 23411.3   8
   7   5  -2 326956. 24314.2   8
   5   7  -2 335867. 24049.1   5
   7   5  -2 323177. 22963.3   5
   7   5   4 11455.8 4491.75   5
  -5  -7  -4 3677.52 3171.70   1
   6  -7  -1 105130. 12414.2   7
   6  -7   1 102707. 12193.8   7
   7  -6  -1 116464. 13526.4   7
   7  -6   1 119436. 13931.6   7
  -6  -7   1 114587. 14253.9   6
  -7  -6   1 118201. 14316.1   6
  -7  -6  -1 111180. 12287.2   4
  -6  -7  -1 96767.2 11584.2   4
  -6  -7   1 107658. 11120.2   4
  -7   6   1 107877. 12383.9  10
  -6   7   1 110754. 12874.0  10
  -7   6  -1 117102. 13935.6  10
  -6   7  -1 112486. 13942.7  10
  -6   7   1 98505.6 11023.9   2
   6   7   1 116786. 15177.1   5
   7   6   1 106106. 14097.7   5
   7   6  -1 112745. 15649.3   8
   6   7  -1 127777. 14905.9   5
   7   6  -1 107725. 13403.8   5
   7   6   3 88339.1 13434.6   5
  -7  -7   0 1341.60 1356.25   4
   8   0   0 419101. 27376.5   7
   0  -8   0 404528. 23139.4   4
  -8   0   0 381503. 20934.0  10
   0   8   0 441413. 26732.8  10
   0   8   0 347915. 21914.6   5
   8   0   0 349837. 24242.9   8
  -8   0   0 359683. 26139.6   1
   0   8   2 11803.0 3651.87   5
  -8   0   2 10916.0 3255.82   2
   0   8  -2 7463.13 2745.21   5
  -8   0  -2 5923.52 3187.65   1
   8   0   2 10487.6 3813.43   7
   0  -8   2 6043.16 2251.02   6
   0  -8  -2 11867.5 3481.64   4
  -8   0   2 8640.82 2455.31  10
   0   8   2 7515.13 2505.07  10
  -8   0  -2 10134.2 3187.57  10
   0   8  -2 4576.67 3063.05  10
   8   0   2 9098.47 3669.26   8
   8   0   4 321763. 23056.0   7
  -8   0   4 300516. 20994.4   2
   0  -8   4 322291. 20021.4   6
   0  -8  -4 307493. 21002.9   4
   8   0  -4 309232. 21612.8   3
  -8   0  -4 357919. 24181.1  10
   0   8  -4 301942. 25841.3  10
   0   8   4 287326. 23078.5   5
   8   0   4 368987. 24434.6   8
   0  -8   4 317597. 21007.7   7
   8  -1   1 91145.8 11478.8   7
   8  -1  -1 92755.0 12107.6   7
  -8  -1  -1 86520.8 10536.4   4
  -1  -8   1 82669.0 9055.95   6
   1  -8   1 95890.4 8307.87   6
  -8  -1   1 88064.0 9096.56   6
  -8   1  -1 89601.4 11529.6   1
  -1  -8  -1 89478.6 9764.50   4
   1  -8  -1 91294.5 9514.21   4
  -1  -8   1 88728.4 9681.33   4
  -8   1   1 78369.4 8338.90  10
  -1   8   1 90173.0 9972.31  10
  -8   1  -1 72832.0 8816.70  10
  -1   8  -1 110389. 13651.3  10
  -8   1   1 94237.7 11491.6   1
   1   8   1 84787.5 9768.11   5
  -1   8   1 74703.2 8465.18   5
   1   8  -1 74781.4 11679.3   9
  -8  -1  -1 77431.0 11792.4   1
   8   1   1 83408.3 11570.7   8
   1   8  -1 90506.4 10083.1   5
  -1   8  -1 77553.3 8440.78   5
   8   1  -1 76939.8 10407.7   8
   1  -8   1 74386.2 9091.26   7
   8  -1   3 83938.2 10953.5   7
  -8  -1  -3 71589.3 9904.45   4
  -1  -8   3 78589.2 9072.86   6
   1  -8   3 90707.7 8356.93   6
  -8  -1  -3 78222.9 11798.2   1
  -8  -1   3 78792.2 9231.74   6
  -8  -1   3 81858.7 9189.46   2
  -1  -8  -3 83499.7 9706.49   4
   1  -8  -3 71075.3 8695.61   4
  -8   1   3 79012.0 9463.43   2
   8   1  -3 74106.1 8725.48   3
   8  -1  -3 83962.4 10037.4   3
  -8   1  -3 78715.7 10788.7  10
   1   8  -3 77373.6 8911.59   3
  -1   8  -3 78065.6 13353.6  10
   1   8   3 77364.6 10426.3   5
  -1   8   3 65329.2 8731.64   5
   8   1   3 80517.6 11121.8   8
   8  -1   3 88398.7 11188.6   8
   1  -8   3 75552.5 9114.58   7
   1  -8   5 128681. 12605.1   7
  -8   1   5 111789. 12715.8   2
  -1  -8   5 110730. 11647.6   6
  -8  -1   5 95773.6 12050.4   6
   1  -8  -5 108638. 11606.7   4
  -8   1  -5 118740. 14005.5  10
  -1   8  -5 127373. 17099.8  10
  -1   8   5 103481. 13246.5   5
   1   8  -5 94420.9 12348.9   3
   8   1   5 113224. 12469.7   8
   8  -1   5 120928. 12377.0   8
  -1  -8   5 108410. 11128.5   7
   8  -2   0 313078. 23306.7   7
  -8  -2   0 293817. 19904.1   6
  -2  -8   0 283327. 19245.6   4
  -2   8   0 277586. 14990.9   2
  -8   2   0 257529. 17931.1  10
  -2   8   0 260038. 19952.1  10
   2   8   0 261901. 23832.2   9
  -8  -2   0 251493. 20643.6   1
   2   8   0 272077. 19795.6   5
  -2   8   0 277215. 16900.8   5
   8   2   0 288857. 23552.4   8
   2  -8   0 301650. 20286.4   7
  -8  -2   2-27.8820 369.512   2
   2   8   2-960.506 1401.85   5
  -2   8   2-643.429 1237.01   5
  -8  -2  -2 2522.03 2733.70   1
   2   8  -2 2850.56 1761.04   5
   2  -8  -2 466.127 979.025   7
   2  -8   2 1622.97 1072.27   7
  -8   2   2-294.236 948.282   2
   8  -2   2-824.206 2462.40   7
   8  -2  -2 3152.87 3031.37   7
  -2  -8   2 2547.39 1727.85   6
  -8  -2   2 1597.53 1239.83   6
  -8  -2  -2-183.024 1156.78   4
  -2  -8  -2 531.060 1588.38   4
   2  -8  -2 941.505 1463.74   4
  -8   2   2-639.076 917.968  10
  -2   8   2 287.277 789.213  10
  -8   2  -2 1912.44 1364.59  10
  -2   8  -2 1865.47 2485.07  10
  -2   8   2-37.7630 545.695   2
   8   2   2 708.912 984.878   8
   2  -8   4 345839. 22493.5   7
   8  -2   4 316441. 24017.5   7
  -8  -2  -4 321466. 23920.9   4
  -2  -8   4 335678. 22312.2   6
  -8  -2   4 291627. 21949.0   6
  -8   2   4 348964. 23069.9   2
  -2  -8  -4 322366. 23013.6   4
   8   2  -4 301756. 20459.8   3
   2  -8  -4 309388. 20674.9   4
   8  -2  -4 351916. 24402.4   3
  -8   2  -4 326240. 25751.7  10
  -2   8  -4 382327. 32422.5  10
   2   8   4 307698. 25893.1   5
  -2   8   4 292316. 20922.5   5
   8   2   4 334073. 23895.5   8
  -2  -8   4 316472. 20753.0   7
   2  -8  -4 319237. 22618.1   7
   8  -3   1 121042. 14306.2   7
   8  -3  -1 113682. 14068.2   7
  -3  -8   1 129723. 13110.7   6
  -8  -3   1 113986. 12357.5   6
  -8  -3  -1 117023. 12425.2   4
  -3  -8  -1 121209. 12223.2   4
  -3   8   1 101564. 9058.64   2
  -3  -8   1 127459. 12130.4   4
  -8  -3  -1 118246. 14165.5   1
  -8   3   1 107168. 10996.7  10
  -3   8   1 108087. 11876.8  10
  -8   3  -1 105170. 11734.5  10
  -3   8  -1 124635. 14251.1  10
   3   8   1 113102. 14422.4   9
   3   8   1 132921. 13935.9   5
   3   8  -1 123249. 14764.8   9
   8   3   1 147522. 16927.0   8
   8   3  -1 119822. 14689.0   8
   3   8  -1 130377. 13399.9   5
   3  -8  -1 126400. 12742.0   7
   3  -8   1 126214. 12492.8   7
   3   8   3 51810.7 9467.92   5
  -8   3   3 51942.9 7886.81   2
   3   8  -3 46837.8 8205.33   5
  -3   8   3 52027.4 6761.20   2
   3  -8   3 50941.8 7830.26   7
   8  -3   3 46190.0 8702.57   7
  -3  -8   3 66501.5 9167.21   6
  -8  -3   3 52175.4 8422.85   6
  -3  -8  -3 66231.0 9341.10   4
   8   3  -3 56561.9 7112.27   3
  -8  -3  -3 51201.1 9236.89   4
  -8   3   3 55775.3 7635.81  10
  -8  -3  -3 58317.0 11211.2   1
  -3   8   3 55858.1 8452.97  10
  -8   3  -3 55723.4 9806.45  10
  -3   8  -3 57493.9 11542.1  10
  -3  -8  -3 52677.6 9256.08   1
   3   8   3 43730.5 8452.39   9
   8   3   3 66536.8 10233.9   8
   3  -8  -3 58647.4 8864.25   7
   8  -4   0 235362. 21493.8   7
  -8  -4   0 247097. 21379.7   6
  -4  -8   0 277813. 19709.4   4
  -8   4   0 259272. 19497.0  10
  -4   8   0 252644. 20535.4  10
  -4   8   0 256641. 17027.4   2
   4   8   0 253647. 24003.8   9
   4   8   0 286248. 22351.3   5
   8   4   0 277563. 25890.8   8
   8   4   0 278574. 20639.4   5
   4  -8   0 293195. 20870.4   7
  -4   8   2 1880.89 1299.20   2
   4   8   2 2458.74 1786.11   5
   8   4   2 1147.81 1149.15   5
   4   8  -2 1713.49 1696.88   5
  -8   4   2-1331.56 1476.69   2
   4  -8  -2 2087.08 1275.56   7
   4  -8   2 2939.45 1873.89   7
   8  -4   2 160.195 1794.54   7
   8  -4  -2 3528.78 3055.96   7
  -4  -8   2 2403.50 2051.59   6
  -8  -4   2 1330.86 1327.59   6
  -8  -4  -2 1767.85 963.801   4
  -4  -8  -2 1604.87 1688.64   4
  -4  -8   2 1682.53 1479.29   4
  -8   4   2 2821.27 1961.86  10
  -4   8   2 1208.30 1468.36  10
  -8   4  -2 265.778 1815.23  10
  -4   8  -2-1662.79 2562.46  10
  -8  -4  -2 2445.45 2941.89   1
   4   8   2 1886.87 1322.67   9
   8   4   2 2897.70 2278.72   8
   8   4  -2 2651.60 2241.88   8
   5  -8  -1 57622.8 9250.04   7
   8   5   1 56444.8 9527.44   5
   8   5  -1 61677.7 9779.90   5
   8  -5   1 48668.9 9339.88   7
   8  -5  -1 40182.8 8562.60   7
  -5  -8   1 61874.2 8578.01   4
  -8  -5   1 64705.2 10486.5   6
  -8  -5  -1 45233.5 7907.18   4
  -5   8   1 55408.5 7627.44   2
  -5  -8  -1 55819.5 8764.15   4
  -8   5   1 53770.5 8408.19  10
  -5   8   1 54045.8 8921.27  10
  -8   5  -1 65461.8 10079.7  10
  -5   8  -1 56887.5 10125.0  10
   8   5  -1 80618.4 13436.0   8
   8   5   3 34200.1 7565.32   5
   5  -8  -3 59739.0 9294.13   7
   8   6   0 262072. 23408.7   5
   0  -9   1 117489. 11211.4   6
  -9   0  -1 133778. 15726.3   1
   0  -9  -1 134133. 12996.8   4
   0   9   1 123989. 12472.9   5
   0   9  -1 118538. 12158.5   5
   9   0   1 120993. 14474.9   8
  -9   0   1 117835. 14075.3   1
   0  -9   3 104550. 10513.8   6
  -9   0   3 108162. 12073.5   2
   0   9   3 88642.3 11491.6   5
   9   0   3 102721. 12968.1   8
   0  -9   3 103713. 11577.7   7
   1   9   0-1232.88 1509.25   5
  -1   9   0 1929.53 1478.54   5
   1  -9   0 1004.00 1361.27   7
  -9   1   0 2058.74 1726.85   1
   9  -1   0 2321.96 2700.53   7
  -9  -1   0-1877.30 1902.37   1
  -1  -9   0-21.8144 932.780   4
  -9   1   0 1721.24 1420.04  10
  -1   9   0-4047.56 2683.87  10
   1   9   0 1954.85 2425.45   9
   9   1   0 684.527 1071.78   8
   9  -1   2 330948. 24344.1   7
  -1  -9   2 298618. 20854.9   6
  -9  -1  -2 328882. 27227.5   1
  -1  -9  -2 308536. 21762.3   4
   1  -9  -2 322323. 21875.0   4
  -9   1   2 304553. 19721.6  10
  -9  -1   2 336767. 22408.2   2
  -9   1  -2 325502. 23244.8  10
  -9   1   2 317503. 22609.6   2
   1   9   2 307811. 22729.1   5
  -1   9   2 291057. 20806.7   5
   9   1   2 344393. 26249.4   8
   1   9  -2 347573. 23350.9   5
  -9  -1   2 266658. 21710.8   1
  -1   9  -2 334301. 21522.9   5
   1  -9   2 340902. 22734.4   7
   9  -2   1 104197. 13220.2   7
   9  -2  -1 102334. 13454.6   7
  -2  -9   1 99125.5 11356.5   6
  -2  -9  -1 107603. 11866.4   4
  -2  -9   1 108476. 11878.2   4
  -9   2   1 94474.8 10502.8  10
  -2   9   1 88543.1 11303.8  10
  -9   2  -1 87865.6 10984.8  10
  -2   9  -1 116062. 15203.2  10
   2   9   1 73278.4 11688.6   9
   2   9   1 101540. 12220.0   5
  -2   9   1 95799.5 9870.13   5
  -9  -2   1 87894.4 11890.8   1
   9   2   1 99102.3 13949.6   8
   2   9  -1 100724. 11952.6   5
   9   2  -1 90079.9 12915.9   8
  -9  -2  -1 108009. 14811.8   1
  -2   9  -1 107253. 10320.5   5
   2  -9  -1 122193. 13038.3   7
   2  -9   1 96234.1 11472.7   7
  -2  -9   3 70560.2 9675.62   6
   2  -9  -3 70596.7 9245.92   4
  -9  -2  -3 63173.8 9988.65   4
  -9   2   3 59769.4 8069.66  10
  -2   9   3 54532.1 8776.97  10
  -9   2  -3 54450.0 9601.37  10
  -2   9  -3 77877.5 14101.0  10
   2  -9  -3 64876.6 9683.77   7
   9  -3   0-576.796 1266.56   7
  -9  -3   0-2348.06 2153.39   1
  -3  -9   0 713.479 1204.78   4
  -9   3   0-704.256 1534.88  10
  -3   9   0 691.993 1292.38  10
   3   9   0-3205.34 2783.66   9
  -9  -3   2 326566. 24254.4   6
  -9   3   2 304465. 20996.0  10
  -3   9   2 286895. 22247.3  10
  -9   3  -2 308352. 24135.4  10
  -3   9  -2 347533. 29656.3  10
   3   9   2 271998. 23383.7   9
   9  -4  -1 95556.8 13317.8   7
  -9  -4   1 109629. 14066.1   6
  -9  -4  -1 77180.9 12763.1   6
   4   9   1 99762.3 14450.9   9
   0   0   0    0.00    0.00   0
;
_shelx_hkl_checksum              15897

# END of CIF
