# Supplementary material for: Synthesis and Characterization of Single Crystal Zircon-Hafnon Zr(1–x)Hf(x)SiO4 Solid Solutions and the Comparison with the Reaction Products of a TEOS-Based Hydrothermal Route
Source: ACS Omega. 2024 Mar 25;9(14):15781–803. doi: 10.1021/acsomega.3c06960 (PMC11007697; doi:10.1021/acsomega.3c06960)
Supplement: Supplementary file 2 — ao3c06960_si_002.zip [file ao3c06960_si_002.zip › 2285668_ZrHf_3_1.cif]

####################################################################### 
# 
# This file contains crystal structure data downloaded from the 
# Cambridge Structural Database (CSD) hosted by the Cambridge 
# Crystallographic Data Centre (CCDC).
# 
# Full information about CCDC data access policies and citation 
# guidelines are available at http://www.ccdc.cam.ac.uk/access/V1 
# 
# Audit and citation data items may have been added by the CCDC. 
# Please retain this information to preserve the provenance of 
# this file and to allow appropriate attribution of the data. 
# 
#######################################################################

data_global

#------------------ AUDIT DETAILS -------------------------------------------#

_audit_creation_date             2023-01-21
_audit_creation_method           'WinGX routine CIF_UPDATE'
_audit_conform_dict_name         cif_core.dic
_audit_conform_dict_version      2.4.3
_audit_conform_dict_location     ftp://ftp.iucr.org/pub/cif_core.dic
_audit_update_record             ?

#------------------ AUTHOR DETAILS -------------------------------------------#

# Name and address of author for correspondence

_publ_contact_author_name        'Neumann, Andreas'
_publ_contact_author_address     
;
Martin-Luther University Halle-Wittenberg
Institute of Geoscience and Geography
Department of Mineralogy and Geochemistry
Von Seckendorff Platz 3, D-06120 Halle (Saale)
Germany
;
_publ_contact_author_email       andreas.neumann@geo.uni-halle.de
_publ_contact_author_fax         ' '
_publ_contact_author_phone       ' '


# Insert blank lines between references

_publ_section_references         
;
Blessing, R. H. (1995) Acta Cryst., A51, 33-38.

Blessing, R. H. (1987) Cryst. Rev. 1, 3-58.

Blessing, R. H. (1989) J. Appl. Cryst. 22, 396-397.

Bruker (2012) APEX2 (Version 2012.10-0), SAINT (version 8.27B), SADABS
(version 2012/1), BrukerAXS Inc, Madison, Wisconsin, USA.

ABSCOR: Higashi, T. (1995). ABSCOR. Rigaku Corporation, Tokyo, Japan.

CAD-4 Software: Enraf-Nonius (1989). CAD-4 Software (or CAD-4 EXPRESS).
Enraf-Nonius, Delft, The Netherlands.

Cambridge Structural Database: Allen, F. R. (2002). Acta Cryst. B58, 380-388.

CAMERON: Watkin, D. J., Prout, C. K. & Pearce, L. J. (1996). CAMERON.
Chemical Crystallography Laboratory, Oxford, England.

CrysAlis CCD, CrysAlis RED and associated programs: Oxford Diffraction (2006).
Program name(s). Oxford Diffraction Ltd, Abingdon, England.

CRYSTALS: Betteridge, P. W., Carruthers, J. R., Cooper, R. I., Prout, K. &
Watkin, D. J. (2003). J. Appl. Cryst. 36, 1487.

COLLECT: Nonius (1998). COLLECT. Nonius BV, Delft, The Netherlands.

DENZO/SCALEPACK:  Otwinowski, Z. & Minor, W. (1997). Methods in Enzymology,
Vol. 276, Macromolecular Crystallography, Part A, edited by C. W. Carter Jr
& R. M. Sweet, pp. 307-326. New York: Academic Press.

DIAMOND: Brandenburg, K.(2006). DIAMOND. Crystal Impact GbR, Bonn, Germany.

DIF4 and REDU4: Stoe & Cie (1991). Program name(s). Stoe & Cie, Darmstadt,
Germany.

DIFABS: Walker, N. &  Stuart, D. (1983). Acta Cryst., A39, 158 - 166.

DIRAX: Duisenberg, A. J. M. (1992). J. Appl. Cryst. 25, 92-96.

DIRDIF-2008: Beurskens, P.T., Beurskens, G., de Gelder, R., Garci\'ia-Granda,
S., Gould, R.O. & Smits, J.M.M. (2008) The DIRDIF-2008 program
system, Crystallography Laboratory, Radboud University  Nijmegen,
The Netherlands.

EDMA: Palatinus, L., Prathapa, S. J. & van Smaalen, S. (2012) J. Appl. Cryst.
45, 575-580.

enCIFer: Allen, F. H., Johnson, O., Shields, G. P., Smith, B. R. & Towler,
M. (2004). J. Appl. Cryst. 37, 335-338.

EVALCCD: Duisenberg, A. J. M., Kroon-Batenburg, L. M. J. & Schreurs,
A. M. M. (2003). J. Appl. Cryst. 36, 220-229.

JANA2000: Petricek, V. & Dusek, M. (2000). JANA2000. Institute of Physics,
Czech Academy of Sciences, Prague, Czech Republic.

MERCURY: Macrae, C. F., Bruno, I. J., Chisholm, J. A., Edgington,
P. R., McCabe, P., Pidcock, E., Rodriguez-Monge, L., Taylor, R.,
van de Streek, J. & Wood, P. A. (2008). J. Appl. Cryst. 41, 466-470.

MOGUL: Bruno, I. J., Cole, J. C., Kessler, M., Luo, J., Motherwell,
W. D. S., Purkis, L. H., Smith, B. R., Taylor, R., Cooper, R. I., Harris,
S. E. & Orpen, A. G. (2004). J. Chem. Inf. Comput. Sci. 44, 2133-2144.

ORTEPII: Johnson, C. K. (1976). ORTEPII. Report ORNL-5138. Oak Ridge
National Laboratory, Tennessee, USA.

ORTEPIII:  Burnett, M. N. & Johnson, C. K. (1996). ORTEPIII.
Report ORNL-6895. Oak Ridge National Laboratory, Tennessee, USA.

ORTEP-3: Farrugia, L. J. (2012). J. Appl. Cryst. 45, 849-854.

PARST: Nardelli, M. (1995). J. Appl. Cryst. 28, 659.

PLATON: Spek, A. L. (2009). Acta. Cryst. D65, 148-155.

PROCESS: Rigaku (1996). PROCESS. Rigaku Corporation, Tokyo, Japan.

PROCESS-AUTO: Rigaku (1998). PROCESS-AUTO. Rigaku Corporation, Tokyo, Japan.

PublCIF: Westrip, S. P. (2010). J. Appl. Cryst. 43, 920-925.

SCHAKAL: Keller, E. (1999) University of Freiburg, Germany.

SHELX: Sheldrick, G. M. (2015). Acta Cryst. C71, 3-8.

SHELXD: Schneider, T. R. & Sheldrick, G. M. (2002) Acta Cryst. D58, 1772-1779.

SHELXT: Sheldrick, G. M. (2015). Acta Cryst. A71, 3-8.

SIR92: Altomare, A., Cascarano, G., Giacovazzo, C., Guagliardi, A., Burla,
M. C., Polidori, G. & Camalli, M. (1994). J. Appl. Cryst. 27, 435.

SIR97: Altomare, A., Burla, M. C., Camalli, M., Cascarano, G. L.,
Giacovazzo, C., Guagliardi, A., Moliterni, A. G. G., Polidori, G. &
Spagna, R. (1999). J. Appl. Cryst. 32, 115-119.

SIR2002: Burla, M. C., Camalli, M., Carrozzini, B., Cascarano, G. L.,
Giacovazzo, C., Polidori, G. & Spagna, R. (2003). J. Appl. Cryst. 36, 1103.

SIR2004: Burla, M. C., Caliandro, R., Camalli, M., Carrozzini, B.,
Cascarano, G. L., De Caro, L., Giacovazzo, C., Polidori, G. & Spagna, R.
(2005). J. Appl. Cryst. 38, 381-388.

SIR2008 & IL MILIONE: Burla, M. C., Caliandro, R., Camalli, M., Carrozzini, B.,
Cascarano, G. L., De Caro, L., Giacovazzo, C., Polidori, G., Siliqi, D.,
& Spagna, R. (2007). J. Appl. Cryst. 40, 609-613.

SIR2011: Burla, M. C., Caliandro, R., Camalli, M., Carrozzini, B.,
Cascarano, G. L., Giacovazzo, C., Mallamo, M., Mazzone, A., Polidori, G.
& Spagna, R. (2012). J. Appl. Cryst. 45, 357-361.

SUPERFLIP: Palatinus, L. & Chapuis, G. (2007) J. Appl. Cryst. 40, 786-790.

TEXSAN: Molecular Structure Corporation & Rigaku (2000). TEXSAN. MSC,
The Woodlands, Texas, USA, and Rigaku Corporation, Tokyo, Japan.

WinGX: Farrugia, L. J. (2012). J. Appl. Cryst. 45, 849-854.

X-AREA, X-RED, X-RED32, X-SHAPE:  Stoe & Cie (2002). Program name(s).
Stoe & Cie GmbH, Darmstadt, Germany.

XCAD4: Harms, K. & Wocadlo, S. (1995). XCAD4. University of Marburg, Germany.

XSCANS: Siemens (1994). XSCANS. Siemens Analytical X-ray Instruments Inc.,
Madison, Wisconsin, USA.

;

#------------------  SECTION 2. COMPOUND(S) DETAILS -------------------------#

data_shelx
_database_code_depnum_ccdc_archive 'CCDC 2285668'
loop_
_audit_author_name
_audit_author_address
'Andreas Neumann'
;Martin Luther University Halle Wittenberg, Institute of Geosciences and Geography
Germany
;
_audit_update_record             
;
2023-07-30 deposited with the CCDC.	2023-08-06 downloaded from the CCDC.
;
# start Validation Reply Form
_vrf_PLAT051_shelx               
;
PROBLEM: Mu(calc) and Mu(CIF) Ratio Differs from 1.0 by .      12.81 %
RESPONSE: Zr(1-x)Hf(x)SiO4 (x=0.25) is a solid solution. Due to possible zoning effects during crystal growth the refined Zr-Hf ratio is different compared to the weighed Zr-Hf ratio,  which has been originally supplied for the preparation of the solid solution. 
;
_vrf_PLAT043_shelx               
;
PROBLEM: Calculated and Reported Mol. Weight Differ by ..      16.77 Check
RESPONSE: Zr(1-x)Hf(x)SiO4 (x=0.25) is a solid solution. Due to possible zoning effects during crystal growth the refined Zr-Hf ratio is different compared to the weighed Zr-Hf ratio,  which has been originally supplied for the preparation of the solid solution. 
;
# Added during the CSD deposition process: Sunday 30 July 2023 08:07 AM
# end Validation Reply Form


_audit_creation_date             2023-01-21T20:09:39-00:00
_audit_creation_method           'WinGX routine CIF_UPDATE'
_audit_conform_dict_name         cif_core.dic
_audit_conform_dict_version      2.4.5
_audit_conform_dict_location     ftp://ftp.iucr.org/pub/cif_core.dic
_publ_requested_category         FI

#----------------------------------------------------------------------------#
#                   CHEMICAL INFORMATION                                     #
#----------------------------------------------------------------------------#

_chemical_formula_moiety         'O4  Si1  Zr1  Hf0'
_chemical_formula_sum            'Hf0.25 O4 Si Zr0.75'
_chemical_formula_weight         205.13

#----------------------------------------------------------------------------#
#                   UNIT CELL INFORMATION                                    #
#----------------------------------------------------------------------------#

_symmetry_cell_setting           tetragonal
_symmetry_space_group_name_H-M   'I 41/a m d'
_symmetry_space_group_name_Hall  '-I 4bd 2'
_symmetry_Int_Tables_number      141
loop_
_symmetry_equiv_pos_as_xyz
'x, y, z'
'x, -y, -z'
'-x+1/2, -y, z+1/2'
'-x+1/2, y, -z+1/2'
'y+1/4, x+3/4, -z+1/4'
'y+1/4, -x+1/4, z+3/4'
'-y+1/4, x+3/4, z+1/4'
'-y+1/4, -x+1/4, -z+3/4'
'x+1/2, y+1/2, z+1/2'
'x+1/2, -y+1/2, -z+1/2'
'-x+1, -y+1/2, z+1'
'-x+1, y+1/2, -z+1'
'y+3/4, x+5/4, -z+3/4'
'y+3/4, -x+3/4, z+5/4'
'-y+3/4, x+5/4, z+3/4'
'-y+3/4, -x+3/4, -z+5/4'
'-x, -y, -z'
'-x, y, z'
'x-1/2, y, -z-1/2'
'x-1/2, -y, z-1/2'
'-y-1/4, -x-3/4, z-1/4'
'-y-1/4, x-1/4, -z-3/4'
'y-1/4, -x-3/4, -z-1/4'
'y-1/4, x-1/4, z-3/4'
'-x+1/2, -y+1/2, -z+1/2'
'-x+1/2, y+1/2, z+1/2'
'x, y+1/2, -z'
'x, -y+1/2, z'
'-y+1/4, -x-1/4, z+1/4'
'-y+1/4, x+1/4, -z-1/4'
'y+1/4, -x-1/4, -z+1/4'
'y+1/4, x+1/4, z-1/4'

_cell_length_a                   6.5828(5)
_cell_length_b                   6.5828(5)
_cell_length_c                   5.9642(7)
_cell_angle_alpha                90
_cell_angle_beta                 90
_cell_angle_gamma                90
_cell_volume                     258.45(5)
_cell_formula_units_Z            4
_cell_measurement_temperature    295(2)
_cell_measurement_reflns_used    1194
_cell_measurement_theta_min      4.5260
_cell_measurement_theta_max      32.9310
_cell_measurement_wavelength     0.71073

#----------------------------------------------------------------------------#
#                   CRYSTAL INFORMATION                                      #
#----------------------------------------------------------------------------#

_exptl_crystal_description       fragment
_exptl_crystal_size_max          0.116
_exptl_crystal_size_mid          0.075
_exptl_crystal_size_min          0.066
_exptl_crystal_density_diffrn    5.272
_exptl_crystal_density_method    'not measured'
_exptl_crystal_F_000             376

#----------------------------------------------------------------------------#
#                   ABSORPTION CORRECTION                                    #
#----------------------------------------------------------------------------#

_exptl_absorpt_coefficient_mu    13.531
_exptl_absorpt_correction_T_min  0.404
_exptl_absorpt_correction_T_max  0.540
_exptl_absorpt_correction_type   analytical
_exptl_absorpt_process_details   
;
CrysAlisPro 1.171.40.84a (Rigaku Oxford Diffraction, 2020)
Analytical numeric absorption correction using a multifaceted crystal
model based on expressions derived by R.C. Clark & J.S. Reid.
(Clark, R. C. & Reid, J. S. (1995). Acta Cryst. A51, 887-897)
Empirical absorption correction using spherical harmonics,
implemented in SCALE3 ABSPACK scaling algorithm.
;

#----------------------------------------------------------------------------#
#                   DATA COLLECTION                                          #
#----------------------------------------------------------------------------#

_diffrn_ambient_temperature      295(2)
_diffrn_measurement_device_type  'Xcalibur, Ruby, Gemini ultra'
_diffrn_radiation_wavelength     0.71073
_diffrn_radiation_type           MoK\a
_diffrn_radiation_probe          x-ray
_diffrn_standards_number         0
_diffrn_standards_interval_time  .
_diffrn_standards_interval_count .
_diffrn_standards_decay_%        ?
_diffrn_reflns_av_R_equivalents  0.0447
_diffrn_reflns_av_unetI/netI     0.0159
_diffrn_reflns_number            2246
_diffrn_reflns_limit_h_min       -9
_diffrn_reflns_limit_h_max       9
_diffrn_reflns_limit_k_min       -9
_diffrn_reflns_limit_k_max       9
_diffrn_reflns_limit_l_min       -8
_diffrn_reflns_limit_l_max       8
_diffrn_reflns_theta_min         4.612
_diffrn_reflns_theta_max         31.927
_diffrn_reflns_theta_full        25.242
_diffrn_measured_fraction_theta_full 1
_diffrn_measured_fraction_theta_max 1
_diffrn_reflns_Laue_measured_fraction_full 1
_diffrn_reflns_Laue_measured_fraction_max 1
_diffrn_reflns_point_group_measured_fraction_full 1
_diffrn_reflns_point_group_measured_fraction_max 1
_reflns_Friedel_coverage         0
_reflns_number_total             133
_reflns_number_gt                130
_reflns_threshold_expression     'I > 2\s(I)'

#----------------------------------------------------------------------------#
#                   COMPUTER PROGRAMS USED                                   #
#----------------------------------------------------------------------------#

_computing_structure_solution    'SHELXS-2013/1 (Sheldrick, 2008)'
_computing_structure_refinement  'SHELXL-2018/3 (Sheldrick, 2018)'
_computing_molecular_graphics    'Ortep for Windows (Farrugia, 2012)'
_computing_publication_material  'WinGX publication routines (Farrugia, 2012)'

#----------------------------------------------------------------------------#
#                   STRUCTURE SOLUTION                                       #
#----------------------------------------------------------------------------#

_atom_sites_solution_primary     direct
_atom_sites_solution_secondary   direct

#----------------------------------------------------------------------------#
#                   REFINEMENT INFORMATION                                   #
#----------------------------------------------------------------------------#

_shelx_SHELXL_version_number     2018/3
_refine_ls_structure_factor_coef Fsqd
_refine_ls_matrix_type           full
_refine_ls_weighting_scheme      calc
_refine_ls_weighting_details     
'w=1/[\s^2^(Fo^2^)+(0.0211P)^2^] where P=(Fo^2^+2Fc^2^)/3'
_refine_ls_hydrogen_treatment    undef
_refine_ls_extinction_method     'SHELXL-2018/3 (Sheldrick 2018)'
_refine_ls_extinction_expression Fc^*^=kFc[1+0.001xFc^2^\l^3^/sin(2\q)]^-1/4^
_refine_ls_extinction_coef       0.0161(17)
_refine_ls_number_reflns         133
_refine_ls_number_parameters     13
_refine_ls_number_restraints     0
_refine_ls_number_constraints    0
_refine_ls_R_factor_all          0.0128
_refine_ls_R_factor_gt           0.0127
_refine_ls_wR_factor_ref         0.0338
_refine_ls_wR_factor_gt          0.0337
_refine_ls_goodness_of_fit_ref   1.151
_refine_ls_restrained_S_all      1.151
_refine_ls_shift/su_max          0
_refine_ls_shift/su_mean         0
_refine_diff_density_max         0.588
_refine_diff_density_min         -0.708
_refine_diff_density_rms         0.133

#----------------------------------------------------------------------------#
#                   CONSTRAINTS AND RESTRAINTS                               #
#----------------------------------------------------------------------------#


#----------------------------------------------------------------------------#
#                   ATOMIC TYPES, COORDINATES AND THERMAL PARAMETERS         #
#----------------------------------------------------------------------------#

loop_
_atom_type_symbol
_atom_type_description
_atom_type_scat_dispersion_real
_atom_type_scat_dispersion_imag
_atom_type_scat_source
O O 0.0106 0.006 'International Tables Vol C Tables 4.2.6.8 and 6.1.1.4'
Si Si 0.0817 0.0704 'International Tables Vol C Tables 4.2.6.8 and 6.1.1.4'
Zr Zr -2.9673 0.5597 'International Tables Vol C Tables 4.2.6.8 and 6.1.1.4'
Hf Hf -0.583 6.1852 'International Tables Vol C Tables 4.2.6.8 and 6.1.1.4'

loop_
_atom_site_label
_atom_site_type_symbol
_atom_site_fract_x
_atom_site_fract_y
_atom_site_fract_z
_atom_site_U_iso_or_equiv
_atom_site_adp_type
_atom_site_occupancy
_atom_site_site_symmetry_order
_atom_site_calc_flag
_atom_site_refinement_flags_posn
_atom_site_refinement_flags_adp
_atom_site_refinement_flags_occupancy
_atom_site_disorder_assembly
_atom_site_disorder_group
Hf1 Hf 0 0.75 0.125 0.00287(17) Uani 0.202(7) 8 d S T P . .
Zr2 Zr 0 0.75 0.125 0.00287(17) Uani 0.798(7) 8 d S T P . .
Si3 Si 0 0.75 -0.375 0.0036(4) Uani 1 8 d S T P . .
O4 O 0.3159(2) 0.75 0.0545(3) 0.0066(5) Uani 1 2 d S T P . .

loop_
_atom_site_aniso_label
_atom_site_aniso_U_11
_atom_site_aniso_U_22
_atom_site_aniso_U_33
_atom_site_aniso_U_23
_atom_site_aniso_U_13
_atom_site_aniso_U_12
Hf1 0.00308(18) 0.00308(18) 0.0024(2) 0 0 0
Zr2 0.00308(18) 0.00308(18) 0.0024(2) 0 0 0
Si3 0.0042(5) 0.0042(5) 0.0026(7) 0 0 0
O4 0.0056(8) 0.0086(9) 0.0055(9) 0 0.0004(6) 0


#----------------------------------------------------------------------------#
#                   MOLECULAR GEOMETRY                                       #
#----------------------------------------------------------------------------#

_geom_special_details            
;
 All esds (except the esd in the dihedral angle between two l.s. planes)
 are estimated using the full covariance matrix.  The cell esds are taken
 into account individually in the estimation of esds in distances, angles
 and torsion angles; correlations between esds in cell parameters are only
 used when they are defined by crystal symmetry.  An approximate (isotropic)
 treatment of cell esds is used for estimating esds involving l.s. planes.
;
loop_
_geom_bond_atom_site_label_1
_geom_bond_atom_site_label_2
_geom_bond_distance
_geom_bond_site_symmetry_2
_geom_bond_publ_flag
Hf1 O4 2.1219(15) . ?
Hf1 O4 2.1219(15) 5_455 ?
Hf1 O4 2.1219(15) 18 ?
Hf1 O4 2.1219(15) 31_465 ?
Hf1 O4 2.2633(17) 15_544 ?
Hf1 O4 2.2633(17) 25_565 ?
Hf1 O4 2.2633(17) 21_675 ?
Hf1 O4 2.2633(17) 10_465 ?
Hf1 Si3 2.9821(4) 1_556 ?
Hf1 Si3 2.9821(4) . ?
Hf1 Hf1 3.6134(2) 25_565 ?
Hf1 Hf1 3.6134(2) 17_565 ?
Si3 O4 1.6167(16) 21_675 ?
Si3 O4 1.6167(16) 10_464 ?
Si3 O4 1.6167(16) 15_544 ?
Si3 O4 1.6167(16) 25_564 ?

loop_
_geom_angle_atom_site_label_1
_geom_angle_atom_site_label_2
_geom_angle_atom_site_label_3
_geom_angle
_geom_angle_site_symmetry_1
_geom_angle_site_symmetry_3
_geom_angle_publ_flag
O4 Hf1 O4 92.253(18) . 5_455 ?
O4 Hf1 O4 157.13(9) . 18 ?
O4 Hf1 O4 92.253(18) 5_455 18 ?
O4 Hf1 O4 92.253(18) . 31_465 ?
O4 Hf1 O4 157.13(9) 5_455 31_465 ?
O4 Hf1 O4 92.253(18) 18 31_465 ?
O4 Hf1 O4 80.36(4) . 15_544 ?
O4 Hf1 O4 133.80(5) 5_455 15_544 ?
O4 Hf1 O4 80.36(4) 18 15_544 ?
O4 Hf1 O4 69.07(7) 31_465 15_544 ?
O4 Hf1 O4 69.07(7) . 25_565 ?
O4 Hf1 O4 80.36(4) 5_455 25_565 ?
O4 Hf1 O4 133.80(5) 18 25_565 ?
O4 Hf1 O4 80.36(4) 31_465 25_565 ?
O4 Hf1 O4 135.52(5) 15_544 25_565 ?
O4 Hf1 O4 80.36(4) . 21_675 ?
O4 Hf1 O4 69.07(7) 5_455 21_675 ?
O4 Hf1 O4 80.36(4) 18 21_675 ?
O4 Hf1 O4 133.80(5) 31_465 21_675 ?
O4 Hf1 O4 64.73(8) 15_544 21_675 ?
O4 Hf1 O4 135.52(5) 25_565 21_675 ?
O4 Hf1 O4 133.80(5) . 10_465 ?
O4 Hf1 O4 80.36(4) 5_455 10_465 ?
O4 Hf1 O4 69.07(7) 18 10_465 ?
O4 Hf1 O4 80.36(4) 31_465 10_465 ?
O4 Hf1 O4 135.52(5) 15_544 10_465 ?
O4 Hf1 O4 64.73(8) 25_565 10_465 ?
O4 Hf1 O4 135.52(5) 21_675 10_465 ?
O4 Hf1 Si3 101.43(5) . 1_556 ?
O4 Hf1 Si3 78.57(5) 5_455 1_556 ?
O4 Hf1 Si3 101.43(5) 18 1_556 ?
O4 Hf1 Si3 78.57(5) 31_465 1_556 ?
O4 Hf1 Si3 147.64(4) 15_544 1_556 ?
O4 Hf1 Si3 32.36(4) 25_565 1_556 ?
O4 Hf1 Si3 147.64(4) 21_675 1_556 ?
O4 Hf1 Si3 32.36(4) 10_465 1_556 ?
O4 Hf1 Si3 78.57(5) . . ?
O4 Hf1 Si3 101.43(5) 5_455 . ?
O4 Hf1 Si3 78.57(5) 18 . ?
O4 Hf1 Si3 101.43(5) 31_465 . ?
O4 Hf1 Si3 32.36(4) 15_544 . ?
O4 Hf1 Si3 147.64(4) 25_565 . ?
O4 Hf1 Si3 32.36(4) 21_675 . ?
O4 Hf1 Si3 147.64(4) 10_465 . ?
Si3 Hf1 Si3 180 1_556 . ?
O4 Hf1 Hf1 35.81(5) . 25_565 ?
O4 Hf1 Hf1 85.307(19) 5_455 25_565 ?
O4 Hf1 Hf1 167.06(5) 18 25_565 ?
O4 Hf1 Hf1 85.308(19) 31_465 25_565 ?
O4 Hf1 Hf1 110.398(10) 15_544 25_565 ?
O4 Hf1 Hf1 33.26(4) 25_565 25_565 ?
O4 Hf1 Hf1 110.398(10) 21_675 25_565 ?
O4 Hf1 Hf1 97.99(4) 10_465 25_565 ?
Si3 Hf1 Hf1 65.629(3) 1_556 25_565 ?
Si3 Hf1 Hf1 114.371(3) . 25_565 ?
O4 Hf1 Hf1 85.307(19) . 17_565 ?
O4 Hf1 Hf1 167.06(5) 5_455 17_565 ?
O4 Hf1 Hf1 85.307(19) 18 17_565 ?
O4 Hf1 Hf1 35.81(5) 31_465 17_565 ?
O4 Hf1 Hf1 33.26(4) 15_544 17_565 ?
O4 Hf1 Hf1 110.398(10) 25_565 17_565 ?
O4 Hf1 Hf1 97.99(4) 21_675 17_565 ?
O4 Hf1 Hf1 110.398(10) 10_465 17_565 ?
Si3 Hf1 Hf1 114.371(3) 1_556 17_565 ?
Si3 Hf1 Hf1 65.629(3) . 17_565 ?
Hf1 Hf1 Hf1 99.804(2) 25_565 17_565 ?
O4 Si3 O4 116.00(7) 21_675 10_464 ?
O4 Si3 O4 97.08(12) 21_675 15_544 ?
O4 Si3 O4 116.00(6) 10_464 15_544 ?
O4 Si3 O4 116.00(6) 21_675 25_564 ?
O4 Si3 O4 97.08(12) 10_464 25_564 ?
O4 Si3 O4 116.00(7) 15_544 25_564 ?
O4 Si3 Hf1 131.46(6) 21_675 1_554 ?
O4 Si3 Hf1 48.54(6) 10_464 1_554 ?
O4 Si3 Hf1 131.46(6) 15_544 1_554 ?
O4 Si3 Hf1 48.54(6) 25_564 1_554 ?
O4 Si3 Hf1 48.54(6) 21_675 . ?
O4 Si3 Hf1 131.46(6) 10_464 . ?
O4 Si3 Hf1 48.54(6) 15_544 . ?
O4 Si3 Hf1 131.46(6) 25_564 . ?
Hf1 Si3 Hf1 180 1_554 . ?
Si3 O4 Hf1 149.98(10) 25_564 . ?
Si3 O4 Hf1 99.09(7) 25_564 25_565 ?
Hf1 O4 Hf1 110.93(7) . 25_565 ?

_shelx_res_file                  
;
TITL ZrHf_31
    shelx.res
    created by SHELXL-2018/3 at 18:06:46 on 10-Dec-2022
CELL  0.71073   6.5828   6.5828   5.9642   90.000   90.000   90.000
ZERR     4.00   0.0005   0.0005   0.0007    0.000    0.000    0.000
LATT   2
SYMM    X, - Y, - Z
SYMM  1/2 - X, - Y, 1/2 + Z
SYMM  1/2 - X,   Y, 1/2 - Z
SYMM  1/4 + Y, 3/4 + X, 1/4 - Z
SYMM  1/4 + Y, 1/4 - X, 3/4 + Z
SYMM  1/4 - Y, 3/4 + X, 1/4 + Z
SYMM  1/4 - Y, 1/4 - X, 3/4 - Z
SFAC  O    SI   ZR   HF
UNIT  16 4 3 1
SHEL 999 0.67
REM MERG   2
REM OMIT     4.00 180.00
FMAP   2
PLAN   10
ACTA
BOND HF1 SI3
BOND ZR2 SI3
BOND HF1 O4
BOND ZR2 O4
BOND SI3 O4
BOND
TEMP 22.00
EXYZ HF1 ZR2
EADP HF1 ZR2
L.S.   10
WGHT    0.021100
EXTI    0.016068
FVAR       5.64791   0.20180
HF1   4    0.000000    0.750000    0.125000    20.12500    0.00308    0.00308 =
         0.00244    0.00000    0.00000    0.00000
ZR2   3    0.000000    0.750000    0.125000   -20.12500    0.00308    0.00308 =
         0.00244    0.00000    0.00000    0.00000
SI3   2    0.000000    0.750000   -0.375000    10.12500    0.00418    0.00418 =
         0.00258    0.00000    0.00000    0.00000
O4    1    0.315948    0.750000    0.054465    10.50000    0.00560    0.00864 =
         0.00549    0.00000    0.00037    0.00000
HKLF    4


REM  ZrHf_31
REM wR2 = 0.0338, GooF = S = 1.151, Restrained GooF = 1.151 for all data
REM R1 = 0.0127 for 130 Fo > 4sig(Fo) and 0.0128 for all 133 data
REM 13 parameters refined using 0 restraints

END

WGHT      0.0211      0.0000

REM Highest difference peak  0.588,  deepest hole -0.708,  1-sigma level  0.133
Q1    1   0.4050  0.7500 -0.0352  10.50000  0.05    0.59
Q2    1   0.1061  0.7500  0.1065  10.50000  0.05    0.55
Q3    1   0.2524  0.7500  0.0383  10.50000  0.05    0.37
Q4    1   0.3989  0.7500  0.1277  10.50000  0.05    0.37
Q5    1   0.2293  0.8030  0.1706  11.00000  0.05    0.27
Q6    1   0.3274  0.6693  0.1312  11.00000  0.05    0.26
Q7    1   0.2587  0.7500 -0.1124  10.50000  0.05    0.24
Q8    1   0.1921  0.6226  0.0659  11.00000  0.05    0.18
Q9    1   0.3776  0.6354  0.0409  11.00000  0.05    0.17
Q10   1   0.0000  0.8517 -0.4390  10.50000  0.05    0.15
;
_shelx_res_checksum              38845

_shelx_hkl_file                  
;
   0   0  -2 236.042 472.139   5
   0   0   2 523.099 329.532   5
   0   0   2 587.508 331.378   7
   0   0  -2 732.136 319.146   7
   0   0  -2 397.951 499.883   1
   0   0   2-210.948 1220.64   8
   0   0  -4 504970. 17051.8   5
   0   0   4 515773. 16248.1   2
   0   0   4 494725. 20161.7   8
   0   0   4 476487. 16012.4   7
   0   0  -4 537100. 17675.7   9
   0   0  -6 389.889 735.911   5
   0   0   6-2200.39 1741.87   8
   0   0   8 122328. 10830.9   8
   0   0  -8 131628. 9710.18   3
   0   1   1 182626. 6612.02   8
   0  -1   1 170382. 6306.77   7
   0   1  -1 175629. 6053.90   1
  -1   0  -1 178241. 5986.64   5
   0   1   1 175153. 5445.65   9
  -1   0   1 174670. 6176.81   9
   0   1  -1 184309. 6080.33   3
   0   1   1 172994. 6128.04   4
   1   0  -1 162370. 5867.11   1
   1   0  -1 160653. 5740.64   5
   0  -1  -1 167659. 6502.83   5
   0  -1   1 177835. 6566.54   8
  -1   0   1 162403. 6341.49   8
   1   0   1 172001. 5886.08   7
   0  -1   3 327816. 11004.9   5
   0  -1   3 293859. 11440.4   7
  -1   0   3 333644. 12194.9   5
   0   1  -3 319552. 10720.2   5
   0   1   3 323472. 13651.7   8
   1   0  -3 319521. 9700.66   7
   0  -1   3 319228. 13782.5   8
   1   0  -3 337949. 11988.5   9
   0  -1  -3 331396. 12050.2   5
   1   0  -3 343029. 12043.4   1
   0   1  -3 336697. 11070.4   7
  -1   0   3 311699. 13671.9   8
   0  -1  -3 325754. 11170.1   9
   1   0   3 312143. 11036.3   7
   0  -1   3 303174. 11672.3   1
   0   1  -3 323788. 11882.4   3
   1   0  -3 313096. 11184.0   5
   0   1   3 314314. 9978.26   7
   0  -1  -3 334554. 12129.8   1
  -1   0  -3 315503. 11513.4   5
   0   1   3 344036. 12620.0   5
   1   0   3 350268. 11939.6   5
   0   1  -3 354630. 11969.3   1
  -1   0  -3 345703. 11695.7   1
   0  -1   5 25386.5 2606.08   2
  -1   0   5 28209.6 4067.57   8
   0  -1   5 29010.2 2809.48   7
   1   0  -5 25948.9 2563.09   5
   0   1   5 27983.0 1707.57   7
   0   1  -5 27362.0 2191.06   7
   0  -1   5 24016.8 2630.93   5
  -1   0  -5 27391.6 2831.95   5
   1   0   5 25148.0 3823.99   8
   1   0   5 26618.8 2230.18   2
   0   1  -5 24112.1 2313.50   5
   0   1   5 24481.2 3832.67   8
   0  -1   5 21145.9 3566.84   8
   0   1  -5 22392.3 2927.37   3
   1   0   5 25257.9 2330.21   7
   0  -1  -5 24037.3 2804.46   5
   0   1  -7 37565.9 4465.41   3
   0  -1   7 34041.0 5079.51   8
   1   0   7 29138.9 4896.93   8
  -1   0   7 39254.6 5672.19   8
   0   1   7 41016.6 5618.79   8
   0  -1  -7 34600.2 3912.64   5
   1   0  -7 31418.5 4157.45   3
  -1   0  -7 34334.8 3800.84   5
   1   0  -7 38501.5 3649.06   5
   1  -1   0 1029.88 519.779   7
   1  -1   0 460.081 263.839   3
  -1   1   0 573.302 298.544   3
  -1  -1   0 308.051 302.766   5
  -1   1   0 1515.15 602.321   9
   1   1   0 978.956 311.126   9
   1   1   0 1130.72 533.697   3
   1   1   0 167.111 246.543   5
   1   1  -2 646246. 18124.9   5
  -1   1  -2 659151. 19299.1   1
   1   1  -2 638887. 19813.9   3
  -1   1  -2 638863. 18810.7   6
  -1  -1   2 509816. 18282.9   5
  -1  -1  -2 646615. 20061.4   5
  -1   1   2 658552. 19468.0   4
  -1   1  -2 652958. 19699.2   7
   1   1  -2 553896. 19464.2   7
   1  -1   2 699377. 19555.1   5
  -1   1   2 594763. 20798.6   8
   1  -1  -2 689235. 19581.3   4
  -1  -1   2 677272. 20126.0   2
   1  -1   2 582063. 19116.4   1
   1  -1  -2 681152. 19987.2   1
  -1   1  -2 642184. 19549.9   3
   1  -1   2 611146. 19709.6   7
   1   1   2 625828. 20008.2   4
   1   1  -2 711987. 20160.5   1
  -1  -1   2 590709. 20549.7   8
   1  -1  -2 590142. 20425.5   5
   1  -1  -2 670683. 19681.0   9
  -1   1   2 651489. 19728.4   9
  -1  -1   4 237.408 671.721   1
   1   1  -4 262.705 894.061   3
  -1  -1  -4 614.038 394.395   9
   1  -1   4 462.114 658.670   7
   1   1   4 542.599 225.583   2
  -1  -1   4-287.265 461.551   2
   1   1  -4-91.6811 356.729   5
   1   1   4 303.191 422.361   7
   1  -1  -4 2222.44 991.403   5
  -1   1  -4 478.356 393.110   7
  -1   1   4-1187.44 1576.99   8
  -1  -1   4 1901.09 1725.09   8
  -1  -1   4 418.070 567.354   5
  -1  -1  -4-294.915 776.898   5
   1   1  -4 77.1459 296.459   7
   1  -1  -6 410441. 16655.7   5
   1   1   6 390424. 19563.7   8
   1   1  -6 455047. 15284.3   5
  -1  -1  -6 391902. 16855.5   5
   1  -1   6 410661. 16171.4   7
   1   1   6 468212. 14791.0   7
  -1   1  -6 416110. 17467.9   3
   1  -1   6 368507. 19314.9   8
  -1   1   6 400969. 19824.0   8
  -1  -1   6 399997. 19888.8   8
   1   1  -6 416599. 17628.0   3
  -1  -1   8 663.763 1496.71   8
   1  -1  -8-252.659 598.282   5
  -1   1  -8-2.92414 1052.70   3
   1   1  -8-1224.45 1515.09   3
   1  -1   8-776.800 1793.42   8
  -1  -1  -8 2720.64 1247.39   5
   1   1   8-842.218 1222.50   8
  -2   0   0 941130. 27706.9   6
   0   2   0 986472. 27986.9   5
   0  -2   0 923052. 27986.8   5
   2   0   0 920765. 26354.4   4
  -2   0   0 904972. 27616.1   9
   0   2   0 999999. 28152.9   3
  -2   0   0 902970. 26668.3   1
  -2   0  -2 102149. 4647.25   4
   0  -2   2 104216. 5498.06   8
  -2   0   2 102444. 5052.66   9
   2   0  -2 91134.6 4375.55   5
   0   2  -2 102361. 5022.49   7
   2   0   2 93231.1 4510.90   7
   0   2   2 92027.7 3787.43   9
  -2   0   2 92761.6 5291.54   8
   0   2  -2 94053.7 4715.27   1
   0   2  -2 93163.6 4718.58   3
  -2   0  -2 92510.3 4472.18   6
   0   2   2 88671.4 4765.42   4
   0  -2   2 99359.1 5366.20   7
   0   2   2 100649. 5379.03   8
   2   0  -2 104801. 4711.61   1
   0  -2   2 91309.9 4544.45   1
   0  -2  -2 99197.2 5534.06   5
   0  -2  -2 87030.1 3734.75   9
   0   2   4 541181. 15959.3   7
   0   2   4 489959. 20195.2   8
   0  -2   4 487437. 20463.2   8
   0   2  -4 537830. 15659.0   6
   0   2  -4 563277. 18169.0   7
   0  -2   4 517304. 17063.8   5
   2   0  -4 515858. 17588.9   5
   0  -2  -4 516549. 19295.3   5
  -2   0  -4 523658. 18536.0   5
  -2   0   4 477336. 20615.6   8
   0  -2  -4 530833. 17270.0   9
   0  -2   4 503276. 19043.2   7
   0   2  -4 515387. 18742.6   3
   2   0   4 527372. 18020.7   7
   0  -2   4 502192. 18497.8   1
   0   2   6 3571.91 1778.37   8
   0   2  -6 1467.93 1080.59   3
  -2   0   6 6988.09 2636.62   8
   0  -2   6 1858.78 1223.58   8
   2   0   6 4747.17 1171.95   7
   2   0  -6 4419.66 1427.12   3
   2   0  -6 5461.56 1193.07   5
   0  -2  -6 5923.69 1794.28   5
   2   0   6 4096.06 1929.52   8
   0  -2   8 211937. 14444.8   8
  -2   0   8 190473. 14090.8   8
   0   2  -8 197914. 12390.0   3
   2   0   8 204153. 14723.7   8
  -2   0  -8 205260. 12450.1   3
   0   2   8 203060. 14050.2   8
   0  -2  -8 177402. 11294.1   5
   2   0  -8 193275. 12274.7   3
   1  -2   1 57598.1 2987.64   3
  -2  -1  -1 53656.8 2941.39   3
  -2   1  -1 54412.2 2001.63   1
  -2  -1   1 57921.6 2826.07   6
  -1   2   1 54494.7 2990.54   4
   1  -2   1 53320.3 2753.75   1
   2  -1  -1 64157.4 3458.10   8
  -1   2  -1 57286.6 3026.13   3
   1  -2  -1 56644.5 3708.05   5
   2  -1   1 58851.9 3319.06   7
   1   2   1 54653.7 3443.58   4
   1  -2  -1 57308.4 3009.20   8
  -1  -2   1 54363.8 2269.56   5
  -2  -1  -1 56489.3 3108.66   4
  -2  -1  -1 55335.5 3120.50   5
   1  -2   1 55583.3 2613.87   6
  -2   1   1 54999.9 2207.74   4
   1  -2  -1 56065.6 3185.66   3
   2   1  -1 59609.0 2843.04   6
  -2   1   1 56955.6 2717.08   7
  -1   2   1 58647.7 3116.88   9
  -1  -2  -1 58064.4 3428.31   5
  -2   1  -1 56224.9 2442.73   3
   1   2  -1 58178.1 3007.26   8
  -2  -1   1 59005.4 3267.11   9
   1  -2  -1 57655.0 3143.33   7
   2  -1  -1 56231.2 2735.23   7
  -1  -2   1 61019.5 3781.36   2
  -1   2   1 61776.6 3169.92   7
  -2  -1   1 60387.8 2930.51   3
   2   1   1 54240.2 3002.20   4
  -2   1   1 59425.7 3404.49   9
  -2  -1  -1 56802.6 2484.10   9
  -1  -2   1 53426.6 2772.05   8
   1  -2   1 58704.8 3521.07   7
  -1   2   1 58112.0 2980.60   8
  -2   1   1 57522.1 3404.92   8
  -1  -2  -1 52141.1 2831.42   2
   1   2  -1 55091.6 3205.42   3
  -2  -1   1 56680.3 3359.51   8
   2   1  -1 56156.0 2871.82   3
   2  -1  -1 54360.2 2709.82   1
  -2   1  -1 59939.0 3089.42   6
  -1  -2   3 82249.1 5116.93   2
  -1  -2   3 79676.2 3098.84   5
  -2  -1  -3 67069.2 4465.65   5
   1  -2  -3 81901.5 5342.44   5
   1  -2   3 69337.7 4099.99   1
  -1  -2   3 78877.6 5335.55   8
   1  -2  -3 74477.6 4551.44   4
   2   1  -3 68573.9 4673.31   2
   1  -2  -3 83542.8 4257.45   9
   2  -1  -3 76692.9 4900.94   5
  -1   2  -3 77148.8 4348.82   1
   1   2   3 73086.5 4745.46   4
  -1  -2  -3 69958.6 4828.66   5
  -1  -2  -3 71478.6 3074.52   9
   1   2  -3 71735.2 4546.01   3
  -2   1  -3 81691.8 4060.53   1
   2  -1   3 80176.7 4591.22   7
  -1   2  -3 74754.7 3245.70   6
  -2   1   3 76131.6 4716.46   9
  -1   2   3 81133.0 5501.92   5
   1   2  -3 79369.1 4528.39   7
   2   1   3 74136.7 4102.32   7
  -2  -1   3 74752.9 5287.57   8
   2   1  -3 75354.7 3242.17   5
   1  -2   3 77262.7 3995.76   5
  -1   2  -3 71892.0 4380.78   3
   1  -2   3 78537.2 4789.98   7
  -2   1  -3 80652.7 4465.18   7
  -2   1  -3 70413.0 3891.80   6
  -2   1   3 77378.4 5575.82   8
   2  -1  -3 82105.1 4660.66   1
  -1   2   3 74517.8 2753.64   7
  -1   2   3 73750.1 4436.30   4
  -1   2   3 75557.1 5396.57   8
  -1   2  -3 84992.1 4648.77   7
   2  -1  -3 79466.2 4109.88   4
   2   1  -3 78406.2 4538.91   3
  -1   2   3 73592.4 4167.36   9
  -2   1  -5 102457. 6557.55   3
  -2  -1   5 105074. 6828.88   1
   1   2   5 116628. 5196.06   7
  -1  -2  -5 85747.7 4872.40   9
   1  -2  -5 93345.7 6622.93   5
   1  -2   5 124911. 7105.93   7
   1   2  -5 104398. 6757.30   3
  -1  -2   5 101140. 6665.99   1
  -1   2  -5 114275. 4901.70   6
   2   1  -5 104311. 6757.93   3
  -2  -1   5 117288. 8616.13   8
   2   1  -5 117578. 5128.58   5
   1  -2   5 105553. 8130.08   8
   1   2   5 112703. 8167.81   8
  -1   2   5 109760. 8142.12   8
  -2   1   5 112195. 8492.53   8
  -1  -2   5 118614. 5739.75   5
   2   1   5 118305. 6016.86   7
   1   2  -5 114619. 5780.83   7
  -2  -1  -5 102798. 6597.92   5
   2   1  -5 120467. 4744.61   7
   2  -1  -5 115027. 6686.38   5
  -1  -2   5 110505. 8227.80   8
   1  -2   5 98996.7 6359.34   1
   2  -1   5 107760. 6302.40   7
  -1  -2  -5 103488. 6852.31   5
  -1   2  -5 104373. 6703.80   3
  -2   1  -5 112215. 5850.94   6
  -1  -2   7 73980.0 7747.87   8
  -1   2  -7 79923.7 6813.38   3
   1  -2  -7 72329.6 6208.31   5
   2   1  -7 73686.6 6521.52   3
  -2  -1   7 72260.8 7835.53   8
  -2   1  -7 66128.4 6188.42   3
   1   2  -7 69157.2 6406.14   3
   2  -1   7 82304.8 5878.49   7
   2  -1  -7 67089.1 5428.42   5
   1   2   7 86820.8 8205.91   8
   1  -2   7 73562.8 7642.63   8
   2  -1   7 74590.4 8015.65   8
  -1   2   7 77946.2 7695.61   8
  -2  -1  -7 62375.1 5770.48   5
  -2   1   7 65943.8 7515.71   8
  -1  -2  -7 69739.5 6296.82   5
   2   1   7 73051.9 7927.34   8
   2  -2   0 357804. 12271.5   7
   2   2   0 344500. 11512.9   9
   2   2   0 355709. 12436.8   3
  -2   2   0 366062. 12738.4   9
   2   2   0 357317. 11642.7   5
  -2   2   0 349418. 11384.9   3
  -2  -2   0 363122. 12349.4   3
   2  -2   0 358611. 11404.5   3
  -2  -2   0 337827. 11479.6   5
   2  -2   2 10.1624 745.799   7
   2   2  -2 629.608 574.976   3
   2   2  -2 1427.63 669.386   8
  -2   2   2-719.377 748.663   9
   2  -2  -2 25.2767 879.408   5
  -2   2   2 399.922 290.786   7
  -2  -2   2 672.007 733.643   8
   2  -2  -2 549.878 477.795   8
   2  -2  -2 846.196 579.297   9
   2   2   2 469.919 379.133   2
  -2  -2   2-475.852 660.265   2
  -2  -2  -2-547.854 844.214   5
  -2   2  -2-20.3321 452.112   3
   2  -2   2 86.4195 259.652   6
  -2   2   2 767.191 531.969   4
   2  -2   2 359.977 335.463   1
   2  -2  -2 556.533 426.365   7
  -2   2   2 41.3542 743.511   8
  -2   2  -2-173.379 427.668   6
   2   2   2 741.615 738.156   4
   2   2  -2 558.798 554.452   9
  -2  -2   4 497388. 20463.3   8
   2  -2  -4 561578. 17474.5   2
   2   2  -4 556099. 18576.7   7
   2   2  -4 502483. 19157.3   3
   2   2   4 536897. 19771.1   4
  -2   2   4 537632. 21191.9   8
  -2   2   4 521819. 19101.7   9
  -2   2  -4 530243. 19007.7   3
   2   2  -4 563218. 16260.6   6
  -2  -2   4 520889. 19515.5   1
  -2   2  -4 528878. 17463.1   6
   2  -2   4 515130. 19377.0   7
  -2  -2  -4 527351. 16436.3   9
   2  -2  -4 531451. 20196.4   5
   2   2   4 536986. 18172.6   7
   2  -2   4 514512. 18309.7   1
  -2  -2  -4 517318. 19703.7   5
   2  -2   6 242.337 852.145   7
   2   2   6-1695.50 1636.60   8
   2   2   6-38.1725 446.559   7
   2  -2   6-174.892 1243.57   8
   2   2  -6-765.323 911.483   3
  -2   2   6 377.434 1283.55   8
  -2  -2   6-960.169 1231.52   8
   2  -2  -6-137.632 725.223   5
  -2   2  -6-268.777 401.405   6
  -2  -2   6-820.813 1165.82   1
  -2   2  -6-910.224 1021.68   3
  -2  -2  -6-1844.30 1228.28   5
  -2   2   8 275679. 17032.8   8
   2   2  -8 284692. 15647.2   3
  -2   2  -8 290104. 15528.1   3
   2   2   8 301446. 18145.3   8
   2  -2   8 284366. 17793.2   8
  -2  -2   8 259318. 16908.4   8
  -2  -2  -8 268205. 14995.3   5
  -3   0  -1 367349. 12200.7   4
  -3   0   1 390109. 13519.7   9
   0  -3  -1 407046. 14628.6   5
   3   0   1 390447. 13368.3   7
  -3   0  -1 358447. 12866.4   9
   3   0  -1 380932. 11662.8   3
  -3   0   1 370011. 12206.9   1
  -3   0  -1 378126. 13285.2   6
   0   3   1 371731. 11935.6   8
   0  -3   1 369034. 12699.2   5
   0   3   1 409941. 14405.1   5
   3   0  -1 411327. 13264.1   6
   0   3  -1 389000. 13630.3   3
   0   3   1 386852. 12337.4   9
   3   0  -1 354606. 12352.2   1
   0  -3   1 377971. 11627.0   8
   0  -3  -3 145499. 8028.21   5
   3   0  -3 136372. 6540.35   5
   0   3   3 135989. 5608.68   9
   0   3   3 147360. 7577.99   8
  -3   0   3 128274. 7700.66   8
   0  -3   3 151355. 7760.59   8
   3   0  -3 131582. 6858.41   2
   0   3   3 138583. 7214.02   4
   0  -3  -3 128970. 5429.93   9
   3   0  -3 134097. 6385.33   3
   0  -3   3 136853. 5353.40   5
   0  -3   3 136130. 6764.54   1
   0   3  -3 139696. 7060.67   3
   3   0   3 144243. 6909.49   7
  -3   0   3 130463. 7152.25   9
  -3   0  -3 141411. 5994.35   1
  -3   0  -3 140791. 6734.54   6
  -3   0   3 137665. 6722.43   1
   3   0  -3 146759. 5917.00   4
   0   3   5 34159.3 2201.49   7
   0   3   5 29623.3 4004.58   8
   0  -3   5 35521.0 4391.04   8
   0   3  -5 30138.7 3568.42   3
   0   3   5 35579.2 1974.55   7
   0  -3  -5 30552.7 3904.07   5
   3   0  -5 34001.2 2975.79   5
   0  -3   5 27411.8 3268.96   1
   0  -3   5 29122.2 2443.72   5
  -3   0  -5 30199.1 3292.58   6
   3   0  -5 30293.7 3363.44   3
   3   0   5 31645.5 3261.26   7
  -3   0   5 30248.1 4450.45   8
   3   0   7 12937.9 3135.94   8
   0  -3  -7 13483.0 2936.36   5
   3   0  -7 11829.0 2631.72   3
  -3   0   7 17528.0 3899.35   8
  -3   0  -7 9910.04 2153.17   6
   3   0   7 12016.6 2184.19   7
   0   3  -7 16619.0 3053.13   3
   0  -3   7 10276.1 2820.95   8
   0   3   7 16864.7 3594.66   8
   3   1   0-192.525 375.924   9
   1  -3   0 129.920 777.984   5
  -1  -3   0 339.165 681.627   5
  -1  -3   0 83.4301 519.141   2
   1  -3   0 494.421 439.272   3
   1  -3   0 962.956 931.154   7
   1   3   0 656.167 289.984   8
  -1   3   0 1108.34 801.054   3
  -3  -1   0-602.601 659.232   9
   1   3   0 1014.83 609.230   5
   3   1   0 414.393 399.351   5
   3   1   0 484.384 416.977   4
  -3  -1   0 999.991 760.739   6
   3  -1   0 106.016 616.394   7
   3   1   0 541.629 414.160   3
   1  -3   0 660.155 302.042   8
   1   3   0-225.370 947.710   3
  -3   1   0 47.4931 914.406   9
  -3  -1   0 145.962 259.903   3
   1  -3  -2 783297. 24041.8   8
  -3  -1  -2 743146. 23816.8   5
  -3   1  -2 729018. 23317.5   6
  -3   1   2 765952. 24285.4   9
   1  -3   2 723800. 23087.1   1
  -1   3  -2 765356. 24623.8   7
   3   1  -2 840718. 24005.8   1
  -1   3   2 696008. 23312.5   7
   1  -3  -2 769327. 25617.7   5
  -1   3   2 730226. 22925.0   9
   3  -1  -2 735783. 22177.0   7
   3  -1   2 731382. 23892.2   7
  -3  -1  -2 737331. 22354.5   9
   3   1  -2 816648. 23077.2   6
  -3  -1   2 728624. 24093.5   9
   3  -1  -2 744648. 24749.8   8
  -1  -3   2 702614. 22902.7   8
   1  -3   2 739524. 21811.9   6
   3  -1  -2 794542. 23187.6   1
  -3   1  -2 726039. 22233.0   3
   1  -3   2 791124. 23858.5   3
  -3   1  -2 713946. 21449.0   1
   1  -3   2 717037. 24663.9   7
  -1  -3  -2 728443. 24939.9   5
   3   1  -2 731602. 22927.2   3
   3   1  -2 669729. 24141.4   2
  -1   3   2 726641. 23398.1   8
   1  -3  -2 790575. 24252.4   3
  -1   3   2 736661. 23841.8   4
  -1   3  -2 783301. 23873.3   3
   3   1   2 730414. 23312.9   4
   1   3  -2 699885. 23639.3   8
   1   3  -2 788021. 25456.1   7
   3  -1  -2 744454. 21765.3   4
  -1  -3   2 688968. 21492.4   5
  -3   1   2 692878. 24500.0   8
  -3  -1   2 737959. 24524.1   8
   1   3  -2 745605. 24097.8   3
   1   3   2 717975. 24398.1   4
  -3  -1  -2 733454. 23888.3   6
  -3  -1   4 22101.4 3185.64   8
  -1   3  -4 20619.2 2609.55   3
  -1   3   4 23543.3 1432.06   7
   1   3  -4 22351.7 2769.54   3
   3   1   4 21378.2 2494.57   7
  -1  -3  -4 22259.5 1491.62   9
   3   1  -4 24544.3 2980.72   2
  -3   1   4 25710.6 3564.46   8
   3   1  -4 26592.6 2281.40   6
  -1   3   4 26772.7 2997.22   4
  -1  -3   4 21021.5 2694.95   1
   1  -3   4 20711.8 2981.77   7
  -3   1  -4 19903.6 2329.50   6
   3   1  -4 24791.8 2806.83   3
  -3  -1   4 21612.4 2749.33   1
   3   1  -4 26689.9 2348.95   7
   1  -3   4 20809.3 2489.42   1
  -1  -3   4 22731.6 3040.11   8
   3  -1  -4 26421.4 2655.43   2
  -3  -1  -4 26278.0 3042.57   5
  -3   1  -4 25309.6 2380.89   1
   3  -1   4 25720.0 2846.18   7
   1  -3   4 26797.8 3495.79   8
  -1   3   4 29420.8 3521.84   8
  -1   3   4 24554.5 2491.23   9
   1   3   4 30166.8 3681.22   8
   1   3   4 25460.0 3085.82   4
  -3   1   4 22942.0 2918.67   9
   3   1  -4 25108.9 1875.84   5
   3  -1  -4 22423.9 2349.92   4
  -1  -3  -4 23098.8 3283.47   5
  -1  -3   4 25902.2 1377.05   5
   3  -1  -4 24397.5 2895.23   5
   1  -3  -4 26736.8 3403.85   5
   1   3  -6 265279. 13262.0   3
  -1  -3  -6 255617. 13576.8   5
   1  -3   6 272739. 12907.3   1
  -1  -3   6 249372. 12889.2   1
  -3   1  -6 257117. 12639.0   3
   3  -1  -6 278765. 12255.3   5
   3   1  -6 234637. 12504.2   3
  -1   3   6 241244. 13958.1   8
  -1   3  -6 281772. 13404.1   3
  -3   1  -6 273854. 11730.6   6
   1  -3  -6 254366. 13450.2   5
  -3  -1  -6 256371. 12936.6   5
   1  -3   6 240018. 14289.9   8
  -1  -3   6 247308. 14309.2   8
   1  -3   6 286746. 13805.2   7
   3  -1   6 272849. 12559.1   7
  -3   1   6 258677. 15328.3   8
  -3  -1   6 269217. 15452.9   8
   1   3   6 268051. 14722.8   8
   3   1   6 279696. 12043.5   7
   3   1   8-370.676 1242.29   8
   1  -3  -8 558.185 1335.10   5
   1   3   8 2758.68 1962.17   8
   3  -1  -8 562.695 1053.31   3
  -1  -3  -8-87.0764 1131.51   5
  -1   3  -8 1578.63 1167.25   3
   1  -3   8 16.3130 1577.73   8
  -3  -1   8 6042.24 2602.05   8
  -3  -1  -8-128.352 702.850   6
   1   3  -8 1740.60 1604.93   3
   3  -1   8 658.950 1582.71   8
  -1   3   8 2338.67 1286.80   8
   3   1  -8-34.3891 739.286   3
  -3   1  -8 2220.56 1266.73   3
  -3   1   8 2146.05 1675.46   8
  -1  -3   8 3798.62 1750.61   8
   3  -2  -1 193377. 7218.97   3
  -3   2   1 217490. 6933.03   4
  -3  -2  -1 214684. 8491.06   3
   2   3   1 219218. 9079.91   4
  -2   3   1 217131. 8587.38   7
   2   3   1 210707. 6584.45   9
   3   2   1 211230. 8326.79   4
   3  -2  -1 213112. 8081.88   7
   3   2  -1 224056. 8694.13   9
  -2  -3   1 209189. 7430.35   6
  -2   3  -1 201949. 8074.40   3
  -2  -3   1 205767. 6917.06   5
  -3  -2   1 211095. 7978.52   6
  -3  -2  -1 196731. 8163.14   5
   2  -3  -1 217525. 9399.35   5
   2  -3   1 225747. 8119.07   6
   3   2  -1 214362. 7156.21   5
  -3   2   1 216903. 8147.56   7
   3   2   1 220640. 7330.20   9
  -3   2  -1 208544. 7066.99   3
   2   3  -1 215095. 7371.85   5
  -3  -2   1 218914. 8124.64   3
   2  -3  -1 198286. 8316.06   7
  -2   3   1 212078. 8739.99   9
  -2  -3   1 231247. 9757.20   2
   3  -2  -1 202552. 7329.97   1
  -3   2  -1 195736. 8862.91   9
  -3  -2  -1 215931. 7126.70   9
   3  -2  -1 236581. 8952.62   8
   2   3  -1 208915. 8726.13   3
   3   2   1 235218. 8603.54   5
  -2  -3  -1 205300. 8570.63   5
   3   2  -1 198774. 8155.28   3
   3  -2   1 217828. 8810.03   7
  -3   2   1 217867. 9045.21   9
   2  -3   1 216516. 9117.35   7
   2  -3  -1 210594. 8243.53   3
   2  -3   1 221837. 8052.53   3
   2   3  -1 216711. 8003.42   8
   2   3   1 227539. 8899.38   5
   2  -3  -1 229893. 8172.29   8
   3  -2  -3 28321.0 1841.76   7
  -3  -2   3 25176.7 2993.32   8
   2   3   3 22115.6 2759.41   4
  -2  -3   3 21727.2 2656.38   1
   3  -2   3 29256.7 3015.31   7
  -3  -2  -3 26530.0 2930.05   5
   2  -3   3 24196.1 2966.01   7
   2  -3   3 26755.3 2374.30   1
  -2   3   3 22674.2 1723.13   7
  -2   3   3 23273.1 2441.95   4
   3   2  -3 24639.6 2659.42   3
   2  -3  -3 27326.5 3403.63   5
   3   2  -3 26607.0 3207.95   2
  -3   2  -3 25001.7 2364.43   3
  -3  -2   3 27357.0 2878.29   1
  -3   2  -3 26265.2 2375.60   6
  -2   3  -3 25106.1 2560.83   3
   3   2   3 25052.0 2798.47   4
   2   3  -3 27483.4 2951.67   3
  -2  -3  -3 29457.2 3211.93   5
  -3   2   3 23656.9 2784.98   9
   3   2  -3 28282.9 2004.25   6
  -3   2  -3 24447.6 1929.51   1
  -3   2   3 19404.1 2857.13   8
  -2  -3   3 24740.0 2726.59   8
  -2   3   3 24291.4 2963.25   8
   3  -2  -3 19870.2 2796.81   5
  -2   3   3 22756.3 2466.23   9
   3  -2  -3 25705.6 2237.18   4
  -3  -2  -3 26484.0 1475.65   9
   2  -3   5 105059. 7297.44   7
   2  -3   5 104615. 6440.25   1
  -3  -2   5 98032.4 6944.93   1
   3   2   5 110049. 6368.09   7
   2   3   5 105706. 5886.82   7
   3   2  -5 86159.8 6396.98   3
  -2  -3  -5 94365.7 7214.84   5
  -3  -2  -5 103554. 7221.09   5
  -3   2   5 113467. 8601.68   8
   3  -2  -5 114699. 6006.30   2
   3  -2  -5 96675.2 6959.74   5
  -2   3   5 101822. 7709.21   8
  -3   2  -5 111270. 5885.87   6
  -3   2  -5 101555. 6523.16   3
   2   3  -5 96146.9 6811.59   3
   3   2   5 108758. 4067.53   2
   2  -3   5 102901. 8090.99   8
   2  -3  -5 100677. 7523.46   5
  -2  -3   5 97285.1 7436.65   8
   2   3   5 102966. 7994.53   8
  -3  -2   5 101355. 7831.26   8
  -2   3  -5 101511. 6701.06   3
   3  -2   5 103157. 6883.35   7
  -2  -3   5 93435.9 6771.33   1
   2  -3  -7 39389.1 4827.72   5
   3   2   7 44292.4 6252.37   8
   2  -3   7 35845.2 5385.29   8
  -3  -2   7 44156.0 6042.28   8
   3  -2   7 39689.7 4567.63   7
  -2  -3  -7 28656.1 4356.66   5
  -3   2   7 35468.1 5376.17   8
   2  -3   7 39237.7 4787.82   7
  -3   2  -7 35305.9 4435.51   3
   3  -2  -7 37729.5 4351.61   5
   2   3  -7 38174.9 4751.76   3
  -2  -3   7 32945.4 4643.44   1
   2   3   7 41640.3 5835.24   8
   3  -2   7 38157.4 5840.86   8
   3   2  -7 33798.3 4523.44   3
  -3  -2  -7 37423.7 4825.69   5
  -2  -3   7 30569.2 4973.12   8
  -2   3   7 36411.4 5290.42   8
  -2   3  -7 31677.0 4320.51   3
  -3  -3   0 226.622 452.743   5
   3   3   0-401.201 670.027   2
  -3  -3   0 209.278 387.839   3
   3   3   0 565.128 403.164   5
  -3   3   0-22.4433 460.274   3
   3  -3   0 161.685 829.268   7
   3  -3   0 544.038 580.192   8
  -3  -3   0 1493.19 913.325   6
   3   3   0 2640.12 681.129   9
   3   3   0 353.166 750.507   3
   3  -3   0-219.341 288.497   3
  -3   3   0 1196.20 1030.12   9
  -3  -3   2 761307. 25909.7   1
  -3  -3  -2 735320. 25694.0   5
   3   3  -2 740557. 25401.4   3
  -3   3   2 752614. 24253.9   7
  -3   3   2 767115. 25871.5   9
   3   3   2 750628. 25797.0   4
  -3   3   2 774762. 24149.5   4
   3  -3   2 820909. 24880.5   6
   3  -3  -2 720645. 24351.1   7
   3  -3   2 773285. 23178.5   1
  -3  -3   2 801934. 23705.9   6
   3  -3  -2 754484. 26676.7   5
   3   3   2 743442. 24484.4   2
   3  -3   2 741384. 26082.6   7
  -3   3  -2 790669. 24507.6   3
   3  -3  -2 818753. 24990.6   3
  -3  -3  -4 848.726 1277.19   5
  -3   3   4-79.3988 983.947   8
  -3   3  -4-24.1459 568.746   3
   3  -3   4 81.4319 790.063   7
  -3   3   4-768.099 803.787   9
  -3  -3   4 1184.93 1109.78   1
  -3  -3   4 725.345 1011.50   8
   3  -3   4 156.554 612.271   1
   3   3   4 1111.26 1086.59   4
   3   3  -4-235.980 912.239   3
   3  -3  -4-398.860 1038.26   5
  -3  -3   6 156728. 10130.0   1
   3  -3   6 150531. 9819.97   7
   3   3   6 174366. 8786.57   7
   3   3  -6 147410. 9624.58   3
   3  -3  -6 151435. 9991.69   5
  -3   3   6 165166. 11101.1   8
  -3  -3   6 153602. 10651.6   8
  -3  -3  -6 162070. 10464.7   5
  -3   3  -6 155242. 9369.36   3
   4   0   0 838607. 26627.8   7
   4   0   0 841557. 26947.4   9
  -4   0   0 816964. 26728.6   6
   0  -4   0 853852. 27582.1   5
  -4   0   0 825884. 24552.8   1
  -4   0   0 801981. 26604.0   9
   0   4   0 863228. 27577.7   3
   4   0  -2 14729.2 1734.95   1
   0  -4  -2 18042.3 2742.70   5
  -4   0  -2 13452.7 1656.44   4
  -4   0   2 17644.4 2399.17   9
   4   0  -2 16162.1 1043.29   4
   0   4   2 15013.4 2248.11   4
   4   0   2 15721.5 2170.67   7
  -4   0  -2 16416.9 2030.09   9
  -4   0  -2 15851.7 2158.08   6
   0   4   2 18433.5 1619.01   9
   0  -4   2 15728.2 1704.54   5
   4   0  -2 16453.6 1532.60   3
   0  -4   2 16229.4 2181.56   1
   0   4  -2 15122.0 2234.84   3
   0  -4   2 17635.1 1666.17   8
   0   4   2 17446.4 1777.40   8
  -4   0   4 355857. 15251.5   1
   4   0  -4 420967. 13054.1   7
   4   0  -4 432222. 14268.0   4
   4   0   4 379681. 15775.2   7
   0  -4   4 411726. 13259.2   5
   4   0  -4 392632. 15026.5   3
   0  -4   4 401227. 16447.6   8
   0   4   4 414368. 14808.1   7
   4   0  -4 405678. 15243.0   5
  -4   0  -4 362257. 15401.9   6
   0   4   4 390847. 16352.6   8
   0  -4   4 381717. 15689.3   1
   0   4  -4 387472. 16110.0   3
   0  -4  -4 397216. 17511.5   5
   4   0  -4 377235. 15785.2   2
  -4   0   4 384210. 17710.1   8
   0   4   4 396911. 16504.6   4
   0  -4  -6 1040.49 1271.35   5
   0   4   6 4102.70 1880.16   8
   0  -4   6 3407.17 1614.93   8
  -4   0   6 1169.07 1561.08   8
   0   4  -6 1903.65 1353.99   3
   4   0  -6 1302.01 1125.98   3
  -4   0  -6 2749.85 1242.04   6
   4   0   6 2025.67 1007.34   7
   0  -4   6 2053.67 943.541   1
  -4   0  -8 133129. 9972.13   3
   4   0  -8 144304. 10558.5   3
   0   4   8 145070. 11382.2   8
   0  -4  -8 145137. 11008.0   5
   0  -4   8 141941. 11417.7   8
   4  -1  -1 66256.7 4013.79   7
   4  -1  -1 59036.7 3183.38   1
   4  -1   1 72751.6 4621.59   7
   1  -4   1 61326.5 4900.51   7
  -4   1  -1 60570.5 4357.42   9
  -4  -1  -1 65497.6 4434.84   6
  -4   1  -1 71783.2 3347.75   4
   4   1   1 66511.6 3618.62   4
  -1   4  -1 67630.8 4493.89   3
   1   4  -1 62907.1 4563.46   3
  -4  -1   1 67692.6 3431.14   3
  -4   1  -1 67975.8 4376.16   6
  -4  -1   1 64661.5 4139.71   6
  -4  -1  -1 65273.3 3838.05   9
  -4  -1   1 69235.1 4423.96   9
  -1  -4  -1 76430.2 4802.31   2
   4  -1  -1 69130.1 2432.34   3
   1   4   1 70250.3 4828.89   5
   1  -4  -1 72369.8 5246.87   5
  -1  -4   1 69125.2 4198.80   5
   1   4   1 67689.2 4838.55   3
  -1  -4  -1 68635.8 5008.13   5
  -4  -1   1 66960.4 3855.87   1
   4   1  -1 72883.5 4280.92   6
  -4  -1  -1 56555.9 3422.07   3
  -4   1   1 71519.2 4723.27   9
  -1   4   1 64427.3 4049.11   9
   4   1  -1 65872.2 3510.85   3
  -4  -1   3 92824.6 6619.52   8
   1  -4   3 90498.7 5432.57   1
   4   1   3 95751.0 5899.79   7
   4  -1  -3 104241. 4553.83   7
   4  -1   3 88701.8 5904.00   7
   1   4   3 96581.7 6303.26   4
   1  -4   3 87887.6 6633.01   7
  -1   4   3 90867.5 5291.11   7
  -4   1   3 96607.7 6786.95   8
   1   4   3 97477.9 6084.15   8
  -1  -4   3 86522.7 5834.15   1
   1   4  -3 94416.5 6138.90   3
  -4  -1   3 86517.9 5458.14   1
   4  -1  -3 97524.8 4315.41   4
  -4  -1  -3 89534.3 5875.78   6
  -1   4   3 96435.6 5110.31   9
  -4   1  -3 91497.2 4825.74   3
  -4   1  -3 91520.1 5488.10   6
   1  -4  -3 85649.5 6647.57   5
  -4  -1  -3 96218.4 4912.88   9
  -1  -4  -3 92395.0 6959.31   5
  -4   1  -3 97311.4 4180.10   1
   4   1  -3 96248.6 4827.43   5
   4   1  -3 97056.8 5320.68   3
  -1   4   3 90411.5 5895.96   4
  -4   1   3 91882.2 6176.31   9
   4   1  -3 89716.2 6065.40   2
  -1   4  -3 92368.9 5909.07   3
  -1  -4   3 96153.2 3322.10   5
   4  -1  -3 86785.2 5779.88   5
   1  -4   3 97472.0 6101.19   8
  -1  -4   3 107895. 3745.65   5
  -1   4   3 91478.9 5576.64   8
  -1  -4   3 85569.1 5167.86   8
   1   4   5 57695.2 5428.31   4
   1  -4   5 64788.7 5994.11   8
   4  -1   5 56468.3 5002.08   7
   1  -4   5 53626.3 4683.38   1
  -1   4   5 51297.4 4959.65   4
  -4  -1   5 51654.5 4913.24   1
  -1  -4   5 53749.7 4982.20   1
  -4   1  -5 56031.7 4564.21   6
  -4   1  -5 57011.3 4622.76   3
  -4   1   5 65505.9 6734.54   8
   4   1  -5 57713.3 4863.12   3
   4  -1  -5 59046.4 4778.15   2
  -1   4  -5 60558.5 5235.95   3
   1   4  -5 54980.5 5158.77   3
   4  -1  -5 55799.7 4780.72   5
  -4  -1  -5 45849.5 4601.90   6
   4   1  -5 58728.7 3331.69   5
  -1  -4  -5 58883.4 5930.93   5
   4   1   5 56447.3 4781.97   7
  -1   4   5 56032.8 5324.01   8
   1  -4  -5 55745.6 5655.42   5
   1   4   5 57795.1 5525.39   8
   4  -1  -5 55483.3 4694.22   3
  -1  -4   5 61664.1 5507.37   8
  -4  -1   5 57600.8 6077.36   8
   1  -4   7 45486.0 5911.08   8
  -1   4   7 37559.0 5232.12   8
  -1  -4   7 42718.6 5693.10   8
  -4   1   7 51327.9 6938.87   8
  -4  -1   7 52251.0 6958.55   8
   4   1   7 53081.0 5036.62   7
   1   4   7 49412.6 6138.46   8
   4  -1   7 46356.5 5033.71   7
  -1  -4  -7 46148.9 5759.00   5
  -4   1  -7 53090.5 4874.16   6
   4  -1  -7 45246.2 5189.97   3
  -4   1  -7 42301.1 4845.95   3
   4   1  -7 56728.1 5801.17   3
  -1   4  -7 53345.5 5787.82   3
   1   4  -7 49838.3 5686.38   3
   1  -4  -7 47124.7 5753.11   5
  -1  -4   7 49509.1 5506.64   1
  -4  -1  -7 45525.9 5104.19   6
   4   2   0 397957. 14348.1   4
  -4   2   0 415670. 15969.5   9
   4   2   0 422985. 14856.4   9
   4  -2   0 399727. 15100.7   7
   4   2   0 455592. 14723.5   5
  -2   4   0 412523. 15127.4   3
  -4  -2   0 413165. 15210.7   6
   2  -4   0 432219. 16175.3   7
   2   4   0 446660. 15365.6   5
  -4  -2   0 416260. 14315.4   3
   2  -4   0 458313. 15411.3   3
  -2  -4   0 391656. 14802.5   5
  -4  -2   0 412842. 14541.4   9
   2   4   0 409851. 16045.3   3
   4   2   0 398396. 14556.1   3
   2  -4   0 436951. 13599.5   8
   2   4   0 403682. 13468.2   8
   2  -4  -2 3071.20 968.889   8
   2   4  -2 3945.58 1074.73   8
  -4  -2   2 3379.59 929.089   3
  -2  -4   2 3594.33 443.413   5
   4   2  -2 3652.87 663.703   5
  -4   2  -2 4971.13 1620.27   9
  -2   4   2 2905.41 932.297   8
  -4   2  -2 3633.95 762.343   3
  -4   2   2 2776.99 1266.23   9
   4   2  -2 2200.77 755.171   3
   4  -2  -2 3203.42 776.591   1
  -2   4  -2 5331.31 1405.28   3
   2   4  -2 4717.35 1437.32   3
   4  -2   2 3551.23 1318.46   7
   4  -2  -2 4255.87 965.491   7
  -2   4   2 3252.39 1201.97   4
   2   4   2 4145.95 1544.46   4
   2  -4   2 4037.08 948.886   1
   2  -4   2 6234.96 1724.27   7
  -4  -2   2 3732.31 1129.36   1
  -4  -2  -2 2639.03 906.003   3
  -2  -4   2 2146.12 933.971   1
   4   2  -2 2340.04 787.564   6
  -4  -2  -2 3871.20 1301.40   6
  -2  -4   2 3439.71 632.467   6
   2  -4   2 2929.67 746.381   6
  -2  -4  -2 3397.41 1311.14   5
  -4  -2  -2 5002.46 790.449   9
   4   2   2 3759.71 1092.24   4
  -4  -2  -2 1093.78 742.267   5
  -2   4   2 2525.79 965.866   9
  -2  -4   2 4298.33 1011.69   8
   2  -4  -2 3588.72 1546.93   5
   4   2  -2 3761.88 1244.01   2
   4   2   4 380722. 15861.9   7
  -2   4   4 418754. 15757.1   9
  -2   4   4 412921. 13075.2   7
  -2  -4  -4 390131. 17681.3   5
  -4   2  -4 436616. 14081.8   1
   4  -2   4 389974. 16596.7   7
   2   4   4 376170. 16844.6   4
  -2   4   4 394366. 15988.7   4
   2  -4   4 402273. 17628.6   7
   4  -2  -4 406848. 12353.0   7
  -4  -2   4 389252. 16300.5   1
  -4  -2  -4 443909. 13210.1   9
  -4  -2  -4 394570. 16736.5   5
  -4   2  -4 389048. 15175.2   6
   4   2  -4 397754. 17286.9   2
  -4   2  -4 404188. 15120.5   3
  -4  -2   4 381463. 17213.5   8
  -2  -4   4 382509. 16498.6   1
   4  -2  -4 400963. 17274.3   5
   4   2  -4 375907. 15709.4   3
  -2   4  -4 384385. 15895.4   3
   2  -4  -4 391434. 17868.9   5
   2   4  -4 386819. 16604.1   3
   2  -4   4 417327. 15517.9   1
  -4   2   4 398449. 18039.2   8
  -4   2   4 375714. 16604.6   9
  -2   4   4 407016. 16650.9   8
  -2  -4   4 391949. 16002.1   8
   2  -4   6 1447.50 1131.66   8
  -2  -4  -6-1338.28 1283.35   5
  -2   4   6-866.153 936.526   8
  -4  -2   6 379.551 1365.32   8
  -2   4  -6-189.047 796.414   3
   4   2  -6 767.955 756.559   3
  -4  -2  -6 216.505 1099.41   5
  -4  -2   6 1081.62 1113.05   1
  -4   2  -6 275.410 748.323   3
   4   2   6-276.935 869.854   7
   2  -4  -6-68.1773 1028.31   5
   4  -2   6 437.855 935.086   7
   2  -4   6 176.337 1077.06   7
  -2  -4   6-637.255 1278.32   8
  -4   2   6 1823.19 1260.23   8
  -4   2  -6 782.582 827.266   6
   2  -4   6-225.775 817.985   1
   2   4   6-89.3843 915.748   8
   2   4  -6-604.739 1179.03   3
   4  -2  -6 515.157 844.646   5
  -2  -4   6 409.206 853.073   1
   2  -4  -8 189539. 12749.1   5
  -4  -2  -8 197967. 12585.0   6
   2  -4   8 187775. 13822.1   8
   4  -2  -8 195015. 12550.9   3
  -4   2  -8 205070. 12565.4   3
  -2  -4   8 204171. 14022.9   8
   4  -3  -1 150336. 7233.43   7
   3   4   1 150956. 8059.29   4
  -4   3   1 164427. 5911.03   4
   4   3   1 140292. 7293.47   4
   3  -4   1 158060. 8326.11   7
   3  -4  -1 155304. 7671.90   7
  -3   4   1 152205. 7966.02   9
  -4  -3  -1 150876. 7250.35   5
  -4  -3   1 144106. 7417.71   1
   4  -3  -1 155838. 6040.29   1
  -4  -3  -1 150092. 7650.15   6
  -3  -4   1 153578. 6624.61   6
  -4  -3   1 149187. 6917.31   6
  -3  -4   1 153820. 5908.62   5
   3  -4   1 163266. 6226.69   1
   4   3  -1 165470. 6369.25   5
   3  -4   1 165704. 6880.42   3
   4  -3   1 161074. 8008.16   7
   3  -4  -1 144223. 8195.93   5
  -3  -4  -1 151759. 7460.44   5
   4   3  -1 164450. 8434.32   2
   3   4  -1 167665. 6600.66   5
   4   3   1 146978. 7536.97   2
  -4   3  -1 162551. 8479.24   9
   4   3   1 173963. 6359.37   9
  -4   3   1 145516. 7939.93   9
   3   4  -1 153436. 7933.59   3
   3   4   1 167436. 5684.75   9
   4  -3  -1 153109. 6018.62   3
   3  -4  -1 159178. 7130.01   3
  -3   4  -1 148128. 6864.89   3
   4   3  -1 144701. 7306.99   3
   3  -4  -1 166340. 7113.37   8
  -4   3  -1 157710. 5963.67   3
  -3   4   3 41190.2 3872.97   8
  -4   3   3 38213.5 4146.78   8
  -3   4   3 36972.3 2835.06   7
   4  -3   3 40731.9 4185.56   7
   3   4   3 42662.1 4217.69   4
  -3   4   3 46172.9 3655.97   4
   3  -4   3 42601.0 4412.08   7
   4  -3  -3 45453.6 3187.28   7
   4   3   3 39053.0 3894.29   4
  -4  -3  -3 41985.7 4130.59   5
   3  -4   3 46675.9 3242.54   1
   4  -3  -3 40829.9 4423.10   5
   3  -4  -3 44862.7 4799.95   5
  -4   3  -3 41865.5 3234.46   3
  -4  -3   3 38368.8 3904.56   1
  -3   4  -3 47281.9 3837.73   3
   4   3  -3 43730.2 3935.02   3
   3   4  -3 42122.7 4148.71   3
  -3  -4   3 41238.2 4108.58   1
  -4   3   3 40663.1 4089.03   9
  -3  -4  -3 45704.3 4572.48   5
  -3  -4   3 41011.5 3746.44   8
  -3   4   3 43103.8 3998.20   9
   3  -4   5 57906.1 4570.33   1
   4   3   5 53299.7 4803.69   7
   4  -3   5 56645.2 5573.38   7
   3  -4   5 61628.7 5972.52   7
  -4  -3   5 56786.8 5442.82   1
   3   4   5 59112.5 5824.12   4
  -3  -4   5 55861.6 5461.13   1
  -4   3  -5 59549.2 4832.53   3
  -3  -4  -5 63054.7 6220.15   5
  -3   4  -5 58026.8 5097.99   3
   4   3  -5 49750.5 4951.82   3
   4  -3  -5 55118.7 5669.18   5
   3  -4  -5 57050.0 5921.13   5
   3   4  -5 59456.2 5542.72   3
  -4   3   5 60233.5 6135.67   8
   4  -3  -5 62920.2 4684.28   2
  -3   4   5 65890.5 5489.93   9
  -4   3   5 52016.5 5212.44   9
  -4  -3  -5 61236.7 5871.55   5
  -3   4   5 56471.5 5526.67   8
  -3  -4   5 57616.4 5363.31   8
  -4  -3   5 56888.7 5699.21   8
   4  -3   7 26078.1 5048.61   8
   4   3   7 23965.6 4814.46   8
   3  -4   7 17869.5 3946.48   8
   3   4   7 21177.6 4384.84   8
  -3  -4  -7 18446.6 3836.81   5
  -3   4   7 21897.8 4146.02   8
  -3  -4   7 17922.5 3717.20   8
  -4  -3  -7 20679.4 4003.89   5
  -4   3   7 17680.8 3872.73   8
  -4  -3   7 19695.2 4018.63   8
  -4   3  -7 19086.6 3350.86   3
  -3   4  -7 18720.3 3515.45   3
   4   3  -7 19472.5 3515.36   3
   4  -3   7 21512.1 3877.61   7
   3  -4   7 20738.1 3907.72   7
   3  -4  -7 18491.0 3680.32   5
   3   4  -7 24284.5 4112.79   3
  -3  -4   7 20248.5 3720.75   1
  -4  -3   7 25139.3 4144.89   1
   4  -3  -7 25139.8 4024.20   5
   4  -4   0 410143. 16278.3   7
  -4  -4   0 402203. 14715.4   5
  -4  -4   0 400510. 15486.6   6
   4   4   0 371090. 16338.6   2
   4  -4   0 412277. 14074.3   3
   4   4   0 431876. 14964.9   9
   4   4   0 395543. 16194.8   3
  -4   4   0 423573. 17041.1   9
   4  -4   2 75.8359 248.924   1
  -4  -4  -2 38.6279 903.134   5
   4  -4  -2-2218.06 1590.84   5
  -4   4  -2-145.281 508.435   3
   4   4  -2 917.788 990.289   3
   4  -4  -2-894.950 583.341   3
   4  -4   2-848.790 1134.36   7
   4   4   2-339.476 712.212   4
   4  -4  -2-329.894 779.743   7
  -4  -4   2 280.101 510.432   6
  -4   4   2 98.7054 452.019   4
  -4  -4   2-197.673 696.282   1
   4   4   2-224.151 635.245   2
  -4   4   2 878.900 934.291   9
   4   4  -2 129.764 236.463   5
  -4   4   4 309390. 14739.2   8
   4  -4   4 325853. 15581.5   7
   4   4   4 299224. 14736.0   4
  -4  -4   4 323748. 14917.5   1
   4  -4  -4 294801. 15699.4   5
  -4   4  -4 332447. 13443.9   3
   4   4  -4 296436. 14353.3   3
  -4   4   4 312510. 14561.0   9
  -4  -4   4 309828. 14277.0   8
  -4  -4  -4 320901. 15424.1   5
  -4  -4  -6-388.162 1052.43   5
  -4   4   6 76.4070 876.899   8
  -4   4  -6 411.036 660.612   3
   4   4  -6-2082.92 1301.05   3
   4   4   6-2186.06 1096.99   7
   4  -4   6 325.557 1206.09   7
  -4  -4   6-299.294 782.102   1
  -4  -4   6 1561.62 1055.94   8
   4  -4  -6-347.645 1326.53   5
   0   5   1 46175.0 4304.98   3
   5   0  -1 54377.0 3980.66   7
   5   0   1 58539.0 4424.28   7
  -5   0   1 50712.1 3085.10   1
  -5   0  -1 57044.6 2508.95   1
  -5   0  -1 53274.1 4239.64   6
  -5   0   1 57049.5 4493.53   9
   0  -5   1 60792.6 4417.49   5
   0  -5  -1 58561.8 4949.60   5
  -5   0  -1 55826.8 2130.25   3
   0   5  -1 52901.1 4502.87   3
  -5   0  -1 59664.4 4292.49   9
   5   0  -1 53366.9 2330.79   3
  -5   0   3 138829. 7505.52   1
   5   0  -3 156828. 7084.79   7
  -5   0  -3 157366. 6289.14   1
   5   0   3 152989. 8558.78   7
   0   5   3 151023. 8927.22   4
   5   0  -3 165886. 5755.34   4
  -5   0   3 145762. 8787.06   9
  -5   0  -3 150245. 8364.36   6
   0  -5  -3 159650. 6923.69   2
   5   0  -3 146737. 7808.75   5
   0  -5   3 161783. 7114.78   5
   5   0  -3 158717. 7082.10   3
   0  -5  -3 151008. 9590.68   5
  -5   0  -3 154938. 7964.39   9
   0   5  -3 143446. 8566.43   3
   0  -5   3 170266. 7310.67   8
   0   5   3 165890. 6569.77   9
   0  -5   3 157134. 8520.04   1
   0   5   3 168899. 7680.98   8
   0   5   5 21035.7 3135.98   8
   0  -5   5 21563.2 3207.54   8
   5   0  -5 20417.7 2725.61   3
   0   5  -5 16074.5 2943.97   3
   0  -5   5 17807.9 2890.73   1
   5   0   5 18330.7 2969.68   7
   0   5   5 18868.9 3169.63   4
  -5   0  -5 19394.4 2973.88   6
  -5   0  -5 20835.7 2850.26   9
   5   0  -5 20041.9 3088.19   2
   0  -5  -5 20186.1 3671.22   5
  -5   0   5 19470.5 3793.77   8
   5   0  -5 18408.6 2423.90   5
   0  -5  -7 42598.0 5752.42   5
   0   5   7 39362.5 5172.46   8
   0  -5   7 35547.1 5015.54   8
  -5   0   7 46592.7 6781.86   8
   0  -5   7 41632.9 5116.38   1
   0   5  -7 34039.2 4886.18   3
   5   0   7 37315.7 4683.33   7
  -5   0  -7 38399.5 4666.34   3
  -5   0  -7 31634.5 4200.95   6
   5   0  -7 37714.2 4740.20   3
  -5  -1   0 186.107 237.949   3
   5  -1   0 282.829 806.210   7
   5   1   0 184.153 349.542   4
   1   5   0-893.929 1133.74   3
  -1   5   0-478.734 834.554   3
  -5  -1   0 634.900 939.894   6
  -5  -1   0-327.446 337.041   1
  -5   1   0-660.487 934.347   9
  -5  -1   0 384.596 697.459   9
   1  -5   0 401.678 966.830   5
  -1  -5   0 667.358 983.873   5
  -1   5   2 356888. 12053.1   8
   5   1   2 327185. 14211.0   7
  -1   5   2 335038. 14509.0   4
   5  -1  -2 370618. 12912.9   1
   5  -1  -2 350363. 13121.7   7
   5  -1   2 340408. 14415.8   7
   1  -5   2 340556. 13846.7   1
  -5  -1   2 334037. 14349.7   9
  -1  -5  -2 341303. 15597.2   5
  -1   5   2 349159. 13149.2   9
  -1  -5   2 334261. 14436.5   1
  -5  -1  -2 330197. 14190.7   6
  -5  -1   2 340369. 13179.3   1
  -5   1  -2 332071. 13884.8   6
   1  -5   2 328639. 11946.0   6
  -5   1  -2 367509. 11211.1   3
   1  -5   2 335760. 13481.8   5
   5  -1  -2 359523. 11421.8   3
  -1  -5  -2 371768. 13743.6   2
   1  -5  -2 353591. 15894.3   5
  -1  -5   2 364533. 12987.1   5
   1   5   2 316471. 14757.3   4
   1   5   2 362194. 12440.6   8
  -5   1  -2 313100. 14000.6   9
   1  -5   2 390016. 12239.7   8
   1   5   2 378325. 11379.8   9
   5   1  -2 353054. 12631.9   3
  -5   1   2 347237. 14888.9   9
  -1   5  -2 332352. 14415.0   3
   1   5  -2 333830. 14718.2   3
  -5  -1  -2 308295. 12418.3   3
  -5  -1  -2 348222. 13024.4   9
   1   5   4 2111.55 1028.93   8
   1  -5   4 3561.92 1350.58   8
  -5   1  -4 2824.56 934.174   3
  -1   5   4 3697.03 1226.19   8
   5  -1  -4 2623.62 900.041   3
  -1  -5   4 2879.52 995.072   8
  -5   1   4 348.658 961.485   8
  -5  -1   4 3911.94 1788.86   8
  -5  -1  -4 2511.63 898.204   9
  -1   5  -4 939.720 899.514   3
   1   5  -4 2591.34 1322.17   3
   5   1   4 1474.65 889.759   7
   5  -1   4 2395.60 1235.80   7
   5  -1  -4 1406.77 438.489   7
   5   1  -4 2226.06 944.049   3
   1   5   4 3571.22 1707.93   4
  -1   5   4 1423.19 1068.46   4
   5   1  -4 1864.58 1022.39   2
  -1  -5  -4 13.1567 1387.54   5
  -5  -1  -4 3275.93 1344.91   6
  -5   1  -4 1128.30 904.729   6
   1  -5   4 2009.62 1052.18   1
  -1  -5   4 2344.34 1212.11   1
  -5   1  -4 2131.93 1161.33   9
  -5  -1   4 794.942 867.630   1
  -1   5   4 1862.45 806.971   9
  -5   1   4 2449.59 1336.40   9
   5  -1  -4 2008.89 1044.14   5
   5   1  -4 2529.47 759.876   5
   1  -5  -4 1002.33 1161.46   5
  -5   1   6 315422. 18578.0   8
  -1   5   6 311777. 15768.4   8
   5   1   6 318117. 15502.3   7
   1  -5   6 315899. 15316.5   1
   5  -1   6 302435. 15585.9   7
  -1  -5   6 312091. 15776.7   1
   1   5   6 343002. 17068.1   4
  -5  -1  -6 304645. 15406.0   6
  -5  -1   6 322103. 18361.5   8
  -5   1  -6 321969. 14840.0   6
  -5   1  -6 336353. 14973.5   3
   5  -1  -6 338878. 15353.1   3
   5  -1  -6 362765. 15825.3   2
   5   1  -6 314580. 15143.3   3
  -1   5  -6 335290. 16300.3   3
   1   5  -6 319634. 16296.0   3
   1  -5  -6 307183. 17040.6   5
  -1  -5  -6 346377. 17941.4   5
   1   5   6 347107. 16782.5   8
   1  -5   6 352866. 16940.0   8
  -1  -5   6 345373. 16256.8   8
  -2  -5  -1 20146.1 2966.82   5
   5  -2  -1 26295.7 1830.90   1
   5   2  -1 28378.9 2380.78   4
  -5   2   1 26707.1 3306.18   9
   5   2  -1 25466.5 3135.64   2
   5  -2  -1 27722.6 2835.57   7
  -5   2  -1 25298.6 1929.32   4
   5   2   1 27064.4 2643.46   9
   2   5   1 25754.1 3261.37   4
   5  -2   1 26063.1 3111.89   7
   5   2   1 25141.6 2491.91   4
   2   5  -1 22893.9 3081.58   3
  -2   5  -1 23719.8 2811.48   3
   2  -5   1 29940.6 3685.23   7
   2   5   1 24563.8 3471.14   3
  -5  -2  -1 22305.6 2857.48   6
  -5  -2   1 23311.3 2658.57   6
  -2   5   1 24178.5 2878.90   9
   5   2  -1 25115.9 2540.23   3
   2  -5  -1 29609.2 2224.85   8
  -2  -5   1 27205.8 2491.23   5
  -5  -2  -1 27549.0 2489.49   9
   5   2  -1 24625.3 2307.86   5
  -5  -2   1 27715.5 2919.56   9
   2  -5   1 26514.9 1852.32   8
   2  -5  -1 26770.4 3497.77   5
   2   5  -1 26818.2 2016.87   8
  -5  -2   1 27895.2 2739.18   1
  -5   2  -1 25827.5 3262.16   9
  -2  -5   3 62630.7 4158.77   8
   5   2   3 58277.9 5006.05   7
   2   5   3 55562.5 5199.50   4
  -2   5   3 58857.3 4871.15   4
   5  -2   3 65507.5 5361.58   7
   5  -2  -3 65048.8 3944.90   7
   2  -5   3 58472.9 5708.29   7
  -5  -2  -3 53879.3 4927.52   6
   2  -5   3 58523.5 3486.18   6
  -5  -2   3 59364.6 4765.30   1
   2  -5   3 57940.2 4369.94   1
  -5   2  -3 56896.2 4557.39   6
   5   2  -3 64070.4 3531.21   5
   5  -2  -3 54119.7 4950.03   5
  -5   2  -3 63370.4 3679.17   3
   5   2  -3 54886.3 5287.02   2
  -2   5   3 59742.2 4477.76   9
   2  -5  -3 63835.7 6048.49   5
  -5   2  -3 57931.8 5248.60   9
   5   2  -3 54551.8 4287.83   3
  -2   5  -3 54404.6 4736.39   3
  -5  -2  -3 61681.8 3473.70   9
  -5   2   3 52806.2 5057.14   9
   2   5  -3 55817.8 5100.99   3
  -2  -5  -3 64688.7 5993.20   5
  -2  -5   3 57043.2 5063.19   1
  -2   5   3 61854.3 4365.74   8
  -5   2   5 77360.9 7486.15   8
  -5  -2   5 60703.7 6433.08   8
   5   2   5 64125.6 5709.90   7
  -5  -2   5 69629.9 6079.48   1
  -5   2   5 68821.8 6395.22   9
   5  -2   5 69263.6 6239.62   7
   2  -5   5 75453.8 5689.13   1
   2   5   5 74271.8 6654.73   4
   2  -5   5 75927.8 7197.71   7
  -2   5   5 67744.4 5849.78   4
  -2   5   5 74123.9 5401.27   9
  -5  -2  -5 60833.3 5997.76   6
   5  -2  -5 71555.7 5426.98   3
  -5   2  -5 63335.9 5188.45   6
  -2  -5   5 69855.5 6248.81   1
  -5   2  -5 75080.0 5290.95   3
   5  -2  -5 64103.6 6018.18   5
   5   2  -5 67302.5 5569.94   3
   2  -5  -5 59790.1 6427.41   5
  -2   5  -5 60405.3 5589.20   3
   2   5  -5 64308.6 6125.80   3
   5  -2  -5 74014.9 5790.42   2
  -2  -5  -5 73040.5 7063.56   5
   2   5   5 68661.0 6268.30   8
   2  -5   5 74771.3 6527.85   8
  -2   5   5 63657.9 5631.68   8
  -2  -5   5 69675.2 5622.53   8
  -5   2   7 75731.2 8519.23   8
  -5  -2   7 66513.5 7993.54   8
  -2  -5   7 63615.9 6708.11   1
  -5  -2  -7 63568.4 6663.54   6
   5  -2  -7 73929.6 6680.68   3
   2   5   7 71189.6 7517.73   8
  -5   2  -7 79226.0 6650.87   3
   5   2  -7 68784.3 6725.12   3
  -2   5  -7 62779.3 6627.81   3
   2   5  -7 64755.7 6928.50   3
  -2  -5  -7 67980.4 7583.88   5
   5  -2   7 63925.7 6661.85   7
   2  -5   7 76212.6 7684.27   8
  -2   5   7 62088.8 6635.63   8
  -2  -5   7 54645.8 6184.65   8
   2  -5  -7 68364.7 7386.55   5
  -3  -5   0 530.792 760.374   5
   3  -5   0 210.922 302.693   8
   3   5   0 878.779 433.991   8
   5   3   0-98.3658 617.633   4
   5  -3   0-1512.95 1090.82   7
   3  -5   0-730.928 1076.45   7
   3   5   0 773.448 1195.78   3
   5   3   0 592.772 639.028   3
  -3   5   0 1305.82 951.496   3
  -5   3   0-1880.74 1418.93   9
  -5  -3   0 1486.89 900.256   6
   3  -5   0-645.338 1176.92   5
  -3   5   0-237.491 928.751   9
   3   5   0 1010.80 585.436   9
   5   3   0-47.4870 734.479   2
  -3   5   2 392311. 15365.1   4
   3   5   2 378281. 16695.1   4
   5  -3   2 371053. 16172.5   7
   5  -3  -2 403065. 14881.9   7
   5   3   2 368492. 15254.2   4
   3  -5   2 372346. 16874.4   7
  -3  -5   2 374356. 16246.2   1
   5   3   2 394561. 15524.5   2
  -5  -3  -2 366439. 16002.5   6
  -3  -5   2 410796. 13353.2   6
   5  -3  -2 363045. 13662.9   1
   5   3  -2 384077. 16862.9   2
   3  -5  -2 391561. 17549.0   5
  -3   5   2 380352. 15725.2   9
  -5   3   2 388916. 16608.4   9
  -3  -5  -2 386892. 16712.5   5
  -5  -3   2 363873. 15463.8   1
  -5   3  -2 402994. 13098.2   3
   5   3  -2 375129. 15229.7   3
  -5   3  -2 351545. 16319.7   9
   3   5  -2 360617. 16052.5   3
  -3   5  -2 388465. 15394.5   3
   3  -5   2 416946. 14281.1   1
  -5   3  -4 18159.5 2293.21   3
  -3   5   4 22470.3 3057.14   9
  -3  -5  -4 16602.1 3286.78   5
  -5  -3  -4 23996.5 3606.24   5
  -3   5   4 22865.9 3074.10   8
  -3  -5   4 23519.9 2946.10   8
  -3  -5   4 22250.1 3366.92   1
   5   3  -4 20645.8 3005.09   3
  -3   5  -4 16523.6 2649.93   3
   3   5  -4 20830.9 3326.36   3
   3  -5   4 20953.4 2531.99   1
   5   3   4 19951.0 3039.42   7
  -5  -3   4 21023.8 3137.49   1
   5  -3   4 21667.3 3390.52   7
   3  -5   4 21451.5 3626.51   7
   3   5   4 21243.1 3477.96   4
  -3   5   4 18949.0 2714.58   4
   5   3   4 23053.3 3317.61   4
  -5  -3  -4 21716.0 3383.37   6
   5   3   4 20832.8 2493.89   2
  -5   3   4 18767.2 3129.94   9
   5  -3  -4 21175.5 3530.50   5
   3  -5  -4 25011.0 3987.73   5
  -5   3   6 227244. 14380.5   8
  -5  -3   6 215851. 13724.9   8
  -5  -3   6 223834. 13069.4   1
   5   3   6 208742. 11910.9   7
   5  -3   6 229828. 13443.0   7
   3  -5   6 213916. 13876.0   7
   3   5   6 234657. 13985.8   4
  -3  -5   6 225655. 13180.0   1
  -5  -3  -6 222445. 13482.9   6
  -5   3  -6 237441. 11766.9   3
   5   3  -6 198530. 12087.2   3
   5  -3  -6 197483. 12481.4   5
  -3   5  -6 200177. 11971.3   3
   3  -5  -6 222909. 13858.4   5
   3   5  -6 235444. 13490.6   3
  -3  -5  -6 233516. 14530.8   5
   3  -5   6 212067. 13371.9   8
   3   5   6 244047. 14238.2   8
  -3   5   6 205450. 12351.7   8
  -3  -5   6 219393. 12400.2   8
  -4   5   1 28883.4 2906.27   4
  -5   4   1 31762.0 2354.30   4
   5   4   1 29906.0 3548.27   4
   4  -5   1 32771.4 2465.63   1
   5  -4  -1 29617.5 3380.89   7
   4   5   1 28497.7 3693.96   4
  -5  -4   1 29151.0 3462.95   1
   5  -4   1 28853.6 3600.42   7
   4  -5   1 26086.1 3648.26   7
   4  -5  -1 29312.2 3509.47   7
   4   5  -1 26342.7 3513.36   3
   5   4  -1 26303.7 3310.64   3
  -4   5   1 20481.7 3181.58   9
  -4  -5   1 30503.9 2967.66   6
  -5  -4   1 30281.2 3136.46   6
  -5  -4  -1 27285.9 3390.11   6
  -4  -5   1 26809.5 3537.18   1
  -4  -5  -1 29136.6 3229.45   5
  -4   5  -1 28947.9 3800.51   9
  -5   4  -1 25740.2 3663.55   9
   5   4   1 24876.1 3218.13   2
   5   4  -1 27833.4 3705.03   2
  -5   4   1 29776.9 3790.03   9
   4  -5  -1 28962.3 3907.81   5
  -4   5  -1 25735.9 2778.53   3
  -5  -4   3 63010.9 5655.08   1
   4   5   3 65944.2 6037.08   4
   5  -4   3 69084.6 6173.82   7
  -4   5   3 74112.6 5018.24   4
   4  -5   3 70487.3 6431.26   7
   5   4   3 73802.3 6026.79   4
   5  -4  -3 70312.3 4866.62   7
  -5   4  -3 75021.6 4794.84   3
  -5  -4  -3 72470.2 6415.65   6
   5   4   3 74285.7 5193.02   2
   5  -4  -3 62038.5 6138.86   5
   4  -5  -3 66343.6 6641.20   5
  -5   4  -3 68165.5 6437.63   9
  -4   5   3 64337.6 5690.78   9
  -4   5  -3 76718.6 5416.31   3
   5   4  -3 67268.9 5678.53   3
  -4  -5  -3 64276.8 6078.79   5
   4   5  -3 59260.3 5591.18   3
  -5  -4  -3 59550.1 5633.21   5
  -4  -5   3 65774.5 5856.92   1
  -5   4   3 62098.6 5822.85   9
  -4  -5   5 41816.1 4618.50   8
  -4  -5  -5 44205.8 5604.09   5
  -4   5   5 38810.8 4629.91   8
   4   5  -5 38253.7 4863.47   3
   4   5   5 41976.6 5219.06   4
   5   4   5 33061.2 4215.96   7
   5  -4   5 45457.1 5431.72   7
  -5  -4   5 41968.7 4993.30   1
   4  -5   5 43140.8 5553.28   7
  -4  -5   5 39231.6 4916.02   1
  -5   4   5 33871.5 4580.74   9
  -5  -4  -5 44753.0 5535.43   5
  -5   4  -5 35072.7 3797.78   3
  -4   5  -5 36915.8 4179.55   3
   5   4  -5 37746.6 4643.35   3
  -4   5   5 34503.8 4380.63   9
   5  -4  -5 34992.5 5070.94   5
   4  -5  -5 36121.9 5155.86   5
   4  -5   7 59779.6 7222.14   8
   4   5   7 52973.7 6937.49   8
  -4   5   7 45741.4 5810.87   8
  -4  -5   7 41697.6 5516.27   8
  -4   5  -7 46811.4 5451.33   3
   5  -4  -7 36798.5 5234.97   5
   5   5   0-77.6407 845.130   4
   5  -5   0 629.507 1035.08   7
   5   5   0 8.38381 821.949   3
  -5  -5   0 168.001 947.269   6
  -5   5   0 1000.50 1181.60   9
  -5  -5   2 196847. 11283.9   1
   5   5   2 196933. 11399.4   4
  -5   5   2 224867. 9179.14   4
   5  -5   2 200272. 11822.1   7
   5  -5  -2 211934. 10854.8   7
  -5   5  -2 199701. 12129.4   9
  -5  -5  -2 193385. 11432.0   6
  -5  -5   2 225264. 9693.68   6
   5  -5  -2 198026. 12088.9   5
  -5   5   2 212083. 11843.2   9
  -5  -5  -2 196307. 11006.6   5
   5   5  -2 195776. 11220.3   3
  -5   5  -2 227760. 9781.84   3
  -5  -5  -4 2581.85 1757.75   5
  -5   5  -4-38.7807 764.859   3
   5   5  -4-2145.53 1296.65   3
   5  -5   4-900.740 1292.79   7
   5   5   4-696.325 919.554   4
  -5  -5   4-1379.79 1419.26   1
  -5   5   4-663.355 1119.40   9
   5  -5  -4 3255.95 1839.66   5
   5   5   6 278432. 14463.7   7
   5  -5  -6 266926. 16204.1   5
   5   5  -6 259019. 15305.0   3
  -5   5   6 274395. 15228.1   9
   6   0   0 614612. 23284.8   7
   0  -6   0 637008. 24227.9   5
   0   6   0 634993. 24350.5   3
  -6   0   0 582919. 23193.1   9
  -6   0  -2 365.387 249.034   3
  -6   0  -2 222.870 211.172   1
   6   0  -2-52.5880 265.389   3
   6   0  -2 800.949 739.215   7
  -6   0  -2 256.308 236.872   3
   6   0   2-33.8904 928.644   7
   0   6  -2-406.900 1183.08   3
   0   6   2-907.207 914.890   4
  -6   0   2 2178.53 1169.42   9
  -6   0  -2 844.467 910.960   6
  -6   0  -2 459.845 161.390   1
   0  -6   2 1074.43 989.170   1
  -6   0   2 212.507 461.484   1
   0   6   2 421.452 444.148   9
  -6   0  -2-99.8369 706.033   9
   0  -6   2 3502.29 1172.74   5
   0  -6  -2 468.431 1141.04   5
   6   0  -4 290197. 11106.9   7
   6   0   4 276050. 13768.2   7
   0   6   4 271629. 14101.2   4
  -6   0  -4 255847. 13131.3   6
   6   0  -4 262126. 12457.5   5
   6   0  -4 282684. 11539.3   3
   0  -6   4 253321. 13150.8   1
   0  -6  -4 264382. 14881.1   5
   6   0  -4 247352. 13451.8   2
  -6   0  -4 300250. 12950.7   9
   0   6  -4 273747. 13972.2   3
  -6   0   4 273443. 14295.4   9
   0   6   4 279992. 11901.7   8
   0  -6   4 289431. 11467.4   8
   0  -6  -6-1065.29 1233.46   5
  -6   0  -6 1065.04 874.874   3
   0   6   6-198.157 633.838   8
   0  -6   6-1040.51 882.543   1
  -6   0   6 740.985 1266.73   8
   0   6  -6 1379.92 1294.23   3
   6   0   6 42.2268 959.764   7
   0   6   6-889.842 1078.39   4
  -6   0  -6-230.304 916.830   6
   6   0  -6 560.011 765.964   2
   6   1  -1 64953.4 3359.64   3
   6   1   1 60000.6 5037.89   7
  -6   1  -1 63151.2 5196.20   9
   6  -1  -1 59559.6 4701.37   7
   6  -1   1 53925.7 4877.90   7
  -6  -1  -1 70585.0 3774.85   1
  -6  -1  -1 59432.0 5033.63   6
  -6  -1   1 64949.4 4088.81   1
   1  -6   1 68111.5 5350.64   5
   1  -6  -1 56082.9 5498.95   5
  -6  -1  -1 64098.6 3094.91   3
  -1  -6   1 68409.4 5084.47   5
  -1  -6  -1 62784.0 5574.68   5
  -1   6   1 61775.9 4538.43   9
  -6   1   1 62228.7 5335.93   9
  -6  -1  -1 65556.4 4719.56   9
  -6  -1   1 59400.7 4990.96   9
   1   6  -1 61541.9 5503.26   3
  -1   6  -1 61082.1 5318.84   3
  -1  -6   3 105407. 4973.07   8
  -1  -6   3 92963.5 7037.52   1
   6   1   3 101424. 7265.23   7
   6  -1  -3 105899. 5902.44   7
   6  -1   3 101130. 7328.55   7
  -1   6   3 100962. 7356.40   4
   1   6   3 94122.6 7416.14   4
  -6  -1   3 94681.2 6121.19   1
  -6  -1  -3 106979. 7392.61   6
  -6   1  -3 95080.8 6674.85   6
  -1  -6  -3 105674. 8337.27   5
  -6   1  -3 108806. 4762.47   3
   6  -1  -3 95848.2 6782.69   5
   1  -6   3 100308. 6170.39   5
   6  -1  -3 101796. 4923.23   3
   1  -6  -3 100452. 7993.08   5
  -1  -6   3 106307. 4984.68   5
  -1   6  -3 86796.0 6900.99   3
   6   1  -3 95671.8 7426.21   2
  -6   1  -3 103594. 7098.99   9
   6   1  -3 96907.3 5658.13   3
  -6  -1  -3 107399. 6110.85   9
  -1   6   3 110428. 5904.22   9
   1   6  -3 99075.1 7472.97   3
  -6   1   3 98035.9 7474.80   9
  -6  -1   3 100001. 7379.66   9
   1  -6   3 88690.1 6484.46   1
   1   6   3 110780. 5669.52   8
   1  -6   3 107709. 5213.28   8
  -1   6   3 108406. 5456.18   8
  -1  -6  -5 21709.9 3957.00   5
   1   6   5 23335.9 3264.17   8
  -1   6   5 24021.8 3216.39   8
   6   1  -5 25445.7 3186.86   3
   1  -6   5 22010.6 3321.36   1
  -1   6  -5 23618.3 3640.52   3
   1   6  -5 24335.9 3881.25   3
   6   1   5 25034.6 3774.92   7
   6  -1   5 27219.1 3930.52   7
   1   6   5 17194.9 3372.34   4
  -1   6   5 27768.0 4027.29   4
  -1  -6   5 21562.1 3499.45   1
  -6   1  -5 24512.1 2872.68   3
  -6  -1  -5 21611.4 3607.88   6
  -6   1  -5 21272.5 3262.74   6
  -6  -1   5 22730.8 3418.20   1
  -6   1  -5 22991.5 3527.21   9
   6   1  -5 16383.4 3192.39   2
   6  -1  -5 30699.2 3810.37   5
   6  -1  -5 22652.7 3449.87   2
   1  -6  -5 17392.6 3585.62   5
   6   1   7 27918.9 4233.27   7
   6  -1   7 28640.4 4483.78   7
  -6  -1  -7 25546.8 4151.59   6
   1  -6   7 29228.6 4431.65   1
  -6  -2   0 416008. 14913.6   1
   6  -2   0 384701. 16047.1   7
   6   2   0 414387. 13872.0   4
  -6  -2   0 372805. 15895.6   6
  -6  -2   0 379865. 13513.8   3
   2  -6   0 391933. 17119.2   5
  -2   6   0 379233. 16049.2   9
  -2  -6   0 394884. 16243.7   5
  -6   2   0 369487. 16491.8   9
  -6  -2   0 399657. 15390.6   9
   2   6   0 387858. 17071.3   3
  -2   6   0 396424. 16211.9   3
  -2  -6  -2 7771.17 2085.06   5
  -2  -6   2 12529.1 1490.94   5
   2  -6   2 13505.1 1482.80   8
   2   6   2 10266.0 1380.98   8
   2  -6   2 9695.78 1930.99   1
   6   2   2 8362.41 2034.88   7
  -2  -6   2 7698.66 2225.19   1
   6   2  -2 10797.5 1423.88   4
  -2   6   2 8894.17 2032.51   4
   6  -2   2 9927.84 2221.47   7
   6  -2  -2 9499.28 1762.30   7
   2   6  -2 12263.0 2512.26   3
   6   2  -2 8524.99 1579.13   3
  -2   6  -2 10996.9 2271.33   3
   2   6   2 9931.74 2313.82   4
   6   2   2 13657.5 2013.05   4
  -2  -6   2 9602.61 1265.79   6
  -6  -2  -2 8697.16 2060.72   6
  -6  -2   2 8784.68 1719.73   1
  -6   2  -2 11833.6 2503.34   9
  -2   6   2 11726.7 2079.72   9
   2  -6   2 10694.1 2190.56   5
  -6   2   2 9707.38 2188.01   9
  -6  -2  -2 13365.8 1797.12   9
   2  -6  -2 12102.1 2861.68   5
   6   2  -2 8132.49 2096.95   2
   6   2   4 282621. 14015.0   7
   6  -2   4 279637. 14258.0   7
   2   6   4 289116. 15120.3   4
  -2   6   4 263350. 13522.2   4
  -6  -2   4 240374. 12709.0   1
  -6  -2  -4 269518. 14158.2   6
  -6   2  -4 249390. 12659.3   6
   2  -6   4 287469. 12932.2   1
   6   2  -4 256209. 14362.3   2
   6  -2  -4 256962. 13877.2   5
   2  -6  -4 294439. 15774.9   5
  -6   2  -4 269618. 14268.6   9
   6   2  -4 295802. 12893.6   3
   2   6  -4 266320. 14335.7   3
  -2   6   4 299104. 12587.0   9
  -6   2   4 253547. 14196.1   9
  -2  -6   4 271523. 14190.3   1
  -2  -6  -4 304320. 16049.5   5
   2   6   4 329015. 13450.4   8
  -2   6  -4 248461. 13396.8   3
  -2   6   4 314688. 12628.5   8
  -2  -6  -6-15.1697 1406.99   5
   2   6   6 2108.75 1421.34   8
  -2   6   6 3659.41 1566.07   8
   6   2  -6 3795.72 1423.41   3
  -2  -6   6 1809.15 1172.30   1
  -2   6  -6 1758.64 1213.02   3
   2   6  -6 3204.65 1787.71   3
   6   2   6 4030.53 1613.27   7
   6  -2   6 1392.21 1200.48   7
   2   6   6 2846.15 1538.78   4
  -6  -2  -6 1602.64 1309.41   6
  -6   2  -6 2062.92 1237.79   6
  -6  -2   6 939.667 1277.50   1
  -6   2  -6 3917.95 2010.19   9
   2  -6   6 1736.09 1008.23   1
   2  -6  -6 2622.80 1612.45   5
   6   3   1 116845. 7663.33   2
   3   6   1 115123. 8067.20   4
   6   3  -1 126703. 6619.73   4
   6  -3   1 114548. 7674.13   7
   6  -3  -1 104119. 6885.24   7
   6   3   1 120622. 6802.98   4
   3  -6   1 111238. 8284.13   7
  -6  -3  -1 114448. 7625.29   6
  -6  -3   1 116353. 7075.20   6
   3  -6   1 115377. 7775.67   5
   3  -6  -1 105178. 8119.78   5
   6   3  -1 105354. 7749.14   2
  -3   6   1 100876. 7175.14   9
  -6   3  -1 106207. 7821.23   9
  -6   3   1 105507. 7805.53   9
  -3  -6  -1 113828. 7652.51   5
  -3  -6   1 129128. 6163.85   5
  -6  -3  -1 130983. 6384.90   9
   3   6  -1 108804. 7864.81   3
  -3   6  -1 111921. 7184.77   3
   6   3  -1 113655. 6742.53   3
  -6  -3   1 104335. 6781.34   1
   3   6   3 59309.0 6037.93   4
  -3   6   3 54149.3 4954.69   4
   6  -3   3 58096.9 5693.05   7
   6  -3  -3 68521.4 4702.17   7
   3  -6   3 55038.7 6117.70   7
   6   3   3 60161.8 5185.17   4
  -6  -3  -3 56988.2 5661.63   6
  -3   6  -3 54703.8 5114.63   3
  -6  -3   3 48512.2 4818.27   1
   6   3  -3 50399.5 5662.90   2
   6  -3  -3 58390.6 5821.95   5
   3  -6   3 61190.2 4543.25   1
   3  -6  -3 61037.2 6513.96   5
  -6   3  -3 49531.9 5517.08   9
  -3   6   3 65432.1 5355.10   9
   6   3   3 59118.6 5005.82   2
  -3  -6  -3 62523.0 6336.19   5
  -6   3   3 51592.3 5543.95   9
   6   3  -3 54558.4 4828.08   3
   3   6  -3 55855.5 5700.67   3
  -3  -6   3 58416.0 5681.19   1
   3   6   5 30953.6 4227.79   8
  -3  -6  -5 27296.3 4615.77   5
  -3   6   5 21939.0 3270.75   8
   6   3  -5 26362.2 3689.44   3
  -3   6  -5 20968.5 3411.93   3
   3   6  -5 22523.2 3918.79   3
   6   3   5 22974.2 3709.26   7
   6  -3   5 27439.3 4249.81   7
   3  -6   5 24831.6 4541.63   7
   3   6   5 26887.2 4378.04   4
  -3   6   5 22794.6 3405.17   4
  -6  -3  -5 22868.3 3829.46   6
  -3  -6   5 27161.7 4133.48   1
  -6   3  -5 21868.5 4112.68   9
  -6   3   5 30719.6 4615.82   9
   6  -3  -5 29005.9 4394.28   5
  -6  -3   5 20492.1 3460.78   1
   3  -6  -5 24282.3 4169.23   5
   6   4   0 371752. 15405.7   4
   6  -4   0 364157. 15934.0   7
   4  -6   0 348935. 16602.8   7
  -4  -6   0 349402. 14935.3   6
  -6  -4   0 331800. 15069.8   1
  -6  -4   0 368752. 15682.4   6
   4  -6   0 362932. 17014.1   5
   6   4   0 341820. 16327.8   2
  -4   6   0 334433. 16160.9   9
  -6   4   0 371253. 17123.4   9
  -4  -6   0 375575. 14466.2   5
   4   6   0 352437. 16454.6   3
  -6  -4   2 2658.89 1247.36   1
  -4  -6  -2 2267.51 1206.73   5
  -4  -6   2 3163.96 1671.00   1
   6   4   2 2633.47 1249.06   2
  -4   6   2 5093.38 1441.20   4
   6  -4   2 4335.71 1654.20   7
   4   6   2 5019.02 1949.01   4
   6  -4  -2 1811.97 880.283   7
   4   6  -2 3601.54 1688.49   3
   6   4  -2 2354.16 1439.18   3
   4  -6   2 2136.14 1481.06   7
  -4   6  -2 3220.75 1305.44   3
   6   4   2 4791.86 1598.37   4
  -6  -4  -2 4784.91 1915.83   6
  -4  -6   2 2387.31 826.186   6
  -6   4  -2 3112.54 1799.18   9
   6   4  -2 2462.59 1511.85   2
  -4   6   2 1455.36 1263.37   9
  -6   4   2 1873.14 1459.70   9
   6  -4  -2 1609.44 1354.33   5
   4  -6  -2 3306.54 1726.77   5
  -4   6   4 230268. 12361.6   9
   6  -4   4 228559. 13588.6   7
   4   6   4 237706. 13845.6   4
  -4   6   4 244299. 11692.1   4
   4  -6   4 246708. 14745.2   7
   6   4   4 209274. 12363.1   4
  -6  -4  -4 237467. 13883.2   6
  -6  -4   4 220446. 12583.4   1
   6  -4  -4 208778. 13413.7   5
   4  -6  -4 247101. 14803.1   5
  -4  -6   4 212358. 12847.4   1
  -6   4  -4 229317. 14099.7   9
  -6   4   4 228264. 13457.7   9
   6   4  -4 204966. 11948.1   3
  -4   6  -4 227123. 11975.1   3
   4   6  -4 214612. 13059.4   3
  -4  -6  -4 238193. 14487.1   5
   6   4  -6 1565.63 1199.85   3
  -4   6  -6 476.602 863.301   3
   6   4   6-617.646 907.063   7
  -6   4  -6-160.145 1501.13   9
  -6   4   6 227.518 1013.28   9
   6  -4  -6 1464.58 1182.46   5
  -6  -5   1 27272.9 3768.18   1
  -5   6   1 32743.7 3387.35   4
   6   5  -1 29481.0 3772.73   4
   5   6   1 29857.3 4143.03   4
   6  -5   1 31062.9 4203.30   7
   6   5   1 30466.8 4004.92   4
   6  -5  -1 29558.0 3833.53   7
   5  -6   1 32276.2 4476.02   7
   5  -6  -1 34818.5 4360.36   7
  -5  -6   1 32889.1 3501.07   6
   5   6  -1 35679.8 4518.54   3
   6   5  -1 31846.7 4016.37   3
  -6  -5   1 31352.5 3588.68   6
  -5  -6  -1 25255.8 3637.23   6
  -6  -5  -1 27611.0 3796.67   6
  -5   6  -1 44127.3 5324.47   9
   6   5   1 26543.2 3847.26   2
  -6   5  -1 22961.8 3855.64   9
  -5  -6  -1 30940.7 3675.07   5
  -5   6   1 32165.2 4350.21   9
  -6   5   1 30989.3 4432.23   9
   5  -6  -1 28974.9 4347.87   5
  -5  -6   1 30159.0 4223.09   1
   5   6   3 72624.9 7057.36   4
   6  -5   3 75971.7 7309.45   7
   6   5   3 75962.9 6917.15   4
   5  -6   3 79265.2 7659.70   7
  -5   6   3 72967.5 6741.30   9
  -6  -5  -3 90376.8 7902.68   6
   6  -5  -3 77777.8 7612.79   5
   5  -6  -3 80790.0 8058.50   5
  -5   6  -3 92530.2 8213.53   9
  -6  -5   3 77632.5 6875.82   1
  -6   5  -3 76883.8 7640.47   9
  -6   5   3 75082.1 7168.20   9
  -5  -6  -3 81393.0 7465.25   5
  -5  -6   3 81467.2 7247.47   1
   5   6  -3 71024.3 6857.86   3
   6   5  -3 70245.6 6575.84   3
   6   5  -5 18696.5 3580.54   3
   6   5   5 14076.9 3056.66   7
   5   6  -5 17600.4 3648.50   3
   5   6   5 19247.4 3878.60   4
  -6   5  -5 23224.0 4642.62   9
  -5   6   5 17463.9 3330.98   9
  -6   5   5 14236.2 3220.46   9
   6  -5  -5 14177.6 3741.80   5
   5  -6  -5 16809.3 4092.98   5
   6   6   0 318107. 16012.8   4
   6  -6   0 305358. 16165.2   7
  -6  -6   0 325202. 15235.6   6
  -6  -6   0 317211. 16184.7   1
  -6   6   0 350526. 17504.6   9
  -6  -6   2 2138.72 1318.23   1
   6  -6   2-2134.27 1729.73   7
   6   6   2 566.599 943.843   4
   6  -6  -2-465.432 850.548   7
   6   6  -2-565.820 1172.75   3
  -6  -6  -2-998.052 897.405   6
  -6   6  -2 665.880 1125.22   9
  -6   6   2-347.071 823.965   9
   6  -6  -2-1045.26 1364.14   5
   6   6   4 159248. 11563.7   4
  -6   6   4 170086. 11594.2   9
   6   6  -4 149942. 11027.1   3
  -6  -6  -4 179002. 12804.0   5
   7   0  -1 75382.3 5844.62   7
   7   0   1 79380.4 6353.32   7
  -7   0  -1 76761.1 6271.84   6
   0  -7   1 89082.4 6463.88   5
   0  -7  -1 77825.0 6610.11   5
   0   7   1 83147.6 5278.74   9
  -7   0  -1 84655.0 6246.59   9
  -7   0   1 74072.5 6203.07   9
   0   7  -1 83183.0 7010.61   3
   0  -7   3 71695.5 6308.84   1
   7   0  -3 77809.1 5408.49   7
   7   0   3 83059.4 6858.78   7
   0   7   3 65939.6 6447.96   4
  -7   0  -3 68735.5 6156.90   6
   0  -7  -3 71314.6 6888.16   5
  -7   0  -3 74550.6 5852.41   9
  -7   0   3 76565.1 6874.76   9
   0   7  -3 70425.0 6610.63   3
   0  -7  -5 22691.7 4272.42   5
   0   7  -5 20485.7 3882.40   3
   7   0   5 23211.0 3931.99   7
   0   7   5 20337.7 3738.92   4
   0  -7   5 16374.2 3226.84   1
  -7   0  -5 17356.2 3278.94   6
   7   0  -5 22102.7 3806.61   2
   7   1   0-1156.66 1301.84   7
   7  -1   0-696.274 1194.58   7
   1   7   0 974.018 1172.32   3
  -1   7   0-125.782 831.512   3
  -7  -1   0 272.152 901.548   6
  -7   1   0-546.178 889.744   9
  -7  -1   0-393.393 881.897   9
   1  -7   0 1243.50 1081.37   5
  -1  -7   0 23.0705 1117.93   5
   7   1  -2 266840. 12902.7   7
  -1   7   2 281229. 14326.3   4
   7   1   2 291819. 14464.7   7
   1   7   2 287366. 14912.8   4
   7  -1  -2 298869. 13077.1   7
   7  -1   2 284421. 14330.2   7
  -7  -1   2 295839. 12058.3   1
  -1  -7  -2 278190. 14870.1   5
   1  -7   2 283241. 13832.2   1
  -1  -7   2 286112. 14441.4   1
  -7  -1  -2 270457. 13966.9   6
   1  -7   2 300138. 13665.7   5
   1  -7  -2 283271. 15130.9   5
  -1  -7   2 340335. 13016.1   5
  -1   7   2 314954. 12593.0   9
  -7   1  -2 280569. 13821.4   9
  -7  -1  -2 289971. 12834.8   9
  -7   1   2 305683. 14951.0   9
  -7  -1   2 288668. 14325.4   9
   1   7  -2 277263. 14692.3   3
  -1   7  -2 281931. 14521.7   3
  -1  -7  -4 2023.19 1718.70   5
   7  -1  -4 416.698 783.720   2
  -1   7  -4-187.853 1126.45   3
   1   7  -4 2963.17 1447.60   3
   7   1   4 1112.67 1102.99   7
   7  -1   4 4296.27 1865.48   7
   1   7   4 404.762 1001.74   4
  -1   7   4 2587.52 1475.33   4
  -7  -1  -4 2317.47 1256.84   6
  -7   1  -4 1548.87 772.116   6
  -7  -1   4 3344.95 1308.28   1
   1  -7   4 3135.98 1472.75   1
  -7   1  -4 2482.68 1219.28   9
  -7   1   4 769.827 922.769   9
   7  -1  -4 618.947 859.710   5
   7   1  -4 1119.06 1032.97   2
  -1  -7   4 3342.98 1602.02   1
   1  -7  -4 1322.69 1194.97   5
   7   1   6 195574. 12611.5   7
   7  -1   6 199757. 12908.5   7
   1  -7   6 181180. 11530.9   1
  -1   7   6 192690. 12673.6   4
  -1  -7   6 180985. 12238.7   1
  -7  -1  -6 180556. 12087.4   6
  -7   1  -6 186196. 11628.3   6
   2   7   1 52776.0 5559.29   4
   7   2   1 50998.8 5200.42   7
  -7  -2  -1 58318.7 4112.66   1
   7  -2   1 52454.2 5249.36   7
   7  -2  -1 47035.8 4638.11   7
  -7  -2  -1 53718.7 5252.86   6
  -7  -2   1 54537.1 4238.31   1
   2  -7   1 50765.4 5189.01   5
   2  -7  -1 51345.5 5719.62   5
  -2   7   1 45020.1 4525.82   9
  -2  -7  -1 60702.0 5815.15   5
  -2  -7   1 64684.7 4823.62   5
  -7   2  -1 47599.0 5088.61   9
  -7   2   1 45533.8 5097.79   9
   7   2  -1 54621.3 5566.14   2
  -7  -2  -1 57240.5 4550.28   9
  -7  -2   1 50987.7 4853.33   9
   2   7  -1 47986.3 5329.65   3
  -2   7  -1 50658.4 5178.15   3
  -2  -7  -3 28411.0 4441.20   5
  -7  -2   3 23464.5 3148.05   1
   7  -2  -3 32208.3 3276.50   7
   7   2   3 23769.8 3725.48   7
   2   7  -3 23772.7 3927.23   3
  -2   7  -3 26325.7 3881.75   3
   7  -2   3 31090.2 4224.57   7
  -2   7   3 22395.8 3425.76   4
   2   7   3 19096.9 3576.06   4
  -2  -7   3 29131.9 4132.55   1
  -7  -2  -3 27782.4 4004.38   6
  -2   7   3 30013.5 3342.97   9
   2  -7   3 29482.6 3610.17   1
  -7   2  -3 26751.6 3922.42   9
   7  -2  -3 22647.2 3605.08   5
  -7   2   3 21350.5 3728.82   9
   2  -7   3 29683.4 3597.20   5
   7   2  -3 28747.4 4321.68   2
   2  -7  -3 25931.4 4282.71   5
  -7  -2   5 51795.6 5479.69   1
   7   2   5 51066.3 5903.89   7
   7  -2   5 60357.6 6522.36   7
   2   7   5 62907.8 6934.37   4
  -2   7   5 54037.1 5933.81   4
   2  -7   5 54774.8 5417.03   1
  -7  -2  -5 58160.6 6339.12   6
   7   2  -5 57876.9 6708.77   2
  -2  -7   5 56192.6 6255.60   1
   2  -7  -5 55877.5 6647.06   5
  -7   2  -5 56942.0 6374.38   9
   7  -2  -5 50694.5 5764.25   2
  -2  -7  -5 53225.6 6797.64   5
  -2   7  -5 50139.2 5849.08   3
   2   7  -5 57850.9 6536.05   3
  -7   2   5 61455.3 6790.23   9
  -3  -7   0-94.4157 833.537   5
   7  -3   0 217.187 746.912   7
   3   7   0-378.049 998.640   3
  -7  -3   0 2309.42 1258.02   6
  -7  -3   0 723.913 682.431   1
  -3   7   0 616.116 866.112   9
  -7   3   0-1484.92 948.249   9
   3  -7   0-677.198 1304.86   5
   7   3   0 397.676 768.375   2
   3  -7   2 338714. 14063.6   1
  -3   7   2 322643. 14961.8   4
   3   7   2 303127. 16138.8   4
   7  -3   2 329322. 16004.9   7
   7  -3  -2 320878. 14186.2   7
   7   3   2 319992. 13800.7   4
  -3  -7   2 309790. 16004.0   1
  -7  -3  -2 315290. 15680.5   6
  -7  -3   2 321129. 14395.8   1
   3  -7   2 328034. 15495.0   5
   3  -7  -2 361554. 17969.2   5
   7   3  -2 314854. 16335.7   2
  -7   3  -2 304961. 15944.8   9
  -3   7   2 309901. 14616.4   9
  -3  -7  -2 319818. 16377.7   5
   7   3   2 307714. 14965.6   2
  -7   3   2 299333. 15851.0   9
   3   7  -2 302034. 15899.1   3
  -3   7  -2 299889. 14952.7   3
  -3  -7  -4 484.771 1072.36   5
  -7  -3   4 1433.27 1102.88   1
   7   3   4-500.248 1125.31   7
  -3   7  -4 935.624 1327.29   3
   3   7  -4 2961.09 1846.02   3
   7  -3   4 5317.79 2025.75   7
   3   7   4 2119.94 1408.14   4
  -3   7   4 1063.85 1283.97   4
  -7  -3  -4 847.446 1523.06   6
   7   3  -4 3826.50 1893.87   2
  -7   3  -4 1984.39 1876.81   9
  -7   3   4 1363.09 1200.67   9
  -3  -7   4 2097.61 1298.32   1
   7  -3  -4 868.362 1072.71   5
   3  -7  -4-422.149 1760.91   5
  -4   7  -1 55042.8 5076.97   3
   7   4  -1 53853.9 4870.61   3
  -4   7   1 55384.2 5040.00   4
   4   7   1 49478.7 5715.40   4
   7  -4   1 46329.1 5169.74   7
   7  -4  -1 50706.4 5033.56   7
   7   4   1 63131.4 5146.61   4
   4  -7   1 52370.8 6139.92   7
  -4  -7   1 50816.8 4334.97   6
  -7  -4  -1 60486.6 5792.96   6
  -7  -4   1 49736.0 4910.46   6
  -4  -7   1 50926.5 5763.12   1
  -7  -4  -1 46517.4 4642.62   1
   4  -7   1 48729.1 5539.06   5
   7   4  -1 56363.7 6041.87   2
   4  -7  -1 51273.7 5984.87   5
   7   4   1 41755.3 5037.40   2
  -4   7  -1 49580.7 5591.87   9
  -4   7   1 44952.2 5068.52   9
  -7   4  -1 45578.1 5592.32   9
  -7   4   1 50026.4 5749.63   9
  -4  -7  -1 55336.2 5369.85   5
  -7  -4   1 49251.6 4889.84   1
   4   7  -1 48143.9 5540.55   3
  -4  -7  -3 34636.2 5155.94   5
  -4  -7   3 35197.4 4868.33   1
  -4   7   3 34051.7 4038.61   4
   4   7  -3 39425.8 5175.43   3
   7  -4   3 42488.6 5315.20   7
   4   7   3 33408.9 4790.09   4
   4  -7   3 38797.1 5662.45   7
   7   4   3 34847.9 4252.96   4
  -7  -4  -3 27507.6 4238.48   6
  -7  -4   3 31943.5 4160.82   1
   7   4   3 38539.0 4434.08   2
   7   4  -3 35488.5 5225.24   2
  -7   4  -3 40853.7 5667.54   9
  -4   7   3 30717.8 4021.21   9
  -7   4   3 35138.9 4918.35   9
   7  -4  -3 25503.4 4443.21   5
  -4   7  -3 39075.0 4541.25   3
   4  -7  -3 33935.1 5245.67   5
   7   4   5 42326.1 5565.37   7
  -4   7  -5 34013.4 4577.77   3
   7  -4  -5 29510.7 5011.39   5
   5   7   0-1188.86 954.831   4
   7  -5   0-198.895 1173.66   7
   7   5   0-720.449 728.129   4
   5  -7   0-1004.43 963.435   7
  -5  -7   0-566.478 741.815   6
  -7  -5   0-884.693 912.957   6
  -7  -5   0 176.067 718.438   1
   7   5   0 495.621 937.594   2
  -5   7   0-804.889 1324.19   9
  -7   5   0 1191.74 1292.42   9
   5  -7   0-446.774 964.759   5
  -5  -7   2 206454. 12772.8   1
   5   7   2 177959. 12104.2   4
   7  -5   2 202580. 12719.0   7
   7   5   2 200562. 11574.7   4
   7  -5  -2 217245. 11632.7   7
   5  -7   2 204147. 13361.2   7
  -7  -5  -2 195965. 12206.4   6
   7   5   2 204233. 11879.4   2
   7  -5  -2 189136. 12759.0   5
   5  -7  -2 199790. 13441.6   5
  -5   7  -2 198680. 12806.7   9
  -7   5  -2 177535. 12466.6   9
  -5   7   2 173855. 11537.2   9
  -7   5   2 191847. 12606.3   9
  -7  -5   2 175371. 11183.1   1
  -5  -7  -2 174567. 11483.0   5
   5   7  -2 177511. 12007.9   3
   7   5  -2 185237. 11205.7   3
  -5  -7  -4 953.916 1080.35   5
   5   7  -4 5203.79 2176.19   3
  -7  -5   4 4971.46 1851.62   1
   7   5   4 2547.03 1435.99   4
  -5   7   4 4227.00 1724.03   9
   7  -5  -4 3717.44 2001.23   5
   6   7  -1 42446.2 5533.32   3
  -7  -6   1 44519.1 5416.36   1
   6   7  -1 47529.6 5630.65   4
   7   6   1 47832.4 5521.16   4
   7  -6  -1 44836.7 5411.72   7
   6  -7   1 58930.1 6862.75   7
   6   7   1 39229.9 5239.27   4
   7  -6   1 48562.4 6068.42   7
  -6  -7   1 44374.2 5653.08   1
   6  -7  -1 39218.6 5313.20   7
  -6  -7  -1 48198.4 5502.30   6
  -7  -6   1 45066.0 4805.46   6
  -7  -6  -1 41030.1 5180.07   6
  -7  -6  -1 36338.2 4902.41   1
  -6   7  -1 49154.9 6223.97   9
  -6   7   1 46811.3 5908.81   9
  -7   6  -1 41003.4 5748.90   9
  -7   6   1 47350.5 6035.38   9
   6  -7   1 42623.1 5792.22   5
   7  -6  -1 49462.9 6396.26   5
   6  -7  -1 46457.6 6137.87   5
  -6  -7  -3 44804.6 5923.63   5
   6   7   3 45778.3 6027.77   4
   6   7  -3 48347.7 6056.80   3
   7   6   3 41487.4 5605.11   4
  -6   7   3 46981.4 5793.29   9
   7  -7   0 209.018 1335.52   7
   0   8   0 248241. 13851.6   3
   8   0   0 231766. 12820.7   7
   0  -8   0 272251. 13669.9   5
  -8   0   0 246099. 13070.0   9
   0  -8   2 12908.2 2858.65   1
   8   0  -2 11565.9 2330.86   7
   8   0   2 15380.4 3071.06   7
   0   8   2 13714.6 3215.25   4
   0   8  -2 10953.8 2875.91   3
  -8   0  -2 12973.1 2799.97   6
  -8   0  -2 14089.5 2615.71   9
  -8   0   2 8611.98 2432.16   9
   0  -8   2 12095.3 2325.98   5
   0  -8  -2 8211.18 2350.90   5
   8   0   4 208753. 13164.9   7
   0   8   4 210688. 13258.2   4
  -8   0  -4 201399. 12492.8   6
   8   0  -4 208132. 13466.7   2
   0  -8  -4 215662. 13887.8   5
   0  -8   4 201150. 12477.9   1
  -8   0   4 215550. 13616.5   9
   0   8  -4 197697. 13005.4   3
   8   1  -1 24698.7 3595.98   7
   8   1   1 27799.8 4048.52   7
  -1   8   1 24539.2 3927.28   4
   1   8   1 27847.6 4296.75   4
   8  -1  -1 24089.6 3491.43   7
   8  -1   1 29227.9 4110.12   7
   1   8  -1 28379.9 4293.30   3
  -1   8  -1 28725.3 4164.18   3
  -8  -1  -1 27710.0 3974.97   6
  -1   8   1 27096.8 3338.03   9
  -8   1  -1 28959.7 3985.45   9
  -8   1   1 31185.6 4398.50   9
  -8  -1  -1 25446.7 3422.05   9
  -8  -1   1 28909.2 3932.13   9
   1  -8   1 32452.9 4216.90   5
   1  -8  -1 21610.4 3699.40   5
  -1  -8   1 29866.4 3682.53   5
  -1  -8  -1 25707.5 3879.25   5
   1  -8   3 21784.3 3524.98   1
   8   1  -3 25305.3 3303.31   7
   8   1   3 29836.7 4467.71   7
   8  -1   3 23950.1 4011.23   7
   1   8  -3 22980.6 4048.62   3
  -1   8   3 24855.5 4105.82   4
   1   8   3 30443.8 4554.22   4
  -1   8  -3 28407.4 4475.88   3
  -1  -8   3 22146.5 3770.10   1
  -8  -1  -3 24977.8 3897.12   6
  -8   1  -3 26577.9 3915.46   9
   8  -1  -3 18432.4 3201.58   5
  -8   1   3 24964.7 4228.48   9
  -8  -1   3 21236.1 3778.30   9
   1  -8  -3 26841.2 4552.82   5
   8   1  -3 24503.3 4197.68   2
  -1  -8  -3 24752.4 4314.59   5
   1  -8   5 49945.3 5712.01   1
  -8   1  -5 52745.8 6007.42   6
   8   1  -5 58270.0 6932.51   2
   8  -1  -5 50248.0 6172.69   2
   2   8   0 153350. 10607.6   3
   8   2   0 148424. 9865.66   7
   8  -2   0 144245. 9508.69   7
  -8  -2   0 149493. 9770.09   6
   2  -8   0 141625. 10140.8   5
  -2   8   0 139420. 9176.72   9
  -2  -8   0 165748. 9895.25   5
  -8   2   0 136537. 9789.29   9
   8   2   0 146543. 10241.0   2
  -8  -2   0 152858. 9132.29   9
  -2  -8  -2 1788.73 1396.60   5
  -8  -2   2 393.630 583.911   1
   8   2  -2 1626.89 1311.60   7
   8   2   2 1801.74 1508.61   7
   8  -2   2-272.801 1232.23   7
   8  -2  -2 1686.57 969.537   7
  -2   8   2 425.998 975.324   4
   2   8   2-309.783 1192.31   4
   2   8  -2 1852.79 1494.00   3
  -2   8  -2-5.72870 1129.31   3
  -8  -2  -2-611.722 968.220   6
   2  -8   2 959.394 791.136   1
  -2   8   2 1702.45 1052.11   9
  -8   2  -2 476.036 1141.85   9
  -2  -8   2 922.911 1132.19   1
  -8   2   2 530.799 1090.37   9
   2  -8   2-65.9628 722.626   5
   2  -8  -2 1238.34 1118.97   5
   8   2  -2-886.763 1194.17   2
  -8  -2   4 211211. 11679.6   1
   8   2   4 210168. 13368.3   7
   8  -2   4 219780. 13627.3   7
   2   8   4 209425. 13793.4   4
  -2   8   4 195663. 12488.3   4
  -8  -2  -4 207254. 13224.6   6
   8   2  -4 226996. 14495.3   2
   8  -2  -4 190442. 12644.1   5
   2  -8  -4 239432. 15024.4   5
  -8   2  -4 213579. 13238.3   9
  -2  -8  -4 232615. 14697.8   5
  -2  -8   4 225466. 13732.2   1
  -8   2   4 218544. 14117.9   9
   2   8  -4 210173. 13861.9   3
  -2   8  -4 215574. 13366.4   3
  -3   8  -1 51843.7 5551.79   3
  -3   8   1 52125.7 5506.92   4
   8   3   1 53196.6 5955.96   7
   3   8   1 60568.8 6508.70   4
   8  -3   1 50226.5 5721.58   7
   8  -3  -1 50306.7 5264.16   7
  -8  -3  -1 54113.9 5741.59   6
  -3  -8   1 58214.3 6355.75   1
   3  -8   1 49454.9 5784.82   5
  -8  -3   1 55755.0 4895.05   1
   3  -8  -1 51299.0 6290.69   5
   8   3  -1 53644.6 6096.45   2
  -3   8  -1 43860.1 5291.43   9
   8   3   1 44847.7 5420.43   2
  -3   8   1 48578.9 5186.73   9
  -8   3  -1 56862.6 6215.73   9
  -8   3   1 51257.6 5989.31   9
  -3  -8  -1 57429.6 5860.43   5
   3   8  -1 60163.0 6444.65   3
  -3  -8  -3 12754.8 3328.26   5
  -8  -3   3 12439.5 2502.04   1
   8   3   3 12648.5 3051.15   7
   8  -3   3 11689.5 2828.62   7
  -3  -8   3 16393.3 3621.06   1
   3   8   3 10679.9 2791.74   4
   3   8  -3 11491.9 3016.95   3
  -3   8   3 8665.65 2436.70   4
  -3   8  -3 11640.5 2601.33   3
  -8  -3  -3 16161.7 3398.64   6
  -8   3  -3 11585.8 2887.26   9
   8   3  -3 12227.7 3173.22   2
   8  -3  -3 10061.2 2641.54   5
  -8   3   3 12737.7 3137.26   9
   3  -8   3 9112.47 2412.08   5
   3  -8  -3 12959.8 3366.86   5
   8   3   3 10463.5 2531.47   2
   4   8   0 152904. 10916.6   4
   8  -4   0 153335. 10393.5   7
  -4  -8   0 150845. 9192.12   6
  -8  -4   0 144243. 9887.87   6
   4  -8   0 158609. 11512.7   5
   8   4   0 156041. 11013.0   2
  -4   8   0 158830. 10753.0   9
  -8   4   0 146122. 10901.7   9
  -8  -4   0 154799. 9316.60   1
  -4  -8  -2 414.736 1443.87   5
   8  -4   2 1086.34 1127.47   7
  -4   8   2 1590.91 1182.55   4
   4   8   2 2582.09 1676.02   4
   4   8  -2 1033.54 1330.92   3
  -4   8  -2 2931.65 1423.11   3
  -8  -4  -2-1506.42 1387.79   6
  -8  -4   2 1912.15 1100.01   1
  -4   8  -2 685.975 971.336   9
  -8   4  -2-221.247 1234.53   9
  -4   8   2 2901.81 1430.37   9
   8   4  -2 1577.87 1387.06   2
   8  -4  -2 1653.46 1492.06   5
  -8   4   2-72.7156 1839.69   9
   4  -8   2 4460.24 1942.27   5
   8   4   2 7731.75 2144.05   2
   4  -8  -2-766.747 1195.37   5
  -4  -8   2 3130.25 1582.94   1
  -8  -4   4 160090. 10810.7   1
   5   8  -1 17981.2 3557.31   4
   5   8   1 17154.7 3584.76   4
   8  -5   1 16908.5 3606.83   7
   8  -5  -1 17844.5 3367.58   7
   5   8  -1 14437.7 3198.76   3
  -5  -8  -1 18201.3 3366.59   6
  -8  -5  -1 8666.80 2509.01   6
  -8  -5   1 15534.5 2926.59   6
   8   5  -1 13240.0 3393.99   2
  -5   8  -1 15577.3 3377.51   9
   8   5   1 12758.3 3023.21   2
  -5   8   1 13784.9 3141.36   9
   5  -8   1 11957.2 3060.52   5
   5  -8  -1 13300.6 3470.31   5
  -8  -5   1 16385.4 3167.87   1
  -5  -8  -3 22231.4 4177.03   5
  -5   8   3 20501.4 3719.55   9
   5  -8   3 25354.8 4310.53   5
  -8  -6   0 86696.5 8024.02   1
  -8  -6   0 141949. 9775.31   6
   0   9   1 61199.2 6715.62   4
   9   0  -1 60143.5 6121.61   7
   9   0   1 58243.7 6404.90   7
   0  -9   1 63056.1 6530.88   1
   0  -9  -1 58301.9 6335.48   5
  -9   0  -1 56774.9 5956.88   9
  -9   0   1 59795.7 6339.04   9
   0   9  -1 65499.0 7187.72   3
   0  -9   3 46917.4 5728.28   1
   0  -9  -3 44959.3 5980.09   5
   9   1   0-267.963 1020.84   7
   9  -1   0 502.508 963.317   7
  -9   1   0 3254.71 1592.75   9
  -9  -1   0 154.602 741.276   9
   1  -9   0-541.629 887.293   5
  -1  -9   0-10.5932 1019.85   5
   9   1  -2 189774. 11633.9   7
  -1   9   2 210430. 13149.3   4
   9   1   2 193322. 12783.0   7
   1   9   2 226103. 13941.9   4
   9  -1  -2 198552. 11482.8   7
   9  -1   2 216122. 13454.4   7
   1  -9   2 195870. 12237.5   1
  -1  -9   2 206128. 13128.1   1
  -9  -1  -2 201780. 12767.7   6
   1  -9  -2 206363. 13355.9   5
  -1  -9  -2 187671. 12680.0   5
  -9   1  -2 198839. 12359.9   9
   9   1  -2 203025. 13691.2   2
  -9   1   2 201499. 13144.6   9
  -9  -1   2 184196. 12406.1   9
   1   9  -2 210811. 13718.0   3
  -1   9  -2 208384. 13446.0   3
   2   9   1 50108.5 6149.20   4
   9   2  -1 50587.3 5692.34   7
   9   2   1 49385.6 5937.09   7
   9  -2   1 48160.8 5717.12   7
   9  -2  -1 40775.7 4957.79   7
  -2   9   1 41903.3 5397.90   4
   2  -9   1 35217.0 4601.42   1
   2   9  -1 46858.6 6119.05   3
  -2   9  -1 42076.6 5582.08   3
  -9  -2  -1 40652.5 5365.66   6
   2  -9   1 44673.0 5565.34   5
   2  -9  -1 53652.0 6388.61   5
  -2   9  -1 44228.7 5308.34   9
   9   2  -1 54148.6 6517.94   2
  -2  -9  -1 45076.3 5500.06   5
   9   2   1 56140.8 6400.78   2
  -9  -2   1 46819.3 5321.85   9
  -9   2  -1 41850.3 5469.58   9
  -9   2   1 41472.5 5447.56   9
  -2  -9   1 43070.9 5718.84   1
  -2  -9  -3 12902.1 3371.49   5
  -2   9   3 21747.8 3874.03   4
  -2   9  -3 17583.4 3739.36   3
  -9   2  -3 20186.1 3894.98   9
   9  -2  -3 9941.68 2862.07   5
   9   3   0-741.580 1073.68   7
   9  -3   0 100.118 797.129   7
  -3   9   0-209.910 868.679   9
  -9   3   0-3143.62 1730.16   9
   3  -9   0-563.452 1297.77   5
   9   3   0 1244.41 1046.32   2
   9   3  -2 218101. 13159.8   7
  -3   9   2 218615. 13185.3   4
   3  -9   2 223353. 13681.3   5
  -3   9  -2 244134. 14470.4   9
   9   3   2 217571. 13563.4   2
  -3  -9  -2 221501. 13910.6   5
  -3   9  -2 209562. 13208.3   3
   9  -4  -1 40686.0 5096.45   7
  -4   9   1 37588.2 5044.85   9
   0   0   0    0.00    0.00   0
;
_shelx_hkl_checksum              93094

# END of CIF
