# Supplementary material for: Synthesis and Characterization of Single Crystal Zircon-Hafnon Zr(1–x)Hf(x)SiO4 Solid Solutions and the Comparison with the Reaction Products of a TEOS-Based Hydrothermal Route
Source: ACS Omega. 2024 Mar 25;9(14):15781–803. doi: 10.1021/acsomega.3c06960 (PMC11007697; doi:10.1021/acsomega.3c06960)
Supplement: Supplementary file 2 — ao3c06960_si_002.zip [file ao3c06960_si_002.zip › 2285669_ZrHf_1_1.cif]

####################################################################### 
# 
# This file contains crystal structure data downloaded from the 
# Cambridge Structural Database (CSD) hosted by the Cambridge 
# Crystallographic Data Centre (CCDC).
# 
# Full information about CCDC data access policies and citation 
# guidelines are available at http://www.ccdc.cam.ac.uk/access/V1 
# 
# Audit and citation data items may have been added by the CCDC. 
# Please retain this information to preserve the provenance of 
# this file and to allow appropriate attribution of the data. 
# 
#######################################################################

data_global

#------------------ AUDIT DETAILS -------------------------------------------#

_audit_creation_date             2023-01-21
_audit_creation_method           'WinGX routine CIF_UPDATE'
_audit_conform_dict_name         cif_core.dic
_audit_conform_dict_version      2.4.3
_audit_conform_dict_location     ftp://ftp.iucr.org/pub/cif_core.dic
_audit_update_record             ?

#------------------ AUTHOR DETAILS -------------------------------------------#

# Name and address of author for correspondence

_publ_contact_author_name        'Neumann, Andreas'
_publ_contact_author_address     
;
Martin-Luther University Halle-Wittenberg
Institute of Geoscience and Geography
Department of Mineralogy and Geochemistry
Von Seckendorff Platz 3, D-06120 Halle (Saale)
Germany
;
_publ_contact_author_email       andreas.neumann@geo.uni-halle.de
_publ_contact_author_fax         ' '
_publ_contact_author_phone       ' '


# Insert blank lines between references

_publ_section_references         
;
Blessing, R. H. (1995) Acta Cryst., A51, 33-38.

Blessing, R. H. (1987) Cryst. Rev. 1, 3-58.

Blessing, R. H. (1989) J. Appl. Cryst. 22, 396-397.

Bruker (2012) APEX2 (Version 2012.10-0), SAINT (version 8.27B), SADABS
(version 2012/1), BrukerAXS Inc, Madison, Wisconsin, USA.

ABSCOR: Higashi, T. (1995). ABSCOR. Rigaku Corporation, Tokyo, Japan.

CAD-4 Software: Enraf-Nonius (1989). CAD-4 Software (or CAD-4 EXPRESS).
Enraf-Nonius, Delft, The Netherlands.

Cambridge Structural Database: Allen, F. R. (2002). Acta Cryst. B58, 380-388.

CAMERON: Watkin, D. J., Prout, C. K. & Pearce, L. J. (1996). CAMERON.
Chemical Crystallography Laboratory, Oxford, England.

CrysAlis CCD, CrysAlis RED and associated programs: Oxford Diffraction (2006).
Program name(s). Oxford Diffraction Ltd, Abingdon, England.

CRYSTALS: Betteridge, P. W., Carruthers, J. R., Cooper, R. I., Prout, K. &
Watkin, D. J. (2003). J. Appl. Cryst. 36, 1487.

COLLECT: Nonius (1998). COLLECT. Nonius BV, Delft, The Netherlands.

DENZO/SCALEPACK:  Otwinowski, Z. & Minor, W. (1997). Methods in Enzymology,
Vol. 276, Macromolecular Crystallography, Part A, edited by C. W. Carter Jr
& R. M. Sweet, pp. 307-326. New York: Academic Press.

DIAMOND: Brandenburg, K.(2006). DIAMOND. Crystal Impact GbR, Bonn, Germany.

DIF4 and REDU4: Stoe & Cie (1991). Program name(s). Stoe & Cie, Darmstadt,
Germany.

DIFABS: Walker, N. &  Stuart, D. (1983). Acta Cryst., A39, 158 - 166.

DIRAX: Duisenberg, A. J. M. (1992). J. Appl. Cryst. 25, 92-96.

DIRDIF-2008: Beurskens, P.T., Beurskens, G., de Gelder, R., Garci\'ia-Granda,
S., Gould, R.O. & Smits, J.M.M. (2008) The DIRDIF-2008 program
system, Crystallography Laboratory, Radboud University  Nijmegen,
The Netherlands.

EDMA: Palatinus, L., Prathapa, S. J. & van Smaalen, S. (2012) J. Appl. Cryst.
45, 575-580.

enCIFer: Allen, F. H., Johnson, O., Shields, G. P., Smith, B. R. & Towler,
M. (2004). J. Appl. Cryst. 37, 335-338.

EVALCCD: Duisenberg, A. J. M., Kroon-Batenburg, L. M. J. & Schreurs,
A. M. M. (2003). J. Appl. Cryst. 36, 220-229.

JANA2000: Petricek, V. & Dusek, M. (2000). JANA2000. Institute of Physics,
Czech Academy of Sciences, Prague, Czech Republic.

MERCURY: Macrae, C. F., Bruno, I. J., Chisholm, J. A., Edgington,
P. R., McCabe, P., Pidcock, E., Rodriguez-Monge, L., Taylor, R.,
van de Streek, J. & Wood, P. A. (2008). J. Appl. Cryst. 41, 466-470.

MOGUL: Bruno, I. J., Cole, J. C., Kessler, M., Luo, J., Motherwell,
W. D. S., Purkis, L. H., Smith, B. R., Taylor, R., Cooper, R. I., Harris,
S. E. & Orpen, A. G. (2004). J. Chem. Inf. Comput. Sci. 44, 2133-2144.

ORTEPII: Johnson, C. K. (1976). ORTEPII. Report ORNL-5138. Oak Ridge
National Laboratory, Tennessee, USA.

ORTEPIII:  Burnett, M. N. & Johnson, C. K. (1996). ORTEPIII.
Report ORNL-6895. Oak Ridge National Laboratory, Tennessee, USA.

ORTEP-3: Farrugia, L. J. (2012). J. Appl. Cryst. 45, 849-854.

PARST: Nardelli, M. (1995). J. Appl. Cryst. 28, 659.

PLATON: Spek, A. L. (2009). Acta. Cryst. D65, 148-155.

PROCESS: Rigaku (1996). PROCESS. Rigaku Corporation, Tokyo, Japan.

PROCESS-AUTO: Rigaku (1998). PROCESS-AUTO. Rigaku Corporation, Tokyo, Japan.

PublCIF: Westrip, S. P. (2010). J. Appl. Cryst. 43, 920-925.

SCHAKAL: Keller, E. (1999) University of Freiburg, Germany.

SHELX: Sheldrick, G. M. (2015). Acta Cryst. C71, 3-8.

SHELXD: Schneider, T. R. & Sheldrick, G. M. (2002) Acta Cryst. D58, 1772-1779.

SHELXT: Sheldrick, G. M. (2015). Acta Cryst. A71, 3-8.

SIR92: Altomare, A., Cascarano, G., Giacovazzo, C., Guagliardi, A., Burla,
M. C., Polidori, G. & Camalli, M. (1994). J. Appl. Cryst. 27, 435.

SIR97: Altomare, A., Burla, M. C., Camalli, M., Cascarano, G. L.,
Giacovazzo, C., Guagliardi, A., Moliterni, A. G. G., Polidori, G. &
Spagna, R. (1999). J. Appl. Cryst. 32, 115-119.

SIR2002: Burla, M. C., Camalli, M., Carrozzini, B., Cascarano, G. L.,
Giacovazzo, C., Polidori, G. & Spagna, R. (2003). J. Appl. Cryst. 36, 1103.

SIR2004: Burla, M. C., Caliandro, R., Camalli, M., Carrozzini, B.,
Cascarano, G. L., De Caro, L., Giacovazzo, C., Polidori, G. & Spagna, R.
(2005). J. Appl. Cryst. 38, 381-388.

SIR2008 & IL MILIONE: Burla, M. C., Caliandro, R., Camalli, M., Carrozzini, B.,
Cascarano, G. L., De Caro, L., Giacovazzo, C., Polidori, G., Siliqi, D.,
& Spagna, R. (2007). J. Appl. Cryst. 40, 609-613.

SIR2011: Burla, M. C., Caliandro, R., Camalli, M., Carrozzini, B.,
Cascarano, G. L., Giacovazzo, C., Mallamo, M., Mazzone, A., Polidori, G.
& Spagna, R. (2012). J. Appl. Cryst. 45, 357-361.

SUPERFLIP: Palatinus, L. & Chapuis, G. (2007) J. Appl. Cryst. 40, 786-790.

TEXSAN: Molecular Structure Corporation & Rigaku (2000). TEXSAN. MSC,
The Woodlands, Texas, USA, and Rigaku Corporation, Tokyo, Japan.

WinGX: Farrugia, L. J. (2012). J. Appl. Cryst. 45, 849-854.

X-AREA, X-RED, X-RED32, X-SHAPE:  Stoe & Cie (2002). Program name(s).
Stoe & Cie GmbH, Darmstadt, Germany.

XCAD4: Harms, K. & Wocadlo, S. (1995). XCAD4. University of Marburg, Germany.

XSCANS: Siemens (1994). XSCANS. Siemens Analytical X-ray Instruments Inc.,
Madison, Wisconsin, USA.

;

#------------------  SECTION 2. COMPOUND(S) DETAILS -------------------------#

data_shelx
_database_code_depnum_ccdc_archive 'CCDC 2285669'
loop_
_audit_author_name
_audit_author_address
'Andreas Neumann'
;Martin Luther University Halle Wittenberg, Institute of Geosciences and Geography
Germany
;
_audit_update_record             
;
2023-07-30 deposited with the CCDC.	2023-08-06 downloaded from the CCDC.
;
# start Validation Reply Form
_vrf_PLAT051_shelx               
;
PROBLEM: Mu(calc) and Mu(CIF) Ratio Differs from 1.0 by .      10.40 %
RESPONSE: Zr(1-x)Hf(x)SiO4 (x=0.5) is a solid solution. Due to possible zoning effects during crystal growth the refined Zr-Hf ratio is different compared to the weighed Zr-Hf ratio,  which has been originally supplied for the preparation of the solid solution.
;
_vrf_PLAT043_shelx               
;
PROBLEM: Calculated and Reported Mol. Weight Differ by ..      22.71 Check
RESPONSE: Zr(1-x)Hf(x)SiO4 (x=0.5) is a solid solution. Due to possible zoning effects during crystal growth the refined Zr-Hf ratio is different compared to the weighed Zr-Hf ratio,  which has been originally supplied for the preparation of the solid solution.
;
# Added during the CSD deposition process: Sunday 30 July 2023 08:07 AM
# end Validation Reply Form


_audit_creation_date             2023-01-21T20:00:29-00:00
_audit_creation_method           'WinGX routine CIF_UPDATE'
_audit_conform_dict_name         cif_core.dic
_audit_conform_dict_version      2.4.5
_audit_conform_dict_location     ftp://ftp.iucr.org/pub/cif_core.dic
_publ_requested_category         FI

#----------------------------------------------------------------------------#
#                   CHEMICAL INFORMATION                                     #
#----------------------------------------------------------------------------#

_chemical_formula_moiety         'O4  Si1  Zr0  Hf0'
_chemical_formula_sum            'Hf0.50 O4 Si Zr0.50'
_chemical_formula_weight         226.95

#----------------------------------------------------------------------------#
#                   UNIT CELL INFORMATION                                    #
#----------------------------------------------------------------------------#

_symmetry_cell_setting           tetragonal
_symmetry_space_group_name_H-M   'I 41/a m d'
_symmetry_space_group_name_Hall  '-I 4bd 2'
_symmetry_Int_Tables_number      141
loop_
_symmetry_equiv_pos_as_xyz
'x, y, z'
'x, -y, -z'
'-x+1/2, -y, z+1/2'
'-x+1/2, y, -z+1/2'
'y+1/4, x+3/4, -z+1/4'
'y+1/4, -x+1/4, z+3/4'
'-y+1/4, x+3/4, z+1/4'
'-y+1/4, -x+1/4, -z+3/4'
'x+1/2, y+1/2, z+1/2'
'x+1/2, -y+1/2, -z+1/2'
'-x+1, -y+1/2, z+1'
'-x+1, y+1/2, -z+1'
'y+3/4, x+5/4, -z+3/4'
'y+3/4, -x+3/4, z+5/4'
'-y+3/4, x+5/4, z+3/4'
'-y+3/4, -x+3/4, -z+5/4'
'-x, -y, -z'
'-x, y, z'
'x-1/2, y, -z-1/2'
'x-1/2, -y, z-1/2'
'-y-1/4, -x-3/4, z-1/4'
'-y-1/4, x-1/4, -z-3/4'
'y-1/4, -x-3/4, -z-1/4'
'y-1/4, x-1/4, z-3/4'
'-x+1/2, -y+1/2, -z+1/2'
'-x+1/2, y+1/2, z+1/2'
'x, y+1/2, -z'
'x, -y+1/2, z'
'-y+1/4, -x-1/4, z+1/4'
'-y+1/4, x+1/4, -z-1/4'
'y+1/4, -x-1/4, -z+1/4'
'y+1/4, x+1/4, z-1/4'

_cell_length_a                   6.5816(5)
_cell_length_b                   6.5816(5)
_cell_length_c                   5.9665(7)
_cell_angle_alpha                90
_cell_angle_beta                 90
_cell_angle_gamma                90
_cell_volume                     258.45(5)
_cell_formula_units_Z            4
_cell_measurement_temperature    295(2)
_cell_measurement_reflns_used    1446
_cell_measurement_theta_min      4.5510
_cell_measurement_theta_max      32.9390
_cell_measurement_wavelength     0.71073

#----------------------------------------------------------------------------#
#                   CRYSTAL INFORMATION                                      #
#----------------------------------------------------------------------------#

_exptl_crystal_description       fragment
_exptl_crystal_size_max          0.123
_exptl_crystal_size_mid          0.094
_exptl_crystal_size_min          0.045
_exptl_crystal_density_diffrn    5.832
_exptl_crystal_density_method    'not measured'
_exptl_crystal_F_000             408

#----------------------------------------------------------------------------#
#                   ABSORPTION CORRECTION                                    #
#----------------------------------------------------------------------------#

_exptl_absorpt_coefficient_mu    22.557
_exptl_absorpt_correction_T_min  0.204
_exptl_absorpt_correction_T_max  0.441
_exptl_absorpt_correction_type   analytical
_exptl_absorpt_process_details   
;
CrysAlisPro 1.171.40.84a (Rigaku Oxford Diffraction, 2020)
Analytical numeric absorption correction using a multifaceted crystal
model based on expressions derived by R.C. Clark & J.S. Reid.
(Clark, R. C. & Reid, J. S. (1995). Acta Cryst. A51, 887-897)
Empirical absorption correction using spherical harmonics,
implemented in SCALE3 ABSPACK scaling algorithm.
;

#----------------------------------------------------------------------------#
#                   DATA COLLECTION                                          #
#----------------------------------------------------------------------------#

_diffrn_ambient_temperature      295(2)
_diffrn_measurement_device_type  'Xcalibur, Ruby, Gemini ultra'
_diffrn_radiation_wavelength     0.71073
_diffrn_radiation_type           MoK\a
_diffrn_radiation_probe          x-ray
_diffrn_standards_number         0
_diffrn_standards_interval_time  .
_diffrn_standards_interval_count .
_diffrn_standards_decay_%        ?
_diffrn_reflns_av_R_equivalents  0.0501
_diffrn_reflns_av_unetI/netI     0.0164
_diffrn_reflns_number            2352
_diffrn_reflns_limit_h_min       -9
_diffrn_reflns_limit_h_max       9
_diffrn_reflns_limit_k_min       -9
_diffrn_reflns_limit_k_max       9
_diffrn_reflns_limit_l_min       -8
_diffrn_reflns_limit_l_max       8
_diffrn_reflns_theta_min         4.611
_diffrn_reflns_theta_max         31.931
_diffrn_reflns_theta_full        25.242
_diffrn_measured_fraction_theta_full 1
_diffrn_measured_fraction_theta_max 1
_diffrn_reflns_Laue_measured_fraction_full 1
_diffrn_reflns_Laue_measured_fraction_max 1
_diffrn_reflns_point_group_measured_fraction_full 1
_diffrn_reflns_point_group_measured_fraction_max 1
_reflns_Friedel_coverage         0
_reflns_number_total             133
_reflns_number_gt                129
_reflns_threshold_expression     'I > 2\s(I)'

#----------------------------------------------------------------------------#
#                   COMPUTER PROGRAMS USED                                   #
#----------------------------------------------------------------------------#

_computing_structure_solution    'SHELXS-2013/1 (Sheldrick, 2008)'
_computing_structure_refinement  'SHELXL-2018/3 (Sheldrick, 2018)'
_computing_molecular_graphics    'Ortep for Windows (Farrugia, 2012)'
_computing_publication_material  'WinGX publication routines (Farrugia, 2012)'

#----------------------------------------------------------------------------#
#                   STRUCTURE SOLUTION                                       #
#----------------------------------------------------------------------------#

_atom_sites_solution_primary     direct
_atom_sites_solution_secondary   direct

#----------------------------------------------------------------------------#
#                   REFINEMENT INFORMATION                                   #
#----------------------------------------------------------------------------#

_shelx_SHELXL_version_number     2018/3
_refine_ls_structure_factor_coef Fsqd
_refine_ls_matrix_type           full
_refine_ls_weighting_scheme      calc
_refine_ls_weighting_details     
'w=1/[\s^2^(Fo^2^)+(0.0154P)^2^] where P=(Fo^2^+2Fc^2^)/3'
_refine_ls_hydrogen_treatment    undef
_refine_ls_extinction_method     'SHELXL-2018/3 (Sheldrick 2018)'
_refine_ls_extinction_expression Fc^*^=kFc[1+0.001xFc^2^\l^3^/sin(2\q)]^-1/4^
_refine_ls_extinction_coef       0.049(3)
_refine_ls_number_reflns         133
_refine_ls_number_parameters     13
_refine_ls_number_restraints     0
_refine_ls_number_constraints    0
_refine_ls_R_factor_all          0.0128
_refine_ls_R_factor_gt           0.0123
_refine_ls_wR_factor_ref         0.0301
_refine_ls_wR_factor_gt          0.0299
_refine_ls_goodness_of_fit_ref   1.295
_refine_ls_restrained_S_all      1.295
_refine_ls_shift/su_max          0
_refine_ls_shift/su_mean         0
_refine_diff_density_max         0.779
_refine_diff_density_min         -0.565
_refine_diff_density_rms         0.165

#----------------------------------------------------------------------------#
#                   CONSTRAINTS AND RESTRAINTS                               #
#----------------------------------------------------------------------------#


#----------------------------------------------------------------------------#
#                   ATOMIC TYPES, COORDINATES AND THERMAL PARAMETERS         #
#----------------------------------------------------------------------------#

loop_
_atom_type_symbol
_atom_type_description
_atom_type_scat_dispersion_real
_atom_type_scat_dispersion_imag
_atom_type_scat_source
O O 0.0106 0.006 'International Tables Vol C Tables 4.2.6.8 and 6.1.1.4'
Si Si 0.0817 0.0704 'International Tables Vol C Tables 4.2.6.8 and 6.1.1.4'
Zr Zr -2.9673 0.5597 'International Tables Vol C Tables 4.2.6.8 and 6.1.1.4'
Hf Hf -0.583 6.1852 'International Tables Vol C Tables 4.2.6.8 and 6.1.1.4'

loop_
_atom_site_label
_atom_site_type_symbol
_atom_site_fract_x
_atom_site_fract_y
_atom_site_fract_z
_atom_site_U_iso_or_equiv
_atom_site_adp_type
_atom_site_occupancy
_atom_site_site_symmetry_order
_atom_site_calc_flag
_atom_site_refinement_flags_posn
_atom_site_refinement_flags_adp
_atom_site_refinement_flags_occupancy
_atom_site_disorder_assembly
_atom_site_disorder_group
Hf1 Hf 0 0.75 0.125 0.00304(17) Uani 0.435(10) 8 d S T P . .
Zr2 Zr 0 0.75 0.125 0.00304(17) Uani 0.565(10) 8 d S T P . .
Si3 Si 0 0.75 -0.375 0.0039(4) Uani 1 8 d S T P . .
O4 O 0.3155(3) 0.75 0.0548(3) 0.0074(6) Uani 1 2 d S T P . .

loop_
_atom_site_aniso_label
_atom_site_aniso_U_11
_atom_site_aniso_U_22
_atom_site_aniso_U_33
_atom_site_aniso_U_23
_atom_site_aniso_U_13
_atom_site_aniso_U_12
Hf1 0.00300(18) 0.00300(18) 0.0031(2) 0 0 0
Zr2 0.00300(18) 0.00300(18) 0.0031(2) 0 0 0
Si3 0.0036(6) 0.0036(6) 0.0044(8) 0 0 0
O4 0.0064(9) 0.0092(10) 0.0066(10) 0 -0.0004(7) 0


#----------------------------------------------------------------------------#
#                   MOLECULAR GEOMETRY                                       #
#----------------------------------------------------------------------------#

_geom_special_details            
;
 All esds (except the esd in the dihedral angle between two l.s. planes)
 are estimated using the full covariance matrix.  The cell esds are taken
 into account individually in the estimation of esds in distances, angles
 and torsion angles; correlations between esds in cell parameters are only
 used when they are defined by crystal symmetry.  An approximate (isotropic)
 treatment of cell esds is used for estimating esds involving l.s. planes.
;
loop_
_geom_bond_atom_site_label_1
_geom_bond_atom_site_label_2
_geom_bond_distance
_geom_bond_site_symmetry_2
_geom_bond_publ_flag
Hf1 O4 2.1185(18) . ?
Hf1 O4 2.1185(18) 5_455 ?
Hf1 O4 2.1185(18) 18 ?
Hf1 O4 2.1185(18) 31_465 ?
Hf1 O4 2.2636(19) 15_544 ?
Hf1 O4 2.2636(19) 25_565 ?
Hf1 O4 2.2636(19) 21_675 ?
Hf1 O4 2.2636(19) 10_465 ?
Hf1 Si3 2.9833(4) 1_556 ?
Hf1 Si3 2.9833(4) . ?
Hf1 Hf1 3.6131(2) 25_565 ?
Hf1 Hf1 3.6131(2) 17_565 ?
Si3 O4 1.6202(18) 21_675 ?
Si3 O4 1.6202(18) 10_464 ?
Si3 O4 1.6202(18) 15_544 ?
Si3 O4 1.6202(18) 25_564 ?

loop_
_geom_angle_atom_site_label_1
_geom_angle_atom_site_label_2
_geom_angle_atom_site_label_3
_geom_angle
_geom_angle_site_symmetry_1
_geom_angle_site_symmetry_3
_geom_angle_publ_flag
O4 Hf1 O4 92.24(2) . 5_455 ?
O4 Hf1 O4 157.19(10) . 18 ?
O4 Hf1 O4 92.24(2) 5_455 18 ?
O4 Hf1 O4 92.24(2) . 31_465 ?
O4 Hf1 O4 157.19(10) 5_455 31_465 ?
O4 Hf1 O4 92.24(2) 18 31_465 ?
O4 Hf1 O4 80.39(5) . 15_544 ?
O4 Hf1 O4 133.84(5) 5_455 15_544 ?
O4 Hf1 O4 80.39(5) 18 15_544 ?
O4 Hf1 O4 68.97(8) 31_465 15_544 ?
O4 Hf1 O4 68.97(8) . 25_565 ?
O4 Hf1 O4 80.39(5) 5_455 25_565 ?
O4 Hf1 O4 133.84(5) 18 25_565 ?
O4 Hf1 O4 80.39(5) 31_465 25_565 ?
O4 Hf1 O4 135.42(6) 15_544 25_565 ?
O4 Hf1 O4 80.39(5) . 21_675 ?
O4 Hf1 O4 68.97(8) 5_455 21_675 ?
O4 Hf1 O4 80.39(5) 18 21_675 ?
O4 Hf1 O4 133.84(5) 31_465 21_675 ?
O4 Hf1 O4 64.87(9) 15_544 21_675 ?
O4 Hf1 O4 135.42(6) 25_565 21_675 ?
O4 Hf1 O4 133.84(5) . 10_465 ?
O4 Hf1 O4 80.39(5) 5_455 10_465 ?
O4 Hf1 O4 68.97(8) 18 10_465 ?
O4 Hf1 O4 80.39(5) 31_465 10_465 ?
O4 Hf1 O4 135.42(6) 15_544 10_465 ?
O4 Hf1 O4 64.87(9) 25_565 10_465 ?
O4 Hf1 O4 135.42(6) 21_675 10_465 ?
O4 Hf1 Si3 101.40(5) . 1_556 ?
O4 Hf1 Si3 78.60(5) 5_455 1_556 ?
O4 Hf1 Si3 101.40(5) 18 1_556 ?
O4 Hf1 Si3 78.60(5) 31_465 1_556 ?
O4 Hf1 Si3 147.56(5) 15_544 1_556 ?
O4 Hf1 Si3 32.44(5) 25_565 1_556 ?
O4 Hf1 Si3 147.56(5) 21_675 1_556 ?
O4 Hf1 Si3 32.44(5) 10_465 1_556 ?
O4 Hf1 Si3 78.60(5) . . ?
O4 Hf1 Si3 101.40(5) 5_455 . ?
O4 Hf1 Si3 78.60(5) 18 . ?
O4 Hf1 Si3 101.40(5) 31_465 . ?
O4 Hf1 Si3 32.44(5) 15_544 . ?
O4 Hf1 Si3 147.56(5) 25_565 . ?
O4 Hf1 Si3 32.44(5) 21_675 . ?
O4 Hf1 Si3 147.56(5) 10_465 . ?
Si3 Hf1 Si3 180 1_556 . ?
O4 Hf1 Hf1 35.79(5) . 25_565 ?
O4 Hf1 Hf1 85.32(2) 5_455 25_565 ?
O4 Hf1 Hf1 167.02(5) 18 25_565 ?
O4 Hf1 Hf1 85.32(2) 31_465 25_565 ?
O4 Hf1 Hf1 110.391(12) 15_544 25_565 ?
O4 Hf1 Hf1 33.18(5) 25_565 25_565 ?
O4 Hf1 Hf1 110.391(12) 21_675 25_565 ?
O4 Hf1 Hf1 98.05(5) 10_465 25_565 ?
Si3 Hf1 Hf1 65.617(4) 1_556 25_565 ?
Si3 Hf1 Hf1 114.383(3) . 25_565 ?
O4 Hf1 Hf1 85.32(2) . 17_565 ?
O4 Hf1 Hf1 167.02(5) 5_455 17_565 ?
O4 Hf1 Hf1 85.32(2) 18 17_565 ?
O4 Hf1 Hf1 35.79(5) 31_465 17_565 ?
O4 Hf1 Hf1 33.18(5) 15_544 17_565 ?
O4 Hf1 Hf1 110.391(11) 25_565 17_565 ?
O4 Hf1 Hf1 98.05(5) 21_675 17_565 ?
O4 Hf1 Hf1 110.391(12) 10_465 17_565 ?
Si3 Hf1 Hf1 114.383(3) 1_556 17_565 ?
Si3 Hf1 Hf1 65.617(4) . 17_565 ?
Hf1 Hf1 Hf1 99.813(2) 25_565 17_565 ?
O4 Si3 O4 116.00(7) 21_675 10_464 ?
O4 Si3 O4 97.07(13) 21_675 15_544 ?
O4 Si3 O4 116.00(7) 10_464 15_544 ?
O4 Si3 O4 116.00(7) 21_675 25_564 ?
O4 Si3 O4 97.07(13) 10_464 25_564 ?
O4 Si3 O4 116.00(7) 15_544 25_564 ?
O4 Si3 Hf1 131.46(7) 21_675 1_554 ?
O4 Si3 Hf1 48.54(7) 10_464 1_554 ?
O4 Si3 Hf1 131.46(7) 15_544 1_554 ?
O4 Si3 Hf1 48.54(7) 25_564 1_554 ?
O4 Si3 Hf1 48.54(7) 21_675 . ?
O4 Si3 Hf1 131.46(7) 10_464 . ?
O4 Si3 Hf1 48.54(7) 15_544 . ?
O4 Si3 Hf1 131.46(7) 25_564 . ?
Hf1 Si3 Hf1 180 1_554 . ?
Si3 O4 Hf1 149.94(11) 25_564 . ?
Si3 O4 Hf1 99.03(8) 25_564 25_565 ?
Hf1 O4 Hf1 111.03(8) . 25_565 ?

_shelx_res_file                  
;
TITL ZrHf_11
    shelx.res
    created by SHELXL-2018/3 at 19:05:01 on 10-Dec-2022
CELL  0.71073   6.5816   6.5816   5.9665   90.000   90.000   90.000
ZERR     4.00   0.0005   0.0005   0.0007    0.000    0.000    0.000
LATT   2
SYMM    X, - Y, - Z
SYMM  1/2 - X, - Y, 1/2 + Z
SYMM  1/2 - X,   Y, 1/2 - Z
SYMM  1/4 + Y, 3/4 + X, 1/4 - Z
SYMM  1/4 + Y, 1/4 - X, 3/4 + Z
SYMM  1/4 - Y, 3/4 + X, 1/4 + Z
SYMM  1/4 - Y, 1/4 - X, 3/4 - Z
SFAC  O    SI   ZR   HF
UNIT  16 4 2 2
SHEL 999 0.67
REM MERG   2
REM OMIT     4.00 180.00
FMAP   2
PLAN   10
ACTA
BOND HF1 SI3
BOND HF1 O4
BOND ZR2 SI3
BOND ZR2 O4
BOND SI3 O4
BOND
TEMP 22.00
EXYZ HF1 ZR2
EADP HF1 ZR2
L.S.   10
WGHT    0.015400
EXTI    0.049468
FVAR       5.96276   0.43471
HF1   4    0.000000    0.750000    0.125000    20.12500    0.00300    0.00300 =
         0.00313    0.00000    0.00000    0.00000
ZR2   3    0.000000    0.750000    0.125000   -20.12500    0.00300    0.00300 =
         0.00313    0.00000    0.00000    0.00000
SI3   2    0.000000    0.750000   -0.375000    10.12500    0.00364    0.00364 =
         0.00442    0.00000    0.00000    0.00000
O4    1    0.315528    0.750000    0.054803    10.50000    0.00636    0.00919 =
         0.00662    0.00000   -0.00038    0.00000
HKLF    4


REM  ZrHf_11
REM wR2 = 0.0301, GooF = S = 1.295, Restrained GooF = 1.295 for all data
REM R1 = 0.0123 for 129 Fo > 4sig(Fo) and 0.0128 for all 133 data
REM 13 parameters refined using 0 restraints

END

WGHT      0.0154      0.0858

REM Highest difference peak  0.779,  deepest hole -0.565,  1-sigma level  0.165
Q1    1   0.4064  0.7500 -0.0358  10.50000  0.05    0.78
Q2    1   0.0000  0.6700  0.0263  10.50000  0.05    0.66
Q3    1   0.1172  0.7500  0.0543  10.50000  0.05    0.61
Q4    1   0.3699  0.7500  0.1426  10.50000  0.05    0.47
Q5    1   0.2268  0.7500 -0.0488  10.50000  0.05    0.41
Q6    1   0.3079  0.7500  0.2006  10.50000  0.05    0.40
Q7    1   0.2111  0.7500  0.1447  10.50000  0.05    0.31
Q8    1   0.0000  0.8686 -0.4402  10.50000  0.05    0.28
Q9    1   0.3215  0.5770  0.1060  11.00000  0.05    0.27
Q10   1   0.3235  0.6634 -0.0256  11.00000  0.05    0.23
;
_shelx_res_checksum              26269

_shelx_hkl_file                  
;
   0   0   2 724.479 334.034   3
   0   0   2 1682.56 788.756   8
   0   0  -2 2352.57 1046.27   2
   0   0  -2 1625.89 741.381   6
   0   0   2 1328.11 870.801   9
   0   0  -2 1396.26 327.289   5
   0   0   4 619136. 25085.7   3
   0   0  -4 607891. 25700.4   4
   0   0   4 622272. 26375.4   8
   0   0  -4 590605. 24837.5   5
   0   0  -4 659854. 27108.4   1
   0   0  -4 630671. 28390.7   2
   0   0  -4 570541. 26817.3   6
   0   0  -6 155.310 254.937   5
   0   0  -6 575.249 1364.21   1
   0   0  -6 429.296 1310.90   6
   0   0   6 1941.45 948.367   8
   0   0   8 195908. 12706.4   8
   0   0  -8 213499. 13937.5   1
   0   1  -1 247445. 10412.9   5
   0  -1   1 234049. 10400.0   8
   0   1   1 235788. 9978.27   5
   1   0   1 266845. 10794.7   8
   0  -1   1 241441. 10449.5   4
   1   0  -1 245901. 11003.9   6
   1   0   1 260763. 10298.4   4
   0  -1  -1 241462. 9965.05   5
  -1   0   1 249755. 10562.5   1
  -1   0  -1 241108. 10299.3   4
   0   1   1 269900. 10604.5   9
  -1   0   1 255656. 10508.5   7
   1   0   1 256985. 10771.8   9
   1   0  -1 238402. 11306.9   2
  -1   0  -1 246401. 10398.0   7
   0  -1  -1 255120. 10695.1   9
   0  -1   1 233720. 10362.1   1
   1   0   3 406711. 17792.1   9
   0   1   3 409322. 17259.7   8
  -1   0  -3 383975. 16867.2   6
   0   1  -3 394999. 17111.7   4
   0   1   3 401540. 17466.8   9
  -1   0  -3 353063. 16103.6   3
  -1   0   3 388126. 17648.6   6
   1   0   3 416980. 17688.3   8
   0  -1  -3 415698. 17749.7   9
   0  -1  -3 375593. 16954.1   3
   0   1  -3 392762. 17501.2   1
   1   0  -3 376550. 18055.6   6
   0   1   3 369876. 17020.4   6
   0  -1   3 404719. 17443.0   8
   1   0  -3 427564. 17398.3   9
   0   1   3 377286. 18234.8   2
   0   1  -3 411598. 17541.3   6
  -1   0  -3 429927. 16842.1   4
   0  -1  -3 432969. 18642.5   2
   1   0  -3 427111. 19304.2   2
   0   1   3 428632. 16901.4   3
   1   0  -3 455583. 17387.2   7
   0  -1  -3 366290. 18016.8   6
   0   1  -3 397264. 18048.4   2
  -1   0   3 373731. 16176.7   5
  -1   0   3 400924. 17134.0   8
   0  -1   3 413350. 16770.8   5
   1   0  -3 385136. 16225.5   5
  -1   0  -3 387395. 16630.6   5
   1   0   3 367526. 16786.9   2
  -1   0   3 403561. 16936.8   3
  -1   0  -3 378680. 17799.4   2
   0  -1  -3 417391. 17276.2   8
   0   1  -3 381418. 16711.6   5
   0   1   5 64470.7 5356.61   2
   0  -1   5 66034.6 5091.90   8
   0   1  -5 64553.1 5309.78   1
   0  -1  -5 71093.0 4293.58   4
   0  -1   5 73604.4 3584.43   3
  -1   0  -5 74538.5 4026.77   5
   0  -1  -5 76335.5 5729.97   1
   0   1  -5 78168.5 5705.80   6
   0   1  -5 74642.1 4226.78   5
  -1   0   5 70627.2 4995.63   8
  -1   0  -5 73749.3 5356.87   6
  -1   0   5 64683.9 5664.55   2
  -1   0  -5 67835.1 4384.17   4
  -1   0  -5 70171.1 5504.21   1
   1   0  -5 66434.3 5440.78   1
  -1   0   5 77301.3 4447.84   3
   0  -1  -5 78065.0 6144.38   6
   1   0  -5 70051.2 6068.55   6
   0   1   5 64160.3 4922.32   8
   1   0   5 56985.1 4917.90   8
   1   0   5 71042.5 5499.18   9
   0   1   5 71586.6 5207.11   9
  -1   0  -5 71790.1 5691.64   2
  -1   0   7 67533.0 5892.47   8
   0   1   7 75932.8 6372.26   2
   1   0   7 69562.7 6242.62   8
   1   0  -7 80786.5 7668.34   6
  -1   0  -7 76803.5 6873.27   1
   0  -1  -7 84168.0 6909.47   6
  -1   0  -7 81032.5 6572.21   6
   0  -1  -7 82857.9 7050.15   1
   0  -1   7 71060.1 6234.71   8
   1   0  -7 75091.8 6869.77   1
   0   1  -7 73278.2 6726.72   1
   0   1   7 70121.6 6039.47   8
   0   1  -7 79529.4 7127.05   6
   0   1   9 69871.0 6929.52   8
  -1   0   9 64032.5 6549.13   8
   1  -1   0 377.861 664.982   4
  -1   1   0 590.379 359.254   3
  -1  -1   0-476.290 519.395   7
   1   1   0 870.069 590.381   5
  -1   1   0 704.608 413.731   7
  -1   1   0 947.534 283.286   8
   1  -1   0 748.233 325.033   8
  -1   1  -2 639342. 27193.3   1
   1  -1   2 677811. 27297.1   4
   1   1   2 642306. 27507.7   2
  -1  -1  -2 707196. 26452.1   4
   1   1   2 791536. 28350.6   9
  -1   1  -2 663946. 27324.9   4
  -1   1  -2 670739. 26667.2   7
  -1   1   2 730383. 27529.9   3
  -1  -1  -2 673570. 26579.9   6
   1   1  -2 646628. 28109.4   2
   1   1  -2 630629. 27658.3   6
   1  -1  -2 598185. 28636.4   2
  -1  -1   2 667725. 27096.0   5
  -1  -1   2 706148. 27093.2   7
   1  -1  -2 646438. 27128.8   9
  -1  -1   2 720846. 27538.4   8
   1  -1   2 658187. 27544.3   8
  -1   1   2 653252. 26959.7   9
   1   1   2 550758. 26355.8   6
  -1   1  -2 675135. 27299.9   5
   1  -1  -2 512571. 28130.9   6
   1   1  -2 671671. 27202.7   7
   1   1  -2 671273. 27038.7   5
   1  -1   2 669365. 27520.4   9
  -1  -1   2 766394. 27845.9   1
  -1   1   2 685842. 26846.4   8
   1  -1  -4 1061.19 1046.68   1
  -1  -1  -4 709.686 468.543   3
  -1  -1  -4 679.789 625.252   2
   1   1  -4-71.2521 432.973   5
   1   1   4 549.110 588.803   2
  -1   1  -4 97.7135 539.315   6
  -1  -1   4-426.967 677.671   8
   1   1  -4-184.349 874.984   6
  -1   1   4 761.110 576.395   6
   1   1   4 747.986 1057.26   9
  -1   1  -4 707.719 419.165   4
   1   1  -4-124.172 399.764   7
  -1   1   4 300.241 717.366   8
   1   1   4 1143.32 878.851   8
   1  -1  -4-631.761 1328.65   6
  -1   1   4 1551.71 1339.34   2
  -1   1  -4 1532.19 864.402   1
  -1   1  -4 695.512 552.999   2
  -1  -1  -4 728.671 327.470   5
  -1  -1  -4 440.891 315.540   4
  -1   1   4-273.846 444.711   3
   1  -1   4-212.351 905.936   8
   1   1  -4 24.3151 786.426   1
  -1   1  -4 265.317 411.783   5
  -1  -1   4-29.5669 272.433   5
  -1  -1  -4 2498.44 868.639   6
   1  -1  -6 529783. 27141.9   6
   1   1   6 516177. 24425.4   2
  -1   1  -6 532095. 25746.2   1
  -1  -1  -6 574230. 24947.1   6
  -1  -1  -6 529928. 25990.3   1
  -1  -1   6 514514. 25042.7   8
   1   1  -6 538425. 25973.1   1
  -1   1  -6 575221. 23510.3   5
  -1   1   6 491506. 26180.6   2
   1  -1   6 528603. 25402.7   8
   1  -1  -6 549005. 26122.7   1
   1   1  -6 507397. 26433.9   6
  -1   1  -6 557565. 25532.4   6
   1   1   6 505428. 25257.1   8
   1   1  -6 597346. 23306.1   5
   1   1   6 542209. 25702.8   9
  -1   1   6 508655. 24593.1   8
  -1   1  -8 371.131 957.743   1
  -1  -1   8-788.228 1125.04   8
   1  -1   8 717.165 1023.87   8
   1   1  -8-1529.27 1528.81   6
   1  -1  -8 1327.51 1292.86   1
  -1   1   8-1699.94 1131.00   8
   1   1   8 2500.51 1578.31   8
  -1  -1  -8 540.411 1028.00   1
  -2   0   0 865097. 35747.8   7
   2   0   0 915255. 36083.0   6
   0  -2   0 823521. 35064.9   4
   0   2   0 922005. 35284.9   5
  -2   0   0 837059. 35678.2   2
   2   0   0 861600. 35751.1   2
  -2   0   0 879581. 36040.4   6
  -2   0   2 107093. 5488.23   1
   0   2   2 95998.0 5237.51   9
   0  -2  -2 97733.9 4372.35   5
   2   0   2 104219. 5808.30   8
   0  -2   2 88420.3 4964.95   1
  -2   0   2 94727.8 5274.88   7
   2   0  -2 97170.9 5329.01   7
   0  -2  -2 93359.2 4748.86   8
   2   0   2 89505.7 4815.59   4
   0  -2  -2 102880. 5669.19   9
   0   2   2 97969.7 5621.74   6
  -2   0  -2 98273.2 5004.82   4
   2   0  -2 100417. 6217.79   6
   0  -2  -2 99548.3 4555.81   4
   0   2   2 93404.8 5914.38   2
   0  -2   2 97704.9 5218.83   8
   0   2   2 94652.6 4416.18   5
   0   2  -2 99296.1 5172.30   5
   2   0  -2 121455. 6912.91   2
  -2   0  -2 100278. 5159.96   7
  -2   0  -2 96874.8 4342.89   2
   0  -2  -2 92590.8 5297.27   3
  -2   0   2 97889.7 4981.87   5
   2   0   2 102263. 5804.98   9
   0  -2  -4 615216. 27285.1   3
  -2   0   4 631836. 27296.0   8
   2   0   4 667937. 28471.2   8
   2   0  -4 567540. 28954.5   6
   2   0   4 659645. 28677.7   9
  -2   0  -4 634227. 25767.5   3
   0   2  -4 603853. 27046.2   5
   2   0  -4 663052. 28313.9   1
   0   2  -4 631002. 27992.0   6
   0   2   4 622153. 29376.7   2
  -2   0  -4 631134. 27268.5   2
   0   2   4 653587. 27767.5   9
  -2   0  -4 677884. 26951.7   4
   0   2  -4 607092. 27849.6   1
   0   2   4 658389. 27726.3   8
  -2   0   4 627356. 26195.3   5
   0   2   4 555193. 27212.7   6
   0  -2   4 635374. 27877.9   8
   0   2  -4 668471. 26441.0   7
   0  -2  -4 627547. 27855.6   6
  -2   0  -4 648984. 27066.2   5
  -2   0   4 569294. 29290.0   2
  -2   0   4 698427. 27579.7   3
  -2   0  -4 664848. 26837.3   6
  -2   0   6 6323.69 2229.11   2
   0   2   6 7187.60 2024.64   2
   0   2   6 4077.60 1269.70   8
   2   0  -6 2207.59 1198.72   1
  -2   0  -6 5459.94 1629.28   1
  -2   0   6 3676.87 1264.45   8
  -2   0  -6 6785.87 1109.65   5
   0   2  -6 4566.33 1656.31   1
  -2   0  -6 4517.70 1154.80   6
   0  -2  -6 6211.34 1821.81   1
   2   0  -6 8118.50 2566.85   6
   2   0   6 7134.77 1872.75   8
   0  -2   6 3072.66 1260.30   8
   0   2   6 5544.27 1617.15   9
   0  -2  -6 3627.63 1186.60   6
   0   2  -6 7502.84 1351.52   5
   0   2  -6 3467.86 1386.58   6
   2   0   6 6800.33 1870.07   9
  -2   0  -8 300134. 17716.4   1
   0   2  -8 248328. 16550.5   6
   2   0  -8 259340. 18171.6   6
   0  -2  -8 303172. 17555.0   1
  -2   0   8 280294. 15952.1   8
   0  -2   8 306242. 17149.6   8
   0   2   8 285715. 16295.1   2
   2   0   8 297812. 17245.1   8
  -1   2   1 127786. 5825.18   5
  -1   2   1 122068. 5585.69   9
  -2   1  -1 123123. 6080.17   9
  -2   1  -1 136543. 6455.52   8
   1  -2   1 129888. 6031.29   8
   2  -1   1 136130. 6227.41   9
   2   1   1 130589. 5736.91   6
   1  -2   1 126814. 5872.45   3
  -1   2  -1 136809. 6388.03   5
   2  -1   1 134023. 6420.40   8
   2   1   1 129465. 5469.65   2
   2   1  -1 129680. 6536.25   6
  -2  -1  -1 138650. 6612.31   7
  -2  -1   1 125037. 6660.73   7
   2   1   1 132041. 7213.41   9
   2  -1  -1 140632. 7629.17   2
   2  -1   1 125468. 6483.17   4
  -2   1  -1 122201. 6213.17   7
   1  -2   1 120799. 5482.39   7
   1   2  -1 128096. 6020.58   7
   1   2  -1 129803. 6240.70   5
   1   2   1 130985. 5405.67   4
  -1  -2   1 113529. 5988.92   7
  -1  -2  -1 124981. 5993.19   5
  -2  -1   1 137264. 6997.62   2
   1  -2   1 116894. 5485.58   1
   2  -1  -1 126897. 7616.61   6
  -2   1   1 123056. 6318.04   7
   2   1  -1 127884. 6592.72   7
   1   2   1 125116. 6095.40   5
  -1   2  -1 137611. 6079.14   8
   1  -2  -1 130871. 6400.74   4
  -2   1   1 120400. 5992.57   1
   1  -2   1 124600. 6322.65   4
   2  -1  -1 125565. 5994.39   1
   2  -1   1 121752. 6199.85   7
   2   1  -1 146063. 6844.73   2
  -1   2   1 144119. 6566.37   3
  -2  -1  -3 152702. 6030.70   4
  -2   1  -3 146531. 6302.03   7
  -1   2  -3 169464. 7190.54   4
   1  -2  -3 146099. 6001.59   8
   1   2  -3 132740. 6300.76   7
   2  -1   3 160669. 7516.20   8
   2   1  -3 138798. 6384.01   5
   1  -2   3 141120. 6846.41   4
  -2   1   3 147781. 7015.93   3
   1   2  -3 151021. 6629.59   5
  -2   1  -3 145120. 6453.16   2
  -1   2   3 170257. 7144.17   3
   2   1  -3 157218. 7037.53   7
   1  -2   3 141702. 6990.90   8
   2  -1   3 142661. 6688.68   4
   2   1   3 140354. 5595.56   2
   1  -2  -3 157717. 7132.59   9
  -1  -2   3 144312. 7036.44   8
   2  -1   3 149424. 7366.56   9
  -1  -2   3 163280. 7383.49   1
  -2   1   3 144958. 6191.63   8
  -2  -1   3 166377. 6681.17   5
   2   1   3 143219. 5708.36   4
   2  -1  -3 144832. 8656.77   6
   1   2   3 132763. 6039.42   6
   2   1  -3 139281. 7622.99   6
  -1  -2  -3 140430. 5737.45   5
  -2   1  -3 155612. 7020.85   5
  -1   2  -3 147744. 5369.57   7
   1   2   3 151977. 7514.82   9
   2  -1  -3 145656. 6591.81   9
  -1   2   3 144508. 6468.02   9
  -1  -2  -3 151650. 7937.37   9
   1  -2  -3 142761. 7874.95   6
   2   1   3 163599. 8106.70   9
  -1   2   3 151798. 6290.24   8
   1   2   3 160350. 7929.13   2
   1   2  -3 155652. 7474.09   6
  -2   1   3 134178. 5642.05   5
  -1   2  -3 135936. 6602.76   1
  -1   2  -3 153786. 6861.19   5
  -1  -2  -3 141185. 6613.51   3
  -2   1  -3 152603. 6790.06   4
  -2  -1   3 142497. 6868.72   8
   1  -2  -3 132492. 6923.15   3
  -2  -1   5 180366. 7972.16   8
  -1  -2  -5 181799. 7123.66   3
  -1   2  -5 193177. 6128.94   7
  -2  -1   5 178384. 9700.31   2
  -2   1  -5 182746. 7380.27   6
  -2   1  -5 192847. 8183.58   2
   2   1   5 173535. 8694.57   8
  -1   2   5 186876. 10520.4   2
   1  -2  -5 176088. 8588.36   1
   1  -2  -5 188089. 9631.70   6
   1   2  -5 188203. 9113.94   6
  -1   2   5 187062. 7608.66   8
   2   1  -5 173550. 9418.00   6
  -1  -2   5 193828. 8485.60   8
   2  -1   5 169173. 8300.77   8
  -2  -1  -5 189137. 6356.77   5
   2   1   5 203848. 9445.85   9
  -2  -1  -5 186220. 6233.89   4
   1   2  -5 184681. 6926.11   5
  -1  -2  -5 189998. 5357.26   4
  -2   1  -5 190422. 7170.19   5
   1   2   5 183411. 8170.74   2
  -2   1   5 182327. 7322.16   8
  -1   2  -5 184083. 8045.52   6
   1   2   5 185481. 8610.42   9
   2  -1  -5 175123. 10185.0   6
   1  -2   5 179169. 8261.32   8
   1   2  -5 193341. 7239.89   7
  -2   1  -5 176625. 6694.47   7
   2  -1  -5 166731. 8426.20   1
  -2  -1  -5 191866. 6317.17   3
  -1   2  -5 186843. 7271.28   5
  -2   1  -5 185299. 8443.38   1
  -2   1   5 170574. 10148.3   2
  -1   2  -5 177769. 8257.46   1
  -2  -1  -5 194295. 6112.56   6
  -1   2  -7 121266. 8691.10   6
  -1   2   7 124688. 9702.34   2
   2  -1  -7 125893. 10338.0   6
   1  -2   7 123050. 8929.22   8
   1   2  -7 132194. 9866.17   6
  -1  -2  -7 124266. 9397.31   1
   2  -1   7 121922. 9059.74   8
   1   2   7 117536. 8703.76   9
   1  -2  -7 136225. 9564.13   1
  -2   1  -7 113308. 8897.57   1
   1  -2  -7 132264. 9501.71   6
   2   1  -7 115869. 10066.1   6
  -2   1   7 127675. 10288.6   2
  -1  -2   7 127353. 9007.81   8
   2  -1  -7 133039. 9566.86   1
  -1   2  -7 105870. 8652.92   1
   1   2   7 125539. 8060.40   2
  -2  -1   7 100571. 8047.84   8
  -2  -1  -7 115744. 9201.72   1
   2   1   7 127705. 9410.98   9
  -2   1   7 122311. 8107.24   8
  -1   2   7 123299. 8318.01   8
  -2  -2   0 470655. 19850.8   7
  -2   2   0 400167. 18372.9   9
   2  -2   0 488880. 19433.3   7
   2  -2   0 413200. 19959.9   4
  -2   2   0 495286. 19777.8   5
   2   2   0 521408. 19908.7   5
  -2   2   0 505668. 19749.5   3
  -2   2   0 485568. 18862.3   8
   2   2   0 555102. 20062.8   7
  -2   2   2 438.666 402.964   5
  -2   2   2 620.631 511.429   3
  -2  -2  -2-117.944 453.046   5
   2   2  -2-424.419 692.092   5
   2   2  -2 519.120 563.643   7
   2  -2  -2 379.747 317.472   9
  -2   2  -2 631.155 305.352   3
   2   2  -2 99.6866 621.022   2
   2   2   2 557.847 198.129   4
  -2   2  -2 502.457 359.082   7
  -2   2  -2 1201.06 694.218   8
  -2   2  -2 317.180 357.360   9
   2   2  -2 439.829 962.264   6
   2   2   2-343.647 1068.32   9
   2  -2  -2-138.427 1223.38   6
   2  -2  -2 1160.06 703.416   1
  -2   2  -2 907.814 521.705   4
   2  -2   2-99.9202 823.518   4
   2  -2   2 1082.09 379.029   7
  -2   2  -2 937.115 388.248   1
   2   2   2 990.659 307.714   6
  -2  -2   2 376.067 778.890   7
  -2   2  -2 960.826 797.270   5
  -2   2   2 196.886 229.388   8
   2  -2   2 1128.42 835.747   8
  -2   2  -4 682738. 26908.6   7
  -2   2   4 651147. 27348.6   8
   2   2  -4 614732. 29206.0   6
  -2   2  -4 681201. 28250.2   2
  -2   2  -4 628514. 28105.0   1
   2   2   4 653460. 27552.3   2
  -2  -2  -4 680876. 27706.5   3
   2  -2   4 631616. 28196.3   4
  -2  -2  -4 643548. 27461.2   5
   2  -2  -4 566772. 30070.9   6
  -2   2  -4 600388. 27977.7   5
  -2   2   4 622504. 31145.4   2
   2   2   4 696721. 29755.8   9
   2  -2  -4 662823. 28309.6   9
   2   2  -4 697365. 28373.3   7
  -2  -2   4 620902. 28396.0   8
   2   2  -4 623744. 27668.0   5
   2  -2   4 639364. 28689.9   8
   2  -2  -4 643989. 28786.4   1
   2  -2   6-679.922 1196.02   8
   2   2   6 1237.38 1233.42   9
   2   2  -6 1299.23 742.105   5
  -2  -2  -6-1247.09 676.908   3
   2   2   6 41.9164 428.179   2
   2   2  -6 1336.30 1079.18   6
   2  -2  -6-367.117 1216.47   1
  -2   2  -6 1409.02 925.368   1
  -2   2  -6 1534.52 827.162   5
  -2   2  -6 92.3831 638.099   6
  -2   2   6-754.090 754.237   8
   2  -2  -6 2016.27 1405.97   6
  -2   2   6 126.760 1356.00   2
  -2  -2   6 725.926 1029.99   8
   2  -2   8 390831. 21259.8   8
  -2  -2  -8 396966. 21694.5   1
   2   2  -8 356246. 22278.8   6
  -2  -2   8 380119. 20723.9   8
   2  -2  -8 404116. 21590.3   1
  -2   2  -8 357045. 20779.2   1
  -2   2   8 343269. 21684.3   2
   3   0   1 490900. 21335.8   9
  -3   0   1 472748. 21747.7   2
  -3   0  -1 477896. 21012.3   7
  -3   0   1 459608. 21044.7   7
   0   3   1 533269. 20108.7   4
   0   3   1 473279. 20116.3   5
   0  -3  -1 507859. 20204.3   5
  -3   0  -1 500997. 20794.0   6
   3   0  -1 469297. 21733.6   6
   0  -3   1 416365. 19561.7   7
   0   3  -1 466376. 20542.5   5
  -3   0   1 515758. 22134.2   6
   3   0   1 495562. 21366.0   4
   3   0  -1 532478. 21952.6   2
   0  -3  -1 495850. 19864.2   4
   0  -3   1 474157. 20305.2   8
  -3   0  -1 461314. 19915.1   2
   0  -3   1 465981. 20444.6   4
   0   3  -3 236440. 11277.2   5
   0  -3   3 240629. 11151.5   1
  -3   0  -3 218848. 11056.5   7
   3   0   3 225178. 10764.4   4
   0  -3  -3 249543. 9889.83   5
  -3   0   3 226187. 13153.6   2
   0   3   3 225553. 12027.6   6
   3   0  -3 230982. 12779.3   6
  -3   0  -3 218090. 9929.47   6
   0  -3  -3 239763. 9840.60   4
   0  -3   3 214225. 11241.1   8
   0  -3  -3 210989. 10392.9   8
  -3   0   3 238081. 10922.3   5
   3   0   3 231770. 12252.7   9
  -3   0  -3 245042. 11186.5   4
   0  -3  -3 224722. 11334.0   3
   0   3   3 205406. 10979.2   9
   3   0  -5 68554.7 6836.66   6
   3   0   5 85630.4 6808.80   9
  -3   0  -5 73701.5 5212.90   7
   0   3   5 72153.3 5445.70   9
   0  -3  -5 77245.4 5506.94   3
   0   3  -5 64633.8 5609.72   6
  -3   0  -5 82983.8 4508.37   6
  -3   0  -5 74918.7 5175.45   5
   0   3  -5 78779.9 5357.13   5
   0   3   5 76585.6 6803.99   2
  -3   0   5 78475.3 7469.61   2
   0  -3   5 74095.6 5828.84   8
   0  -3  -5 85849.1 4450.16   4
  -3   0   5 82912.5 4405.32   5
  -3   0   5 72929.9 5279.53   8
   3   0   5 69836.7 6077.49   8
  -3   0   7 35356.4 5548.96   2
   0  -3  -7 38385.0 4804.80   1
   0   3  -7 43264.4 3822.77   5
   0   3   7 32493.6 4339.44   2
   0  -3   7 35920.4 4427.36   8
   0   3  -7 34819.7 4392.35   6
  -3   0  -7 35900.5 3727.04   7
  -3   0   7 38218.9 4150.33   8
   3   0  -7 39358.5 5731.22   6
  -3   0  -7 32886.5 4482.55   1
   1  -3   0 842.137 363.598   8
   1   3   0 1953.60 509.606   4
  -1   3   0 1871.27 822.305   5
  -1  -3   0-91.3005 370.513   5
   1  -3   0 770.524 541.650   5
  -3   1   0-307.904 923.485   7
   3   1   0 782.734 770.602   6
   3   1   0 2239.13 656.331   2
  -1  -3   0 944.764 666.263   7
  -3  -1   0 639.378 649.982   6
  -3   1   0 566.905 706.049   6
  -1   3   0-63.0932 411.390   4
  -3  -1   0 1100.94 1180.15   7
   3  -1   0 946.472 622.508   9
   1   3   0 1039.19 853.823   5
   1  -3   0 452.407 536.786   4
  -3   1   0-446.463 842.413   2
   3  -1   0 977.216 1679.51   4
  -3  -1   2 833194. 30855.1   7
   3   1  -2 839830. 30849.8   7
   3  -1  -2 885209. 32823.4   2
   3   1  -2 802218. 31097.8   6
   1  -3   2 798289. 29118.4   1
   3  -1  -2 807153. 32366.1   6
   3   1   2 884343. 29719.4   4
  -1   3  -2 823803. 30320.3   5
  -3  -1  -2 834862. 30505.3   7
   3  -1   2 823403. 30368.4   4
  -3  -1   2 741935. 31668.4   2
   1   3   2 830899. 31061.4   9
   3  -1   2 816429. 30579.7   9
   1  -3   2 788713. 30242.8   4
  -3   1  -2 804216. 30499.4   4
   1   3   2 751967. 29509.9   5
  -1  -3  -2 798284. 29287.9   5
   3   1  -2 868829. 31763.4   2
   1   3  -2 722446. 28938.8   7
   1  -3   2 745932. 29059.8   3
  -1   3   2 837415. 29041.6   5
   1   3  -2 888540. 30318.2   5
  -1   3   2 846317. 29284.1   9
  -3  -1   2 916184. 31385.6   1
  -3   1  -2 822481. 30258.3   7
  -3   1  -2 845320. 30956.9   8
  -3   1   2 887281. 30300.0   1
   1  -3   2 775749. 29843.6   8
   3  -1   2 858048. 30106.9   7
   1  -3  -2 795453. 29691.4   4
  -1  -3   2 761935. 29394.5   7
   1  -3  -2 778620. 28306.7   8
   3   1   2 878935. 31865.0   9
  -1   3   4 28351.7 2549.02   9
   1   3   4 25136.6 2241.11   6
   3  -1   4 20821.6 2428.13   4
   3  -1   4 26308.7 3189.66   8
  -3   1   4 26664.5 3904.12   2
   1   3   4 22812.7 2762.53   9
  -1  -3   4 25667.1 2952.89   8
  -3   1   4 26594.8 1957.19   5
   3  -1  -4 25041.5 3825.54   6
   3   1   4 29060.2 3576.24   9
  -3  -1   4 23281.7 2669.16   8
   1   3  -4 27029.6 2188.63   7
   1   3  -4 26674.4 3145.47   6
  -3   1  -4 25398.4 2416.00   7
   3   1  -4 25656.8 3486.19   6
  -1   3   4 25276.8 3811.15   2
  -3   1  -4 23952.6 2691.23   5
   1   3  -4 23990.1 2527.94   5
  -3  -1  -4 20990.8 2469.29   7
  -1  -3  -4 26141.9 2629.90   3
   1  -3   4 26098.2 2866.86   8
  -3   1   4 24348.3 2258.07   8
  -1   3  -4 23833.2 2640.14   5
   1  -3  -4 28341.6 2113.48   8
  -3   1  -4 26538.5 2202.38   2
   1  -3  -4 19442.0 2680.66   1
   3  -1  -4 21962.2 2765.88   1
   3  -1   4 25196.8 3128.37   9
   3   1   4 26333.4 2024.03   4
  -3  -1   4 28793.2 3916.44   2
  -1  -3  -4 29506.6 1759.26   5
   1  -3  -4 22317.7 2738.27   3
  -1   3  -6 403309. 18405.4   5
  -1   3  -6 324661. 18514.7   6
  -1  -3   6 369830. 19330.8   8
   1   3   6 375382. 19252.4   9
  -3  -1  -6 398524. 17380.8   5
   3  -1  -6 325931. 20884.4   6
   1   3  -6 377626. 17982.1   5
   3  -1  -6 386215. 19854.4   1
  -3   1   6 371157. 21941.0   2
  -3  -1   6 371734. 18935.0   8
   1   3   6 419759. 19422.3   2
  -1   3   6 336404. 20622.8   2
   3  -1   6 371108. 19782.9   8
  -3   1  -6 400811. 17848.6   7
   1  -3  -6 383524. 19715.7   1
   1  -3   6 389196. 19580.4   8
  -3   1  -6 399684. 18115.3   5
   3   1  -6 363919. 21174.9   6
  -1  -3  -6 399840. 18388.4   3
   1   3  -6 342856. 19574.4   6
  -3   1   6 378375. 18122.9   8
   3   1   6 431249. 21182.6   9
  -3   1  -6 375857. 19490.7   1
  -3  -1  -6 380523. 18649.8   7
  -3  -1  -8 2511.88 1518.99   1
   1  -3  -8-61.0353 1121.81   1
   1   3  -8 2901.51 1785.02   6
   3   1  -8-576.951 1421.81   6
  -1  -3   8 2304.45 1540.99   8
   3  -1  -8 1167.54 1319.46   6
  -3   1  -8 2474.36 1404.93   1
  -3  -1   8-93.7680 966.823   8
  -1   3   8-1147.40 1195.23   2
   1  -3   8 1907.85 993.084   8
   3  -1   8 1030.65 1282.29   8
  -1  -3  -8 360.749 1084.86   1
  -3   1   8 936.005 1740.13   2
  -3   2  -1 297608. 13823.0   8
  -2  -3   1 293295. 13989.2   7
   3   2  -1 297350. 14389.2   7
  -3   2  -1 267490. 13157.9   9
   2  -3   1 275037. 13158.8   7
   2  -3  -1 291577. 14254.7   4
   3  -2   1 336780. 14279.1   7
  -2   3  -1 318995. 14228.2   5
   3  -2   1 292250. 14589.7   4
   3  -2  -1 303999. 15529.3   4
   2   3  -1 338949. 14020.5   7
   2  -3   1 276551. 14047.0   4
   3   2   1 302348. 13150.8   6
   3   2  -1 308916. 14052.6   6
   3  -2   1 285345. 13274.7   9
   3   2  -1 366734. 14651.6   2
  -3   2  -1 277031. 13589.4   7
   2  -3  -1 323342. 13216.4   1
  -2   3  -1 281843. 12998.0   9
   2   3  -1 324539. 14108.0   5
   2   3   1 313716. 12967.4   4
  -3   2   1 321954. 14560.9   3
   2   3   1 318466. 14138.1   5
   2  -3   1 296100. 13459.5   8
  -3   2  -1 303002. 13784.8   3
  -3   2   1 302813. 15052.7   2
  -2   3  -1 321209. 13710.2   3
   2  -3   1 280110. 13422.3   3
  -2   3  -1 296563. 13351.9   8
  -2  -3  -1 337907. 14035.2   5
   3   2   1 316258. 13134.0   2
  -3  -2   1 280192. 14325.2   7
  -3  -2  -1 348120. 15041.7   5
  -2   3   1 300801. 13547.3   5
  -2   3   1 338584. 14443.1   3
  -2  -3  -1 331671. 14244.9   7
  -3  -2  -1 319369. 14471.1   7
  -3   2  -3 66955.6 3495.56   3
  -3  -2   3 72132.9 5035.62   7
   2  -3  -3 75155.9 4671.81   9
  -2   3  -3 70225.9 4967.91   5
   2  -3  -3 76847.9 5063.55   1
   3  -2  -3 77250.6 4370.04   9
   2   3   3 69957.4 5500.69   9
  -3   2  -3 71985.3 4429.70   7
  -3   2   3 69905.6 3779.48   8
   3   2  -3 74333.5 5557.79   6
  -2   3   3 78757.7 6565.46   2
   3   2   3 75861.8 3563.88   4
   3  -2   3 65704.6 4849.02   4
  -3   2   3 80325.2 6794.65   2
   2   3   3 69248.7 3806.92   6
   2  -3   3 68738.0 4964.26   4
   3   2   3 80355.0 3418.70   2
   3   2   3 63879.6 5581.98   9
   2   3  -3 73004.0 5289.66   6
  -2   3   3 75948.6 3725.82   5
  -3   2  -3 74568.1 5216.43   5
  -2  -3   3 72161.5 4512.11   7
   3  -2   3 74694.4 5153.65   9
   2   3  -3 69109.0 4749.67   5
  -3   2  -3 72985.9 4300.21   1
  -2  -3  -3 75678.2 4411.39   5
   3  -2  -3 78079.0 6633.88   6
   2   3   3 71561.1 4960.65   2
   3  -2   3 69402.0 5156.56   8
   3  -2  -3 68478.3 4766.63   1
   2  -3  -3 79307.3 5585.83   4
   2   3  -3 68799.8 4620.68   7
  -3  -2  -3 71180.1 5067.23   7
   2  -3   3 71289.2 4922.68   8
   3  -2  -5 159909. 10084.6   1
  -3   2  -5 170573. 9635.04   5
  -2  -3   5 163237. 10065.8   8
   3  -2   5 163934. 10263.5   8
   3  -2  -5 161195. 11884.2   6
   2   3  -5 169935. 10814.3   6
   3   2  -5 172502. 11298.4   6
  -3   2  -5 171308. 9789.52   1
   2  -3  -5 163568. 11091.8   6
  -3   2   5 161453. 12152.1   2
   3  -2   5 171127. 9766.44   4
  -3  -2  -5 162430. 9852.11   7
  -2   3   5 182885. 12666.8   2
  -3   2   5 179888. 8862.34   8
  -2  -3  -5 169926. 9283.95   3
  -2   3  -5 149527. 9317.76   5
   2   3   5 160023. 10373.6   9
  -3  -2   5 168853. 9981.96   8
   2  -3   5 157119. 9949.37   8
   2   3  -5 162073. 9266.56   5
  -2   3   5 191051. 9155.13   8
   3   2   5 171477. 11127.8   9
  -3  -2  -5 185366. 8978.20   3
  -3   2  -5 180157. 8661.46   7
   2  -3  -5 166016. 10242.1   1
  -2  -3   7 75685.6 6825.34   8
  -2   3  -7 71009.2 5586.76   5
  -3  -2  -7 80644.7 6559.91   7
  -3   2  -7 72070.9 6636.15   1
  -3  -2   7 72519.3 6723.85   8
  -3   2   7 75062.7 8489.65   2
  -2  -3  -7 68199.5 6853.88   1
  -2   3  -7 63742.6 5823.59   6
   2  -3  -7 72432.9 6868.45   1
   2  -3   7 75503.2 6904.95   8
   2   3  -7 80225.1 7757.68   6
   3   2  -7 89350.6 8751.19   6
   3  -2  -7 67906.8 7737.48   6
  -2   3   7 66368.5 7711.04   2
   3  -2   7 81512.7 7256.23   8
   3   2   7 74242.9 7195.89   9
  -3  -2  -7 68210.6 6938.05   1
  -3   2  -7 71209.7 5500.87   5
   3  -2  -7 71894.2 6907.08   1
   2   3   7 75036.4 6850.35   9
  -3   3   0-527.051 514.882   3
  -3  -3   0 1108.34 989.188   7
   3   3   0 395.103 511.718   6
   3  -3   0 763.818 1069.31   4
  -3   3   0 491.848 373.172   8
  -3   3   0 9.52247 886.317   5
  -3  -3  -2 919228. 35050.1   7
   3   3   2 914882. 36726.6   9
   3  -3  -2 695383. 35109.2   4
  -3   3  -2 753997. 32963.6   7
   3   3   2 818866. 32503.5   6
   3   3  -2 837853. 34702.3   6
   3  -3   2 783408. 34642.7   4
   3  -3   2 807568. 34236.0   8
  -3   3   2 816852. 33593.4   5
  -3   3  -2 800810. 34700.2   5
  -3  -3   2 809532. 34929.3   7
  -3   3  -2 767427. 33330.1   3
   3   3  -2 822199. 34572.6   7
   3  -3   2 778078. 33517.7   7
  -3   3   2 792942. 35984.0   2
   3   3  -2 831863. 34400.3   5
  -3   3   4 755.515 268.735   5
  -3  -3  -4-685.044 1103.86   7
   3  -3  -4 631.451 659.751   9
  -3   3  -4 738.547 337.800   7
  -3  -3   4-957.058 824.961   7
   3  -3   4 1500.44 863.936   4
   3   3  -4 654.282 687.884   5
   3   3   4-174.250 1197.50   9
   3   3   4 504.799 335.686   2
   3  -3  -4-13.2611 752.782   1
  -3   3   4 2128.72 1682.25   2
   3   3  -4 2737.97 1504.73   6
   3  -3  -4-27.0839 1559.17   6
  -3   3  -4 231.801 448.041   1
   3  -3   4 1614.57 1348.42   8
  -3   3   4 180.735 369.590   8
  -3   3  -4-842.448 1048.00   5
  -3  -3   4 1468.48 867.466   8
   3   3   6 263050. 15680.4   9
  -3   3  -6 235008. 13822.6   5
   3   3  -6 263640. 16387.9   6
   3  -3  -6 263036. 16799.8   6
  -3   3   6 284247. 17884.7   2
  -3  -3   6 259175. 14967.1   8
   3  -3  -6 268488. 15248.8   1
  -3   3  -6 280937. 14726.8   1
  -3  -3  -6 269691. 13453.9   3
  -3  -3  -6 258906. 14754.6   7
   3  -3   6 255618. 15139.6   8
   3   3  -6 283048. 14090.9   5
  -3  -3  -8 855.535 786.831   7
   4   0   0 999999. 39897.6   2
  -4   0   0 958597. 40160.9   7
   0   4   0 931483. 39145.4   5
   0  -4   0 959415. 39213.6   5
   4   0   0 977122. 40372.0   6
  -4   0   0 871411. 39467.3   2
   0  -4   0 885869. 38835.3   4
   0   4   0 958245. 38966.7   4
  -4   0   0 992993. 40491.2   6
   4   0   2 21116.4 2784.08   9
   0  -4  -2 16260.2 1644.96   5
   0  -4   2 20105.0 1412.15   7
  -4   0  -2 20428.2 2444.18   7
  -4   0   2 17087.4 2440.01   7
  -4   0   2 22087.2 3033.88   2
  -4   0  -2 17878.7 1957.15   6
   0  -4  -2 18042.2 1451.93   4
   0  -4  -2 15266.4 2086.79   3
   4   0  -2 13925.3 2595.39   6
   4   0   2 17961.1 2231.23   4
   0   4   2 15850.8 2057.07   9
   0   4   2 18706.3 1786.92   5
   0   4  -2 17277.2 2153.95   5
   0  -4   2 16066.5 1978.37   8
  -4   0  -4 531413. 24680.9   7
   0   4   4 518119. 24469.5   9
  -4   0   4 533601. 24462.1   8
   4   0   4 565803. 26654.8   9
  -4   0  -4 577538. 22502.2   6
   0   4  -4 510208. 24734.2   5
   0  -4  -4 570400. 22183.7   4
  -4   0   4 505654. 27086.0   2
   4   0   4 555182. 24298.9   4
   4   0  -4 478241. 26520.9   6
  -4   0  -4 557996. 22598.4   6
   0  -4   4 526958. 25103.6   8
   0  -4  -4 498925. 24743.8   3
   0   4   4 495038. 26305.8   2
   0   4  -6 996.669 897.196   5
  -4   0   6 4328.30 2226.07   2
  -4   0  -6 308.453 654.436   7
   0   4   6 4519.49 1646.53   2
   0   4  -6 1231.72 966.285   6
   0  -4  -6 2315.35 1071.12   3
  -4   0  -6 1864.42 1232.39   1
   0  -4  -6 1575.57 1331.30   1
   0   4   6 2371.70 1213.80   9
   4   0   6 5278.20 2221.83   9
   4   0  -6 853.082 1485.64   6
  -4   0   6 313.996 692.387   8
   0  -4   6 1276.12 1081.07   8
  -4   0  -6 2411.03 954.322   5
   4   0  -8 226863. 16548.7   6
  -4   0  -8 214915. 14506.2   1
   0   4  -8 192258. 13595.0   6
  -1   4  -1 131858. 7484.00   5
  -4  -1  -1 138547. 8171.94   7
   4  -1  -1 162703. 9034.23   2
   1   4   1 127986. 6631.57   4
  -4   1  -1 131295. 7828.91   7
  -4  -1   1 140958. 8205.35   7
  -1   4   1 138642. 7524.75   4
  -4   1   1 142839. 8644.99   2
  -4   1   1 136400. 7944.17   7
   4  -1   1 148094. 8589.82   4
   4   1  -1 171506. 8522.66   2
  -4  -1   1 152394. 8534.13   2
  -4  -1   1 158751. 8825.17   6
  -4  -1  -1 148032. 7534.25   6
   1  -4  -1 135093. 7142.84   4
   4   1  -1 124345. 7931.92   6
   1  -4   1 134994. 7558.85   4
  -4   1  -1 160002. 8220.06   6
   4  -1   1 134115. 7640.31   9
   4   1   1 147401. 7490.89   6
   4  -1  -1 153977. 9123.57   6
   1  -4   1 132133. 6900.80   8
   4  -1   1 146550. 8200.15   7
   1  -4  -1 158478. 7500.04   5
  -1  -4   1 138472. 7121.47   7
  -1   4   1 135649. 7085.77   5
  -1  -4  -1 147915. 7345.79   5
   4   1   1 148152. 6960.80   2
  -4   1  -1 137092. 8213.01   8
   1   4   1 137664. 7365.48   5
   1  -4  -1 132291. 6091.31   8
   1   4  -1 134431. 7497.58   5
  -4   1  -1 139564. 7371.87   2
  -4   1   1 141232. 7302.03   1
   4   1   1 132119. 8277.74   9
  -1   4   3 149548. 10086.0   2
  -1  -4  -3 162717. 9246.48   3
  -4   1  -3 166200. 9161.68   7
  -4  -1   3 169881. 9778.04   7
   1  -4  -3 173591. 8324.71   4
  -4  -1   3 164561. 10861.7   2
   4   1  -3 157922. 10099.5   6
   4  -1  -3 172579. 10990.6   6
   1   4   3 156840. 9009.53   6
  -1   4   3 158256. 8279.30   9
  -4   1  -3 161047. 8415.14   6
   4   1   3 158315. 8357.52   4
   1  -4   3 160652. 9204.94   4
  -4   1   3 175074. 11134.7   2
   1  -4   3 160115. 9026.12   8
  -1   4   3 174723. 7841.99   5
  -4  -1  -3 162409. 9270.98   7
  -1  -4   3 168506. 9351.55   8
   1   4   3 153434. 9251.25   9
   4  -1   3 167991. 9153.44   4
   1  -4   3 177216. 8412.69   1
  -1  -4   3 168052. 7527.34   7
   4  -1   3 171027. 9898.33   9
  -1   4  -3 172994. 9367.48   5
   4   1   3 178247. 10583.5   9
  -1  -4  -3 175118. 8154.67   5
   1  -4   3 168388. 7942.70   3
   1  -4  -3 174731. 7369.62   8
   1  -4  -3 166827. 9473.22   3
   1   4  -3 169140. 9196.76   5
  -4  -1  -5 111282. 5887.80   3
  -1  -4  -5 107394. 7217.33   3
   1  -4  -5 114563. 6025.83   4
  -4  -1   5 125730. 9937.98   2
   1   4  -5 101240. 7690.13   6
   4  -1   5 104045. 8231.43   9
  -4   1  -5 109953. 6822.02   7
   4   1  -5 111760. 9035.14   6
   4  -1  -5 95290.2 8774.10   6
   4  -1   5 119897. 7255.14   4
   1  -4  -5 103488. 7589.19   1
  -4   1   5 123345. 9690.34   2
  -4   1  -5 107913. 7488.77   1
  -4   1  -5 112186. 7514.52   5
   1  -4  -5 97394.0 7239.98   3
  -4  -1   5 105571. 7305.98   8
   1   4   5 112963. 8288.04   2
  -4  -1  -5 107959. 7292.96   7
   1   4   5 98777.6 7284.23   9
   4   1   5 111871. 8746.31   9
  -1   4   5 106438. 9121.70   2
  -1   4   5 107393. 6724.79   9
  -1   4  -5 103653. 7111.63   5
  -4   1   5 122313. 6840.47   8
  -1  -4   5 110057. 7766.62   8
   1   4  -5 104998. 7042.99   5
   1  -4   5 103142. 7506.66   8
  -4   1  -5 113064. 5997.28   6
  -1   4  -7 72878.6 6949.12   6
  -1   4  -7 87422.9 6744.19   5
  -4   1  -7 96716.1 8001.92   1
   1   4   7 89718.4 7361.18   9
   4   1   7 99150.6 8938.24   9
   1   4  -7 93534.1 6791.93   5
  -4   1   7 94452.7 9727.47   2
   1   4  -7 89081.7 7998.18   6
   4   1  -7 89644.2 9359.58   6
   4  -1  -7 85271.6 9022.94   6
  -1   4   7 82382.1 8315.22   2
  -1  -4  -7 88594.4 8013.13   1
  -4  -1  -7 92536.6 7100.99   7
  -4  -1  -7 91941.1 8344.82   1
   1  -4   7 92546.2 7987.17   8
   1  -4  -7 97683.6 8134.96   1
  -4  -1   7 96698.2 7735.23   8
  -1  -4   7 102911. 8285.04   8
  -4   2   0 510759. 20709.0   7
   2  -4   0 533133. 20679.7   3
   4  -2   0 533577. 22528.2   4
  -2  -4   0 563206. 20753.4   7
   2   4   0 591293. 20930.1   5
   2  -4   0 507974. 20703.9   4
   4   2   0 541854. 20557.7   6
  -4   2   0 477119. 18973.1   1
   4   2   0 610407. 20519.4   2
   2  -4   0 540529. 19885.7   7
  -2   4   0 575494. 20650.9   5
  -4  -2   0 556688. 21704.5   7
  -4   2   0 539552. 21295.5   2
   2  -4   0 565269. 19171.2   8
  -4   2   0 513820. 20353.1   8
   4  -2   0 528357. 19151.5   9
  -2   4  -2 5382.84 1539.55   5
  -2   4   2 3279.78 789.299   5
  -4   2   2 2563.05 854.332   1
   2   4  -2 2855.71 1148.94   5
   2   4   2 5122.74 1886.64   9
  -4   2  -2 4705.81 1036.97   3
   4  -2  -2 4490.53 598.919   9
   4  -2   2 2684.19 1244.72   4
   4  -2   2 5948.70 1291.80   9
  -4  -2  -2 7741.44 1709.84   7
   2  -4   2 4698.52 594.101   7
  -2  -4   2 4696.48 1333.79   7
  -4   2  -2 4474.35 1154.36   7
  -4  -2   2 2661.75 1240.98   7
   2  -4   2 5374.95 1474.56   4
   2  -4  -2 3069.02 1095.90   3
   4   2   2 4698.65 542.281   2
  -4   2   2 1801.30 1384.46   2
   4   2  -2 3637.85 1423.91   6
   4   2   2 5030.35 1175.60   4
   2  -4   2 4443.82 1118.36   8
   4   2   2 4460.91 652.726   6
   4  -2  -2 3964.96 1951.46   6
  -4   2  -2 3659.94 980.350   6
   2   4   2 3416.78 461.309   4
   2  -4  -2 3926.89 1172.75   4
  -2   4   2 4014.11 569.795   9
   4   2   2 2960.12 1717.96   9
  -2   4   2 4343.44 1492.06   2
  -4  -2  -4 506141. 24855.5   7
  -4   2  -4 595448. 24262.7   1
  -2  -4  -4 547716. 24848.6   3
   4   2   4 564774. 26711.1   9
   2   4   4 568845. 25256.9   2
  -4   2   4 528622. 23091.6   8
   4  -2   4 556369. 25777.9   8
   2  -4  -4 566175. 24566.5   4
  -2   4  -4 495825. 24655.6   5
  -4  -2   4 548879. 25316.7   7
   2   4  -4 488885. 25140.5   6
   2  -4  -4 540471. 24960.2   1
   2   4   4 557952. 22852.2   6
   4   2  -4 528907. 26308.6   6
   4  -2   4 527737. 24861.9   4
   4  -2  -4 514112. 27196.4   6
   2  -4   4 516546. 24907.7   4
   2   4  -4 511542. 24555.9   5
   4   2   4 605562. 22601.8   4
  -4   2   4 528427. 27534.2   2
  -2   4   4 511076. 26986.4   2
  -4   2  -4 491518. 25049.1   5
   2   4   4 514064. 25423.3   9
   4  -2   4 504894. 25345.2   9
  -2  -4   4 522496. 25058.4   8
  -2   4   4 550894. 22069.8   5
   2  -4   4 496298. 24659.1   8
  -4   2  -4 555303. 24070.9   7
  -4   2   4 553067. 23668.7   5
   2   4  -6 135.464 679.084   5
   2  -4   6 226.603 1365.07   8
  -4  -2  -6 302.033 1104.00   7
  -4   2   6 433.798 1694.08   2
  -2   4   6 2555.36 1651.13   2
   4   2   6 1870.24 1554.59   9
  -2  -4  -6 1657.21 1016.60   3
   2   4  -6-296.084 1144.89   6
   4   2  -6 235.940 1428.68   6
   4  -2  -6-344.933 1572.82   6
   2   4   6 82.1493 1107.64   9
  -2   4  -6 2071.48 1069.61   5
  -4  -2   6 957.001 1168.14   8
  -2  -4   6 1070.20 1383.85   8
   2  -4  -6-1783.55 1212.69   1
   4  -2   6 585.667 1056.49   8
  -4   2  -6-729.246 679.615   1
  -4   2  -6 469.582 770.826   5
  -4  -2  -8 294702. 16892.3   7
  -2   4   8 270152. 18618.5   2
   4  -2  -8 283981. 19440.3   6
  -4  -2   8 305409. 17957.1   8
  -3  -4  -1 247953. 12448.3   7
  -3  -4   1 221506. 12295.5   7
   4  -3   1 251086. 12230.1   7
  -4  -3   1 227163. 12692.3   7
   3  -4   1 239730. 11409.2   7
   4  -3  -1 239684. 13535.1   4
  -4   3  -1 232423. 11647.0   7
   3  -4  -1 259232. 10678.2   1
   3  -4  -1 231728. 12611.7   4
   4  -3   1 241995. 13179.5   4
   3  -4   1 233877. 12595.4   4
   4   3  -1 230447. 11978.3   6
   4   3   1 239074. 11188.3   6
   3   4  -1 239510. 11932.1   6
   3   4   1 261418. 11071.5   4
   3  -4   1 245815. 11409.2   8
  -3   4  -1 235770. 12309.7   5
   4   3   1 248134. 11223.6   2
  -4   3  -1 230913. 12695.8   5
  -3   4   1 227812. 11671.1   5
  -3   4  -1 243030. 10772.4   9
  -4   3  -1 248866. 11773.1   8
  -3   4  -1 237761. 11163.5   8
  -4  -3  -1 233266. 12594.3   7
  -4   3   1 255729. 10628.4   8
   3   4  -1 236434. 12226.5   5
  -4   3   1 238623. 13127.6   2
  -4   3  -1 212716. 10744.4   9
  -4  -3  -3 93217.3 6759.88   7
  -3   4  -3 93808.2 6757.02   5
  -3   4   3 96425.9 5362.84   5
   4  -3  -3 93900.3 7807.85   4
  -3  -4   3 102746. 6798.97   7
  -4  -3   3 107105. 7349.13   7
  -4   3  -3 105980. 5859.57   7
   4   3   3 86719.4 7483.75   9
   3  -4  -3 94109.9 6921.32   4
   4   3   3 99741.2 4481.09   2
   3   4   3 96583.4 4552.10   6
   4   3   3 107273. 4791.25   4
   3   4  -3 91203.6 6729.43   6
   4   3  -3 92915.5 6981.69   6
   4  -3   3 94365.0 6844.14   4
   3  -4   3 88260.2 6597.12   4
   3   4   3 98134.7 4937.65   6
  -4   3   3 100315. 5828.74   5
  -4   3  -3 107071. 5451.11   3
  -4   3  -3 80899.9 6654.37   5
   3  -4  -3 100154. 6245.02   1
  -4   3   3 100363. 4394.22   8
   3   4   3 91771.8 7416.09   9
  -4   3   3 105092. 8467.27   2
   4   3   3 112924. 4836.30   2
   3   4  -3 84432.0 6273.76   5
   4  -3  -3 91503.6 6022.53   1
   3  -4   3 104049. 6647.93   8
  -3   4   3 96331.4 7865.04   2
   4  -3   3 93704.6 6754.70   8
  -3  -4  -3 95714.2 6841.98   7
  -4  -3  -5 109632. 8055.23   7
   4   3   5 109437. 8794.49   9
  -4  -3  -5 120507. 7314.42   3
   3   4  -5 119425. 8843.26   6
  -3   4   5 104337. 9490.81   2
   4   3  -5 117564. 9180.98   6
   3  -4  -5 98266.3 7510.82   1
   4  -3   5 104636. 8037.02   8
   3   4   5 96645.3 8073.70   9
   4  -3   5 103868. 7711.56   4
   4  -3  -5 108062. 9596.19   6
   3  -4   5 108636. 7926.35   4
  -4   3   5 122062. 10214.0   2
  -3  -4   5 109379. 7975.61   8
  -3   4  -5 94100.5 7395.77   5
   3  -4  -5 122591. 8409.21   4
  -4  -3   5 108611. 7946.51   8
  -4   3  -5 103603. 7701.43   5
   3  -4   5 103239. 7768.75   8
   4  -3  -5 104876. 7651.31   1
   3   4  -5 106667. 7397.45   5
  -4   3  -5 121232. 7179.20   1
  -3  -4  -5 106393. 8012.07   7
  -3  -4  -5 115274. 7578.11   3
  -4   3   7 43855.9 6500.42   2
  -4  -3  -7 53087.5 5690.47   7
   4  -3   7 47548.1 5852.38   8
   3  -4  -7 46176.4 5625.76   1
   4   3   7 51527.6 6237.74   9
  -3   4   7 39446.1 6217.75   2
   3  -4   7 56396.6 6072.83   8
   3   4  -7 59344.3 6916.10   6
   4   3  -7 55826.4 7122.62   6
  -4  -3   7 53837.6 5941.48   8
  -4   3  -7 57735.9 5348.61   5
   4  -3  -7 44891.1 5548.50   1
  -3   4  -7 45583.5 4929.20   5
   3   4   7 49171.1 5810.82   9
  -3  -4   7 57466.0 6129.16   8
  -3  -4  -7 47996.9 5600.10   7
  -4  -4   0 544026. 25308.6   7
   4  -4   0 496753. 25530.3   4
   4   4   0 555658. 23926.0   6
  -4   4   0 540748. 24860.7   5
  -4   4   0 553235. 22791.1   8
   4   4   2 338.831 1520.44   9
  -4  -4  -2 902.787 1107.80   7
   4  -4   2-824.942 539.151   7
  -4  -4   2-184.581 990.651   7
   4   4  -2-1040.54 997.582   6
   4   4   2-392.188 361.124   6
   4  -4  -2 442.850 1201.77   4
   4  -4   2 452.850 1108.74   4
  -4   4   2-641.259 976.690   2
   4  -4   2 119.218 718.076   8
  -4   4   2 967.652 777.854   5
  -4   4  -2-845.686 1073.97   5
  -4  -4  -4 485833. 22553.5   7
   4  -4  -4 432686. 20888.9   1
   4  -4  -4 391181. 22331.9   4
  -4  -4   4 513729. 22052.4   7
   4   4   4 412520. 22834.1   9
   4   4  -4 463059. 22660.2   6
   4  -4   4 423520. 21881.4   4
  -4   4   4 466098. 19274.1   5
  -4   4  -4 390838. 21609.4   5
  -4   4   4 425450. 24106.9   2
   4  -4   4 435071. 21761.9   8
   4  -4  -6 1638.08 1449.20   1
  -4   4  -6 2897.33 1414.26   5
  -4  -4  -6-959.784 1194.17   7
  -4   4   6-1130.34 1308.01   2
   4   4  -6 52.9796 1351.81   6
   4  -4  -6 805.322 1343.49   4
   4   4   6-636.417 1435.64   9
  -4  -4   6-1259.69 1193.60   8
   4  -4   6-2457.07 1446.49   8
   0  -5  -1 112700. 7176.91   3
   0  -5   1 111600. 6830.39   3
  -5   0  -1 112276. 7632.39   7
  -5   0   1 113801. 7617.52   7
   5   0   1 117984. 7938.00   4
  -5   0  -1 133137. 7539.29   6
  -5   0  -1 133760. 6470.93   2
  -5   0   1 113297. 7619.98   2
   5   0  -1 117285. 7950.10   6
   0  -5  -1 125505. 6403.84   4
   0  -5   1 124138. 7029.51   4
   0   5  -1 117795. 7066.16   5
   0  -5   1 122740. 6706.05   8
   0   5   1 112142. 6620.91   5
   5   0   1 122829. 7641.59   9
   0  -5   1 114182. 6179.40   7
  -5   0  -3 237332. 13022.9   7
  -5   0   3 224171. 13168.8   7
  -5   0  -3 262606. 11439.7   6
  -5   0   3 241145. 14329.4   2
   5   0  -3 220251. 13919.5   6
   5   0   3 250526. 14097.0   9
   0  -5  -3 257642. 10657.4   4
   0  -5  -3 256565. 11501.9   5
   0   5   3 222110. 12163.9   9
   5   0   3 243040. 12627.2   4
   0  -5   3 243777. 12710.6   8
   0   5  -3 247787. 12871.3   5
   0   5   3 247048. 11574.4   5
   0  -5  -3 234798. 11189.1   8
   0  -5  -3 221426. 12713.8   3
  -5   0  -5 50789.1 4683.68   7
  -5   0   5 49816.1 6176.41   2
   0   5  -5 48117.4 4724.82   5
   0   5   5 52729.2 4524.76   9
   5   0  -5 50251.7 6037.41   6
   5   0   5 58881.2 4495.42   4
   0   5   5 43764.0 5522.59   2
   5   0   5 47050.9 5722.52   9
  -5   0   5 54472.9 4718.20   8
   0  -5  -5 46415.7 4713.17   3
   0  -5   5 57997.2 5439.65   8
   5   0   7 75440.9 8108.20   9
  -5   0   7 64244.1 8355.13   2
   0   5  -7 59084.9 6587.10   6
  -5   0  -7 83654.1 7650.83   1
   0  -5  -7 76122.3 7367.36   1
   5   0  -7 88559.6 9065.94   6
   0   5   7 70809.0 7227.58   2
   0   5   7 70140.3 6112.06   9
   0   5  -7 72878.3 6270.06   5
   0  -5   7 81594.5 7562.60   8
  -1   5   0-801.532 769.750   5
   1   5   0-62.3797 747.601   5
  -5  -1   0 677.925 689.115   2
   1  -5   0 1275.43 813.256   3
  -1  -5   0 760.632 704.939   7
  -5  -1   0-648.632 1286.05   7
  -5   1   0 1477.26 1138.43   7
   1  -5   0 290.095 680.947   4
  -5   1   0-94.0617 780.142   2
   5  -1   0 1483.17 1638.47   4
   5   1   0-192.277 868.583   6
   5   1   0 884.410 676.716   2
   5  -1   0 2757.54 1050.47   9
   1  -5   0 1569.96 505.857   8
   1  -5   2 458418. 19885.2   7
  -1  -5  -2 485726. 22663.6   3
  -5  -1  -2 480273. 23088.9   7
  -1  -5   2 511604. 21693.2   7
  -5   1  -2 484469. 22791.3   7
   1  -5   2 481273. 19794.2   7
   1   5   2 524932. 21015.6   4
  -5  -1   2 458073. 23047.3   7
   5   1   2 508234. 22770.0   4
  -1   5  -2 496213. 22534.7   5
  -5   1   2 452180. 22803.4   7
   5  -1   2 489445. 23223.3   4
  -5  -1   2 498850. 23877.6   2
  -5  -1  -2 530334. 21248.6   6
   1  -5  -2 500662. 21386.9   4
   5   1  -2 457930. 23315.8   6
  -5   1  -2 509044. 22397.0   6
   5  -1  -2 519346. 24370.2   6
   1  -5   2 466199. 22322.7   4
  -5   1   2 486835. 23857.2   2
  -5   1  -2 531460. 21125.1   2
   1   5   2 494398. 23208.4   9
   5   1   2 473677. 23442.7   9
   5  -1   2 493204. 23010.3   9
  -1   5   2 489110. 21367.4   9
  -1  -5   2 522867. 22599.7   8
  -1   5   2 485443. 21408.6   5
   1   5  -2 510185. 22526.7   5
   1  -5   2 469368. 21717.1   8
   1  -5  -2 508806. 19974.4   8
   1  -5  -2 482344. 22722.7   3
   1   5   2 487178. 21853.9   5
   1  -5   2 498726. 21104.3   1
   1  -5   2 476602. 21554.8   3
  -1   5  -4 4907.22 1389.08   5
   1   5  -4 1838.66 1181.13   5
  -1   5   4 1702.70 439.589   5
   1  -5  -4 2953.73 1342.17   3
   5   1   4 2056.12 773.923   4
   1  -5   4 2478.00 637.222   3
   5   1   4 2938.00 1429.10   9
  -5  -1   4 7780.49 2407.85   2
  -1  -5  -4 2067.59 1133.65   3
  -5  -1  -4 2245.48 1068.22   7
  -5   1  -4 1240.26 1027.56   7
  -5   1   4 2100.70 1396.20   2
   1   5   4 3735.84 1325.96   9
   5   1  -4 4723.08 2194.51   6
   5  -1  -4 5356.07 2213.88   6
   5  -1   4 4147.91 1352.46   4
  -1   5   4 452.529 555.956   9
   1   5   4 1016.55 1320.48   2
   5  -1   4 4502.30 1820.29   9
  -1   5   4 2913.26 1859.90   2
   1  -5  -4 2442.11 625.323   4
  -5   1   4 2871.16 1013.38   8
  -1  -5   4 1919.65 1143.07   8
   1  -5   4 1576.61 980.262   8
  -1   5   6 390823. 24031.0   2
  -5  -1  -6 433559. 21906.5   7
  -5   1  -6 471673. 22682.3   1
   1   5  -6 403725. 22604.4   6
  -5   1   6 447696. 25345.0   2
   1  -5  -6 410822. 22439.2   1
   5   1  -6 438105. 25010.4   6
   5  -1  -6 440965. 24959.9   6
   5  -1   6 485736. 21764.0   4
  -5   1  -6 425750. 22016.3   5
  -1   5   6 482694. 21137.0   9
   5   1   6 496477. 25104.7   9
   5  -1   6 461610. 24343.5   9
   1   5   6 398981. 21703.1   9
  -1   5  -6 402715. 21577.3   5
  -1  -5  -6 442586. 22014.7   3
  -5  -1   6 432104. 22214.1   8
  -1  -5   6 475394. 23367.4   8
   1   5  -6 419085. 21601.7   5
   1  -5   6 465260. 23089.6   8
   1   5   6 454367. 23033.7   2
  -2  -5  -1 69057.9 5112.87   7
  -2  -5   1 72756.4 5108.25   7
  -5  -2   1 67035.4 5601.63   7
   5  -2  -1 73678.1 6523.65   4
  -5   2  -1 69010.0 5322.33   7
   2  -5   1 72637.4 4186.44   7
  -5   2   1 69644.9 5440.09   7
   5  -2   1 70364.5 6060.02   4
  -5  -2  -1 75955.6 5925.73   7
   2  -5  -1 68093.3 5022.51   4
   2   5   1 69456.5 4189.48   4
   5   2  -1 69444.8 5394.91   6
   2  -5   1 73756.0 5320.89   4
   5   2   1 59083.7 5437.81   9
   5   2   1 73232.6 4831.99   6
  -2   5   1 71392.6 3912.95   9
   5  -2  -1 77066.7 3962.81   9
   5  -2   1 76714.1 4886.25   9
  -2   5  -1 74792.7 5306.98   5
   5   2   1 73839.4 4462.07   2
  -2   5   1 69937.0 4754.20   5
  -5   2   1 76677.8 4663.22   1
  -5   2   1 69386.5 5944.26   2
   2  -5  -1 63791.9 5155.11   3
   2  -5   1 67104.6 4807.83   3
   2  -5   1 75469.8 4496.31   8
   2   5  -1 72859.8 5243.95   5
  -5   2  -1 68405.5 5008.82   2
   2   5   1 74415.9 5250.11   5
  -2   5   3 102451. 8437.14   2
  -5  -2  -3 113143. 7888.55   7
  -5   2  -3 123200. 6431.23   2
  -2  -5  -3 106630. 7603.62   3
  -5   2  -3 121345. 7480.21   7
  -2  -5   3 134029. 7009.92   7
  -5  -2   3 118028. 8421.52   7
   5   2   3 129005. 6907.82   4
   2  -5  -3 119598. 7049.75   4
   5  -2   3 113626. 7887.54   4
   5   2  -3 112631. 8356.23   6
   5  -2  -3 120842. 9228.38   6
   2  -5   3 113333. 7739.63   4
  -5   2   3 113733. 9071.70   2
  -2   5  -3 115031. 7776.61   5
  -2   5   3 122081. 6414.87   5
  -2  -5   3 115091. 7809.43   8
   2   5   3 103721. 8035.45   9
   2   5  -3 106870. 7451.36   5
   2  -5   3 121444. 7406.92   8
  -2   5   3 127528. 6024.02   9
   5  -2   3 124945. 8064.32   9
   2  -5  -3 118306. 8014.19   3
   5   2   3 114727. 8652.26   9
  -5   2  -5 124076. 7734.32   1
   2   5   5 131423. 8576.72   2
  -5  -2  -5 106552. 8159.30   7
   2  -5  -5 117517. 8306.96   1
  -5   2  -5 122039. 7471.83   7
  -2   5   5 109162. 9790.25   2
   2   5  -5 114473. 8707.63   6
   5   2  -5 113229. 9607.77   6
   5  -2   5 122989. 8392.45   4
  -5   2   5 120722. 10286.1   2
   5  -2  -5 131174. 10588.3   6
  -5   2  -5 109714. 8465.37   5
   5   2   5 108372. 9262.92   9
  -2   5  -5 116167. 8166.26   5
   5  -2   5 102802. 8630.59   9
   2   5   5 110049. 8402.63   9
  -5  -2   5 115486. 8455.35   8
  -2  -5   5 122807. 8723.67   8
   2  -5   5 123560. 8506.33   8
   2   5  -5 110341. 7984.96   5
  -2  -5  -5 127143. 8428.53   3
  -5  -2  -7 113021. 8758.95   7
  -2   5  -7 112007. 8791.49   6
   2   5  -7 97478.3 9104.34   6
  -5   2   7 120783. 11156.8   2
   5   2  -7 113239. 10861.8   6
   5  -2  -7 130534. 11277.7   6
  -2   5   7 111243. 10440.8   2
   2  -5  -7 103225. 8768.16   1
   2   5   7 103547. 8664.26   9
   5   2   7 114439. 10188.4   9
  -5  -2   7 120340. 9493.65   8
  -2   5  -7 99484.4 8014.36   5
  -2  -5   7 104976. 8982.50   8
   2  -5   7 107087. 9059.05   8
   2   5  -7 104312. 8024.46   5
  -3   5   0-219.724 763.323   5
   3  -5   0-183.856 673.328   3
   3   5   0-849.163 1200.94   5
  -3  -5   0 1247.96 955.464   7
  -5  -3   0 498.122 957.202   7
  -5   3   0-771.493 1069.68   7
   5   3   0 2003.13 914.700   6
   5  -3   0 325.906 1421.54   4
   3  -5   0 134.981 902.475   4
  -3   5   0 244.847 183.435   9
  -5   3   0 436.721 1072.87   2
  -5   3   0-1291.14 697.921   8
  -3  -5  -2 572783. 25384.2   7
  -5  -3  -2 502369. 25174.1   7
   3  -5   2 566210. 23026.8   7
  -3   5   2 494226. 25887.9   2
  -3  -5   2 527573. 25058.5   7
   5   3   2 563152. 24157.7   4
  -5  -3   2 509529. 25489.3   7
   3  -5  -2 490769. 25033.0   3
   5  -3  -2 464945. 26176.9   4
  -5   3  -2 525469. 24460.2   7
   3   5   2 511390. 26432.8   9
   3  -5  -2 506147. 24747.3   4
   3   5  -2 520291. 24732.5   6
   5  -3   2 502067. 25663.0   4
   3   5   2 576294. 22339.2   4
   5   3  -2 501090. 25004.7   6
   3  -5   2 483702. 24943.9   4
   5   3   2 587792. 22835.3   6
   5   3   2 604112. 22690.4   2
  -5   3  -2 512740. 25777.4   5
   5   3   2 501552. 25805.7   9
  -3   5  -2 508016. 24900.7   5
  -3   5   2 521323. 23675.0   5
  -5   3   2 502560. 26360.3   2
   3  -5   2 533986. 24093.3   8
   3   5  -2 539920. 24884.8   5
  -3   5  -4 21638.6 3200.15   5
   3   5  -4 18822.4 2874.15   5
  -3  -5  -4 22053.5 3324.47   7
  -3  -5  -4 20896.0 3070.97   3
  -5  -3  -4 21042.4 3214.23   7
  -5   3  -4 22988.3 2557.14   7
  -5  -3   4 28302.5 3787.14   7
  -3  -5   4 24412.9 2545.67   7
  -5   3   4 23432.3 4115.43   2
   3   5  -4 20820.0 3192.99   6
   5   3  -4 21921.7 3542.04   6
   5  -3  -4 20289.8 3550.75   4
  -3   5   4 24673.5 4142.61   2
  -5   3   4 23246.9 2419.54   5
   3  -5  -4 23720.9 3051.41   4
   3   5   4 16200.4 3128.25   9
   5  -3   4 23066.0 3316.65   4
   3  -5   4 24997.4 3384.53   4
   3   5   4 25724.1 3042.64   2
   5   3   4 22916.1 3867.40   9
   3  -5  -4 25441.0 3063.74   1
  -3  -5   4 24080.1 3417.02   8
   3  -5   4 28750.2 3402.62   8
  -5   3  -4 21033.4 3373.62   5
  -5  -3  -6 327640. 18224.8   7
   3   5  -6 336452. 19227.0   6
  -5  -3   6 321790. 18381.3   8
   3  -5  -6 301178. 17645.7   1
   5   3  -6 355532. 20706.1   6
  -5   3   6 370151. 21472.3   2
   5  -3  -6 344973. 20937.3   6
   5  -3   6 296154. 17709.3   4
  -3   5   6 345142. 20888.9   2
  -5   3  -6 290721. 17531.0   5
   3   5   6 313752. 18436.7   9
   5   3   6 332408. 19762.2   9
  -3   5  -6 298704. 17414.5   5
  -3  -5   6 333726. 18445.2   8
  -3  -5  -6 342349. 17600.3   3
   3  -5   6 313874. 18020.3   8
   3   5  -6 321191. 17424.4   5
  -3  -5  -6 363821. 18819.9   7
  -4  -5  -1 70384.5 5749.65   7
  -5  -4  -1 64570.9 5815.73   7
  -4  -5   1 71926.1 6028.71   7
  -4   5   1 67399.6 6120.40   2
  -5  -4   1 68462.5 6070.08   7
  -5   4  -1 65444.5 5552.14   2
   5  -4  -1 64963.5 6303.37   4
   4  -5  -1 59977.9 5722.23   4
   5  -4   1 67650.9 6364.73   4
   4   5   1 74992.9 4661.14   6
   4   5  -1 69167.6 5228.29   6
   5   4  -1 60891.2 5081.37   6
   4  -5   1 75459.2 6300.43   4
   5   4   1 71902.3 4732.75   6
  -5   4   1 72049.2 5690.76   5
  -5   4  -1 77655.3 6315.59   5
  -4   5  -1 67650.5 5624.58   5
  -5   4   1 67837.9 6078.69   2
  -4   5   1 67295.1 5201.75   5
  -4  -5  -3 121353. 8727.24   7
  -5  -4  -3 123438. 8794.20   7
  -5   4   3 119906. 9799.20   2
   4  -5  -3 141411. 7622.05   1
  -4  -5   3 141036. 9175.44   7
  -5  -4   3 133019. 9241.52   7
   4   5   3 118195. 9509.87   9
   5  -4  -3 103964. 9057.29   4
   4  -5  -3 120119. 8709.81   4
   4   5  -3 124664. 8654.86   6
   5   4  -3 117208. 8697.89   6
   5  -4   3 132684. 9287.55   4
   4  -5   3 133690. 9120.24   4
  -5   4   3 131720. 7642.53   5
  -5   4  -3 124704. 9084.67   5
   5   4   3 114190. 9245.55   9
  -4   5  -3 126991. 8913.01   5
  -4   5   3 134217. 7267.89   5
  -4   5   3 114930. 9487.70   2
   4  -5   3 128740. 8287.27   8
   4   5  -3 112466. 8280.05   5
  -4  -5  -5 94479.4 7808.00   7
  -5  -4  -5 87164.2 7474.33   7
  -4  -5  -5 78727.5 6731.63   3
   4  -5  -5 78086.9 6476.08   1
   5  -4  -5 73032.7 7527.13   4
   4  -5  -5 79076.0 6955.71   4
   4   5   5 72412.7 7280.51   9
  -4   5  -5 84718.6 7283.28   5
   4   5  -5 76726.5 7364.77   6
   5   4  -5 91090.4 8224.78   6
   5  -4   5 80782.6 7204.30   4
   4  -5   5 90080.7 7572.64   4
  -5   4   5 82593.4 8522.28   2
  -5   4  -5 88350.3 7465.77   5
  -4   5   5 86937.2 8706.48   2
   5   4   5 80697.0 7910.92   9
  -5  -4   5 83871.6 7427.23   8
  -4  -5   5 82934.6 7277.03   8
   4  -5   5 83863.8 7126.59   8
   4   5  -5 70957.7 6525.85   5
  -5   4  -7 68838.4 6829.70   5
  -5  -5   0-383.206 1080.53   7
   5   5   0 205.308 602.150   6
   5  -5   0 63.2633 1072.27   4
  -5   5   0-432.719 827.989   2
  -5   5   0-612.342 1088.09   5
  -5  -5  -2 325953. 17271.1   7
  -5  -5   2 338653. 17745.7   7
  -5   5   2 313483. 15937.9   5
   5  -5  -2 285333. 17402.6   4
   5   5  -2 310664. 16614.9   6
   5  -5   2 351084. 18439.1   4
  -5   5  -2 313921. 17326.0   5
   5   5   2 310010. 17999.0   9
  -5   5   2 304775. 17925.1   2
  -5   5  -4-833.854 1529.33   5
  -5  -5  -4-319.427 1069.47   7
  -5  -5   4 61.1789 1146.98   7
  -5   5   4-1655.72 2033.57   2
   5   5  -4-1811.97 1398.17   6
   5  -5  -4-715.332 1482.05   4
   5  -5   4 1588.91 1291.38   4
   5   5   4-33.1247 1480.99   9
   5  -5   6 397014. 21544.7   4
  -5   5  -6 366293. 20991.8   5
   5  -5   6 360186. 21056.7   8
   0  -6   0 764008. 34196.7   3
   6   0   0 815145. 35877.5   4
  -6   0   0 777118. 35099.6   7
  -6   0   0 804716. 33941.4   2
   6   0   0 764628. 34768.8   6
   0  -6   0 771335. 33499.7   4
   6   0   0 786206. 34256.4   9
   0   6   0 767307. 33813.0   5
   0   6  -2 1162.97 1052.37   5
   0   6   2 1253.89 854.098   5
   0  -6  -2 866.879 956.675   3
   0  -6   2 852.255 664.320   3
   0  -6   2 263.797 392.100   7
  -6   0   2 575.345 1209.65   2
  -6   0  -2-94.3353 935.067   7
  -6   0   2-949.794 1229.82   7
   0   6   2-291.955 789.954   9
   6   0  -2 1030.35 1314.24   6
   6   0   2-899.976 1207.86   4
   0  -6  -2 1302.46 535.306   4
   6   0   2-1058.72 1194.37   9
   0  -6   2 1890.85 923.334   8
   0   6   4 333573. 20701.4   2
   0  -6   4 434763. 18312.4   3
  -6   0  -4 372814. 19857.4   7
  -6   0   4 388704. 21631.6   2
   6   0   4 426056. 19734.1   4
   6   0  -4 374702. 21396.8   6
   0   6   4 387823. 18966.6   9
   6   0   4 371230. 21290.7   9
   0   6  -4 387050. 19968.2   5
   0  -6   4 420294. 20227.8   8
   0  -6  -4 405344. 20187.1   3
   0   6  -6-1323.49 1123.10   5
   0  -6  -6 3587.01 1377.52   3
  -6   0   6-2353.93 1629.01   2
  -6   0  -6 992.584 871.331   7
   0   6   6 61.2950 1356.90   2
   0   6  -6-449.436 1153.83   6
   6   0  -6 251.365 1200.33   6
   0   6   6 103.277 619.128   9
   6   0   6-827.019 1566.89   9
  -6   0   6 1022.23 976.293   8
   0  -6   6-880.935 1557.77   8
  -6   0  -6-1391.02 1048.26   5
  -1  -6   1 122371. 7109.60   7
  -1  -6  -1 122613. 8021.38   3
  -6  -1  -1 125119. 8668.57   7
   6  -1  -1 129125. 9268.85   4
   6   1   1 123271. 8292.69   4
  -6   1  -1 135563. 8583.82   7
  -6  -1   1 110106. 8079.79   7
  -6   1   1 105480. 7927.59   7
   6  -1   1 103360. 8215.11   4
  -6  -1   1 128624. 8206.27   2
   6   1  -1 119821. 8292.07   6
   1  -6  -1 129227. 7279.32   4
   6  -1  -1 121097. 8702.18   6
   6   1   1 122491. 7437.79   6
   1  -6   1 113544. 7496.25   4
  -6   1   1 124816. 8294.19   2
  -6   1  -1 130065. 7227.05   2
   6   1   1 115952. 8107.81   9
   6  -1   1 119006. 7684.23   9
  -1   6  -1 110024. 7450.97   5
  -1   6   1 111851. 7123.67   5
   1  -6  -1 132868. 5978.25   8
   6  -1  -1 132323. 7157.94   9
   1  -6   1 125819. 6844.41   8
   1   6  -1 122711. 7693.70   5
   1   6   1 129072. 7593.79   5
   1  -6  -1 114086. 7797.98   3
   1  -6   1 118867. 7446.30   3
  -6  -1  -3 160227. 10441.3   7
  -1   6   3 141059. 10752.0   2
  -6   1  -3 160680. 10106.8   7
  -6  -1   3 165112. 10838.4   7
   6   1   3 176732. 9911.26   4
  -6  -1   3 174861. 11588.1   2
   6  -1   3 154456. 10199.2   4
   1  -6  -3 179569. 8527.43   4
   6   1  -3 133979. 10452.5   6
  -6   1   3 159113. 11148.1   2
   6  -1  -3 161000. 11303.3   6
  -1  -6   3 170339. 10140.7   8
   1   6   3 157790. 10089.8   9
   6   1   3 157388. 10750.8   9
  -1   6   3 165965. 8710.68   9
   6  -1   3 161544. 10687.2   9
  -1   6  -3 167640. 10234.6   5
   1   6  -3 160656. 9973.60   5
   1  -6   3 164916. 9658.70   8
  -1   6   3 176955. 8817.49   5
   1  -6  -3 162274. 10277.7   3
   1  -6   3 178917. 9016.11   3
   1   6   3 172950. 9312.59   5
  -1  -6  -3 163129. 10245.3   3
  -6  -1  -5 45817.9 4992.48   7
  -6   1  -5 55519.3 5097.55   7
  -6   1   5 59159.9 6739.23   2
  -6  -1   5 59348.5 6887.57   2
   1   6  -5 48673.6 5400.04   6
   6   1  -5 66544.2 7003.65   6
   6  -1   5 56800.8 5300.68   4
   6  -1  -5 61471.6 6761.36   6
  -1   6   5 48930.5 6195.21   2
  -6   1  -5 51160.4 5788.38   5
   1   6   5 51106.7 6010.70   2
   1   6   5 45977.2 4900.45   9
   6   1   5 64090.6 6795.65   9
  -1   6   5 53372.9 4295.61   9
   1  -6  -5 49502.3 5287.15   3
  -1   6  -5 51630.3 5241.23   5
   6  -1   5 53657.7 6144.44   9
  -6  -1   5 59758.4 5735.99   8
  -1  -6   5 59399.4 5817.05   8
   1   6  -5 56886.5 5448.53   5
   1  -6   5 55816.2 5464.22   8
  -1  -6  -5 55876.6 5510.45   3
  -1   6   7 45863.0 6424.77   2
  -1   6  -7 55092.6 6211.76   6
   1   6   7 53765.7 5622.37   9
  -1   6  -7 57952.0 5780.10   5
   1   6  -7 51792.1 5537.87   5
  -2  -6   0 546651. 24703.5   7
  -2   6   0 506173. 24441.5   5
  -6  -2   0 544340. 26108.5   7
  -6   2   0 494281. 25253.2   7
   6  -2   0 543690. 26785.9   4
   2  -6   0 503978. 24640.3   4
   6   2   0 515769. 24819.3   6
  -6   2   0 519099. 25228.3   2
   6  -2   0 588411. 23740.1   9
   2  -6   0 500906. 24682.5   3
   2  -6   0 604956. 23016.1   8
   2   6   0 524560. 24804.0   5
  -2   6  -2 9394.40 2040.25   5
  -2   6   2 9148.41 1547.42   5
   2   6  -2 10624.2 2054.25   5
   2   6   2 10403.5 1959.18   5
   2  -6  -2 12471.0 2295.62   3
   2  -6   2 9504.93 1659.13   3
  -2  -6  -2 8732.61 1947.42   7
  -6  -2  -2 17535.9 2824.63   7
  -2  -6   2 9755.60 1843.16   7
  -6   2  -2 12020.9 2205.04   7
  -6  -2   2 10842.9 2376.56   7
  -6   2   2 12453.9 2702.43   2
  -6   2  -2 9579.61 1586.89   2
   6   2  -2 7367.17 1997.62   6
   6  -2  -2 12116.2 2842.95   4
   6   2   2 11322.7 1990.08   4
   6  -2   2 10068.8 2422.31   4
   2  -6  -2 9811.88 1740.74   4
   2  -6   2 11244.2 2190.98   4
   2   6   2 9361.62 2268.36   9
   6  -2  -2 10352.0 1166.87   9
   6   2   2 6295.14 1958.82   9
  -2   6   2 10698.5 1168.71   9
   6  -2   2 12009.8 2109.41   9
   2  -6   2 8578.95 1582.17   8
   2  -6   2 10374.8 898.611   7
   2   6   4 419952. 21022.8   2
  -6  -2  -4 373414. 20115.4   7
   6  -2   4 397202. 20714.0   9
  -6   2  -4 432520. 19578.7   7
  -6  -2   4 425084. 21570.4   7
   2   6  -4 360993. 20004.2   6
   6  -2   4 355977. 19890.0   4
   6   2  -4 403468. 21708.9   6
   2  -6  -4 394538. 19580.8   1
   6  -2  -4 414374. 22335.8   6
  -6   2   4 385548. 21896.6   2
  -6   2  -4 388539. 21278.1   5
   2   6   4 399110. 20599.2   9
   6   2   4 378168. 21264.6   9
  -2   6  -4 404875. 20320.3   5
   2  -6  -4 389936. 20445.3   3
  -2  -6   4 419865. 20630.7   8
   2  -6   4 377580. 19435.4   8
   2   6  -4 378303. 19950.3   5
  -2   6   4 363239. 21498.5   2
  -2  -6  -4 403211. 20405.7   3
  -2   6  -6 3240.89 1584.93   5
   2   6  -6 4310.12 1655.74   5
  -2  -6  -6 2969.56 1653.42   3
  -6  -2  -6 1212.93 1156.42   7
  -6   2   6 3000.22 2270.31   2
   2  -6  -6 1044.01 894.321   1
  -2   6   6 2307.22 1938.43   2
   2   6  -6 2923.56 1872.26   6
   6   2  -6-523.325 1344.60   6
   6  -2  -6 3905.38 2066.17   6
   6  -2   6 4482.34 1575.28   4
   2   6   6 917.989 989.420   9
   6   2   6-71.7810 1149.01   9
  -6  -2   6 1253.67 1102.93   8
  -2  -6   6 3398.92 1522.01   8
   2  -6   6 3329.09 1523.94   8
  -6   2  -6 2088.66 1297.54   5
  -3  -6  -1 179448. 10828.7   7
  -3  -6   1 190326. 11006.4   7
  -6  -3  -1 181737. 11708.4   7
  -6  -3   1 185223. 11706.7   7
   6  -3  -1 181196. 12313.7   4
  -6   3  -1 171659. 10803.0   7
   6  -3   1 181710. 12175.2   4
   3  -6  -1 170062. 10683.8   4
   6   3  -1 162258. 10583.6   6
   3  -6   1 187091. 11259.5   4
   6   3   1 212739. 10343.5   6
   6   3   1 178281. 11361.7   9
  -3   6  -1 171966. 10705.8   5
  -3   6   1 172598. 10145.2   5
  -6   3   1 184299. 11795.4   2
   3  -6   1 183102. 10365.0   3
   3  -6  -1 171267. 10814.3   3
   3  -6  -1 216607. 8965.78   1
  -6   3  -1 202319. 11034.9   2
   3  -6   1 207617. 9669.91   8
   3   6  -1 170262. 10688.0   5
   3   6   1 178752. 10881.8   5
  -3  -6  -3 115867. 8493.27   7
  -6  -3  -3 104625. 8242.97   7
   6  -3  -3 109168. 9178.70   4
  -3  -6   3 137864. 8226.99   7
   3   6   3 102383. 8789.36   9
  -6  -3   3 107712. 8550.88   7
  -6   3  -3 122204. 7716.83   7
   6   3   3 118003. 6956.50   4
   3   6  -3 100126. 7840.91   6
   3  -6  -3 113144. 7588.97   4
   6  -3   3 108571. 8686.06   4
   6   3  -3 101733. 8414.33   6
   3  -6   3 119809. 8593.15   4
  -6   3  -3 124720. 9389.39   5
  -6   3   3 111463. 9309.79   2
   6   3   3 104214. 8553.06   9
  -3   6  -3 116893. 8351.35   5
  -3   6   3 117213. 6802.44   5
   3  -6  -3 122395. 7312.88   1
   3  -6   3 121010. 7703.31   8
   3   6  -3 108561. 8013.84   5
  -3   6   3 107894. 9112.55   2
  -6  -3  -5 50591.5 5738.56   7
   3   6  -5 52393.5 5860.63   6
  -6   3   5 56670.1 6848.30   2
   6   3  -5 64816.0 7106.81   6
   6  -3   5 52317.4 5739.09   4
   6  -3  -5 52042.9 6261.41   4
  -3   6   5 61230.7 7309.92   2
   3  -6  -5 50261.5 5171.60   1
  -6   3  -5 57614.6 6238.96   5
   6   3   5 60947.2 6760.28   9
  -3   6  -5 54075.0 5745.55   5
   3   6   5 52626.3 5970.54   9
  -3  -6   5 58955.8 6058.35   8
   3  -6   5 57630.6 5645.30   8
   3   6  -5 62921.7 5946.80   5
  -6  -3   5 50680.8 5834.55   8
  -3  -6  -5 62323.9 6047.70   3
  -3  -6  -5 64614.8 6295.90   7
  -4  -6   0 491129. 24079.2   7
  -6  -4   0 516497. 25274.4   7
   6  -4   0 452085. 25314.9   4
   4   6   0 538626. 23093.4   6
   4  -6   0 472568. 24365.2   4
   6   4   0 521813. 23187.1   6
  -6   4   0 468847. 24502.9   5
  -4   6   0 486088. 23571.4   5
  -6   4   0 471032. 24207.7   2
  -4   6  -2 3141.17 1560.98   5
  -4   6   2 5814.71 1432.39   5
   4   6  -2 3926.17 1630.98   5
  -4  -6  -2 3082.28 1493.86   7
  -6  -4  -2 972.691 1118.82   7
  -4  -6   2 5278.02 1827.50   7
  -6  -4   2 4003.03 1649.51   7
   4   6   2 2406.10 726.146   6
   4   6  -2 2622.57 1270.10   6
  -6   4   2 2182.31 1400.13   2
   6   4  -2 4309.39 1662.32   6
   6   4   2 2259.54 1011.87   4
   6  -4  -2 2986.03 2024.88   4
   4  -6  -2 2037.07 1048.17   4
   6  -4   2 410.447 1281.50   4
   4  -6   2 4583.81 1913.70   4
  -4   6   2 2194.52 1285.54   2
   4   6   2 2593.54 2136.59   9
  -6   4  -2 3472.52 1320.82   2
   6   4   2 1119.07 1041.99   9
  -6   4   2 4504.36 1519.17   5
  -6   4  -2 2160.77 1524.43   5
   4  -6   2 3824.04 1240.98   8
  -4  -6  -4 359095. 19438.8   7
  -6  -4  -4 353057. 19303.2   7
  -4  -6  -4 329232. 18594.0   3
   6  -4  -4 303924. 19411.4   4
   4  -6  -4 360543. 17342.2   1
  -6  -4   4 329621. 19324.7   7
   4  -6  -4 362234. 18511.0   4
   4   6  -4 345496. 18952.6   6
   6   4  -4 349390. 19743.6   6
   6  -4   4 332301. 19226.8   4
   4  -6   4 342953. 19304.2   4
  -6   4   4 358350. 20820.6   2
  -6   4  -4 362842. 19891.6   5
   4   6   4 332637. 19904.5   9
  -4   6  -4 335206. 18881.4   5
  -4  -6   4 345024. 19167.8   8
  -4   6   4 350590. 20712.4   2
   4  -6   4 324413. 17914.8   8
   4   6  -4 359421. 18859.7   5
   6   4   4 321447. 19340.9   9
  -6   4  -6 2045.60 1792.47   5
   4  -6  -6-2832.10 1366.72   1
   6  -4  -6-1074.96 1795.26   4
   6  -4   6 392.051 759.848   4
   4  -6   6-2433.07 1346.26   8
  -5   6   1 70466.1 6829.10   2
  -6   5  -1 68654.2 6309.58   2
  -5  -6  -1 68621.5 6396.34   7
  -6  -5  -1 75971.1 6851.85   7
  -5  -6   1 65056.2 6440.50   7
  -6  -5   1 72228.7 6915.58   7
   6  -5  -1 71180.3 7170.55   4
   5  -6  -1 63393.4 6491.05   4
   6  -5   1 77332.7 7489.78   4
   5   6  -1 66292.2 5680.04   6
   5   6   1 71583.2 5112.45   6
   6   5  -1 70647.9 5905.58   6
   5  -6   1 75633.2 7142.03   4
   6   5   1 75971.3 5345.25   6
  -6   5   1 67492.8 6139.36   5
  -6   5  -1 72904.7 6853.91   5
  -5   6  -1 64763.7 6220.60   5
  -5   6   1 66840.2 5823.29   5
  -6   5   1 69228.8 6754.65   2
  -5  -6  -3 132703. 10011.7   7
  -6  -5  -3 129579. 9929.10   7
  -5  -6   3 147030. 10107.5   7
  -6  -5   3 117075. 9617.87   7
   6  -5  -3 129790. 10451.1   4
   5  -6  -3 117355. 9620.04   4
   5   6  -3 127853. 9497.82   6
   6   5  -3 117656. 9401.82   6
   6  -5   3 141851. 10768.2   4
   5  -6   3 159873. 11206.9   4
  -6   5  -3 131348. 10242.6   5
  -6   5   3 129264. 8378.50   5
   5   6   3 119630. 10246.1   9
   6   5   3 117416. 9922.17   9
  -5   6  -3 136400. 10088.8   5
  -5   6   3 135820. 8127.45   5
  -6   5   3 133435. 10856.2   2
  -5   6   3 133338. 10848.9   2
  -6   5  -5 39624.4 5445.60   5
  -5  -6  -5 41133.2 5087.75   3
   6  -5  -5 38623.6 5434.62   4
   6  -5   5 40199.3 5492.11   4
   5  -6   5 39815.2 5078.07   8
  -6  -6   0 442668. 23934.2   7
   6  -6   0 427848. 24390.5   4
   6   6   0 479589. 22018.6   6
  -6   6   0 463458. 23542.9   5
  -6   6   0 427367. 23694.6   2
  -6   6   2-183.047 1000.09   5
  -6  -6  -2-268.236 956.738   7
  -6  -6   2-272.044 1096.10   7
   6   6  -2 777.836 921.524   6
  -6   6   2 260.318 1136.74   2
   6  -6  -2 2643.93 1685.30   4
   6  -6   2 754.728 1815.98   4
   6   6   2 105.639 1267.58   9
  -6   6  -2-2369.86 1376.82   2
  -6   6  -2-1230.95 983.701   5
   6  -6  -4 272138. 17311.1   4
   6   6  -4 272702. 17107.1   6
   0  -7   1 128088. 8617.39   3
   0  -7   1 142750. 7891.40   7
  -7   0  -1 132351. 9510.41   7
   7   0  -1 138902. 8476.39   9
  -7   0   1 124565. 9255.36   7
   7   0   1 144967. 9668.99   4
  -7   0  -1 152557. 7584.10   2
  -7   0   1 166037. 9469.53   2
   7   0  -1 132268. 9422.87   6
   7   0   1 138938. 8964.57   9
   0  -7   1 145502. 8121.01   8
   0   7  -1 140026. 8884.33   5
   0   7   1 134302. 8446.89   5
   0  -7  -1 130251. 9018.30   3
   0  -7   3 128653. 7927.31   3
  -7   0  -3 112747. 8840.23   7
  -7   0   3 122559. 9266.02   7
   7   0   3 125372. 8894.01   4
  -7   0   3 119157. 9361.00   2
   7   0  -3 119125. 9469.76   6
   0   7   3 123720. 8071.14   9
   7   0   3 129664. 9372.96   9
   0   7  -3 128165. 8890.03   5
   0  -7   3 121822. 8312.89   8
   0  -7  -3 134331. 9207.76   3
   0   7   3 136949. 7868.51   5
  -7   0  -5 50778.7 5472.41   7
  -7   0   5 43962.5 6039.19   2
   7   0  -5 47869.5 6133.70   6
   0   7   5 51425.8 6415.69   2
   7   0   5 44999.3 5944.92   9
   0   7  -5 50033.1 5400.31   5
   0  -7  -5 48656.4 5452.29   3
   0  -7   5 51610.7 5639.88   8
  -1   7   0 791.946 889.006   5
   1   7   0 477.745 962.855   5
   1  -7   0 101.651 792.450   3
  -1  -7   0 1100.07 860.806   7
  -1  -7   0 189.324 824.188   3
  -7  -1   0 319.348 870.577   7
  -7   1   0-1431.69 1258.08   7
  -7   1   0 308.199 698.110   2
   7  -1   0-322.712 1168.34   4
   7   1   0 734.772 909.576   6
   1  -7   0 1565.63 1076.20   4
   7   1   0 973.152 1149.47   9
   7  -1   0 1313.71 848.061   9
   1  -7   0 1028.49 538.355   8
  -1  -7   2 461294. 19721.2   7
  -7  -1  -2 403716. 21832.9   7
  -7   1  -2 410877. 21282.3   7
  -7  -1   2 405319. 21501.1   7
  -7   1   2 390434. 21358.3   7
   7   1   2 405493. 20655.3   4
   7  -1   2 387969. 21281.2   4
  -7  -1   2 442518. 21710.8   2
  -7   1   2 399727. 21354.8   2
   7   1  -2 374686. 21191.6   6
   1  -7  -2 448097. 19382.5   4
   7  -1  -2 413919. 22060.3   6
   1   7   2 431847. 21560.0   9
  -1   7   2 460005. 19629.6   9
   7   1   2 379936. 20959.2   9
   7  -1   2 447087. 21163.1   9
  -1   7  -2 421416. 21019.1   5
  -1  -7   2 420492. 20468.0   8
  -1   7   2 430169. 19821.7   5
   1  -7   2 433960. 19817.2   8
   1   7  -2 433448. 20993.6   5
   1  -7  -2 424342. 21241.1   3
   1   7   2 408559. 20119.1   5
   1  -7   2 377741. 19780.6   3
  -1  -7  -2 438959. 21546.0   3
  -1   7  -4 2740.86 1353.78   5
   1   7  -4 1285.91 1312.46   5
   1  -7  -4 3416.39 1617.88   3
  -7  -1   4 3094.50 1797.48   2
  -1  -7  -4 5762.13 2029.99   3
  -7  -1  -4 153.560 1017.88   7
  -7   1   4 3185.21 2036.22   2
  -7   1  -4 189.569 913.216   7
  -7  -1   4 2858.95 1643.97   7
   7   1  -4 2260.98 1620.58   6
   7  -1  -4 3710.11 1814.55   6
   7   1   4 1801.95 1039.69   4
   7  -1   4 1562.81 1126.54   4
  -1   7   4 2508.86 1690.63   2
   1   7   4 4079.02 1550.91   9
   7   1   4 626.475 981.797   9
   1   7   4 229.301 1185.76   2
   7  -1   4 3808.67 1662.59   9
  -1  -7   4 1513.94 1162.00   8
   1  -7   4 1964.31 1139.31   8
  -7  -1  -6 274924. 16199.2   7
   1  -7  -6 256447. 15979.9   1
  -7   1  -6 242135. 16326.5   5
  -1   7   6 258774. 18237.7   2
   7  -1   6 283630. 18015.0   9
   1  -7  -6 263232. 16414.7   3
  -1   7  -6 263177. 15970.2   5
  -1  -7  -6 291207. 16790.2   3
   1   7  -6 278553. 16275.7   5
  -2  -7  -1 99694.8 7282.15   7
  -2  -7   1 112143. 7279.25   7
  -7  -2  -1 90147.3 7989.59   7
   7   2   1 95951.3 7403.05   4
  -7  -2   1 99275.4 8018.52   7
   7  -2  -1 106247. 8720.13   4
  -7   2  -1 85546.6 7221.72   7
  -7   2   1 103768. 8018.22   7
   7  -2   1 104688. 8425.20   4
   2  -7  -1 108494. 7146.14   4
   7   2  -1 94739.7 7458.62   6
   2  -7   1 91652.9 7189.27   4
   7   2   1 113417. 6907.60   6
  -7   2   1 102669. 7786.19   2
  -7   2  -1 109010. 6969.31   2
   7   2   1 83964.9 7296.73   9
   7  -2   1 114998. 6919.98   9
  -2   7  -1 100396. 7383.54   5
  -2   7   1 94756.3 6773.94   5
   2  -7  -1 107040. 7708.16   3
   2  -7   1 93064.7 6903.17   3
   2  -7   1 117897. 6367.88   8
   2   7  -1 109519. 7643.93   5
   2   7   1 101011. 7294.68   5
  -2  -7  -3 64593.2 6170.67   3
  -2   7   3 53485.8 6439.83   2
  -7  -2  -3 68274.8 6456.44   7
  -7   2  -3 61747.8 5554.56   7
  -7  -2   3 61144.4 6167.81   7
   7   2   3 61449.5 5178.14   4
   7  -2   3 56775.2 6041.40   4
   7   2  -3 54107.7 6000.29   6
  -7   2   3 57048.9 6224.82   2
   7  -2  -3 58906.7 6461.08   6
   2  -7   3 62414.9 5903.11   4
   7  -2  -3 54739.5 6278.83   4
   2   7   3 59988.9 6125.49   9
   7   2   3 54900.7 5892.60   9
   7  -2   3 71736.2 6056.57   9
  -2   7  -3 68043.6 6131.81   5
   2  -7  -3 64614.7 6103.17   3
  -2  -7   3 66003.7 5983.52   8
   2  -7   3 67433.1 4980.79   3
  -2   7   3 64822.3 4754.02   5
   2  -7   3 56851.8 4992.21   8
   2   7  -3 60642.8 5760.64   5
  -2  -7  -3 65724.1 6069.75   7
  -7  -2  -5 85302.1 7972.47   7
   2  -7  -5 97095.9 7773.07   1
   2   7  -5 100861. 8542.82   6
  -7   2   5 94410.7 9198.42   2
   7  -2   5 101230. 8431.19   4
   7   2  -5 106019. 9635.92   6
   7  -2  -5 106884. 9672.21   6
  -7   2  -5 98245.8 9105.96   5
   2   7   5 86939.7 7844.47   9
   7   2   5 104023. 9180.05   9
   7  -2   5 87458.2 8365.02   9
  -2   7  -5 102398. 8408.59   5
  -7  -2   5 113173. 9259.03   8
  -2  -7   5 106362. 8754.43   8
  -2   7   5 91980.1 9523.17   2
   2  -7   5 88027.4 7695.61   8
   2   7  -5 107974. 8531.69   5
  -2  -7  -5 104008. 8588.71   3
  -3   7   0 1148.10 883.189   5
   3   7   0-108.058 936.866   5
   3  -7   0-725.784 879.330   3
  -3  -7   0-465.268 845.070   7
  -7  -3   0-1725.10 1280.15   7
  -7   3   0 158.584 1013.28   7
  -7   3   0 650.858 1066.04   2
   7   3   0 155.520 858.919   6
   7  -3   0 91.8247 1196.79   4
   3  -7   0-736.136 1183.11   4
  -3  -7  -2 451366. 22726.4   7
  -7  -3  -2 433513. 23283.7   7
  -3  -7   2 506140. 22680.2   7
  -3   7   2 445098. 24173.9   2
  -7  -3   2 448156. 23297.3   7
   7   3   2 459175. 21457.2   4
   7  -3  -2 428342. 23825.3   4
  -7   3  -2 436748. 22052.0   7
   7  -3   2 422836. 23710.3   4
   3  -7  -2 446405. 21817.8   4
   7   3  -2 390310. 22361.1   6
   3  -7   2 438940. 22845.7   4
  -7   3   2 421194. 23341.0   2
   3   7   2 468456. 24744.3   9
   7   3   2 416132. 22758.0   9
  -3   7  -2 479538. 22953.3   5
   3  -7   2 446799. 21341.9   3
   3  -7  -2 449450. 22932.1   3
  -3   7   2 443788. 21104.6   5
   3  -7   2 495009. 21178.6   8
   3   7  -2 455750. 22586.9   5
  -3   7  -4 3433.18 1509.25   5
   3   7  -4 3935.33 1476.37   5
   3  -7  -4 3751.00 1283.39   1
  -3  -7  -4 3293.28 1644.05   3
  -3  -7  -4 1615.75 1398.05   7
  -7  -3  -4 2239.39 1631.47   7
  -7  -3   4 3908.09 1859.11   7
  -7   3   4 6298.81 2498.07   2
   3   7  -4 1030.98 1144.78   6
   7   3  -4 4256.83 2025.16   6
   7  -3  -4 432.964 1334.56   4
  -3   7   4 3718.37 1920.75   2
   7  -3   4 1533.07 1219.39   4
   3  -7   4 2751.33 1531.87   4
   3   7   4 583.418 1052.77   9
   7   3   4 1469.56 1439.16   9
  -3  -7   4 2108.87 1418.45   8
   3  -7   4 2418.77 1484.63   8
  -7   3  -4 4166.54 2061.09   5
   7  -3   6 141056. 10945.6   4
  -4  -7  -1 83307.5 7289.11   7
  -4  -7   1 98706.5 7845.97   7
  -7  -4  -1 115151. 9025.98   7
  -7  -4   1 96798.6 8294.11   7
   7  -4  -1 99862.2 8811.35   4
   7  -4   1 98457.2 9003.57   4
   4   7   1 94147.5 6423.08   6
   4   7  -1 93381.5 7111.06   6
   4  -7  -1 81076.0 7301.26   4
   7   4  -1 88502.6 7118.11   6
   4  -7   1 86655.3 7777.57   4
  -7   4   1 109468. 8649.15   5
  -7   4  -1 86592.9 8197.20   5
   7   4   1 86557.6 7720.67   9
  -4   7  -1 96985.2 7678.60   5
  -4   7   1 93398.4 7037.68   5
  -7   4   1 97428.4 8293.16   2
  -7   4  -1 97733.6 7530.92   2
   4   7  -1 99797.7 7828.93   5
  -4  -7  -3 81072.5 7417.94   7
  -7  -4  -3 72016.1 7057.76   7
  -7  -4   3 64873.6 6819.97   7
   7  -4  -3 66710.2 7185.87   4
   4   7  -3 70663.9 6667.61   6
   4  -7  -3 72642.4 6373.13   4
   7  -4   3 72691.2 7478.97   4
   7   4  -3 71358.3 7047.44   6
   4  -7   3 76667.3 7478.11   4
  -7   4   3 74374.0 6442.91   5
  -7   4   3 79484.4 7872.76   2
  -7   4  -3 72736.6 7563.26   5
   4   7   3 69331.6 7615.70   9
   7   4   3 63789.9 6683.55   9
  -4   7   3 66091.5 7478.23   2
  -4   7  -3 70257.1 6826.88   5
   4  -7   3 81114.7 6234.81   8
   4   7  -3 72703.8 6834.86   5
   7  -4   5 64658.6 7227.27   4
   7  -4  -5 69115.8 7545.88   4
   4  -7   5 66159.3 6444.90   8
  -4  -7  -5 69996.2 6994.81   3
  -5   7   0-552.320 960.988   5
  -5  -7   0-1890.87 1365.33   7
  -7  -5   0 584.589 1119.35   7
   5   7   0 1327.21 883.253   6
   7   5   0 424.727 844.505   6
  -7   5   0 2723.02 1475.77   2
   7  -5   0 869.121 1836.02   4
   5  -7   0-525.591 1218.04   4
  -5   7   0-108.271 1071.01   2
  -7   5   0-2531.02 1540.91   5
  -5  -7  -2 299683. 17416.0   7
  -7  -5  -2 306751. 17806.6   7
  -5  -7   2 303684. 17283.1   7
  -7  -5   2 308330. 17913.0   7
   7  -5  -2 271210. 17799.5   4
   5  -7  -2 302651. 17441.8   4
   5   7  -2 292095. 16545.3   6
   7  -5   2 296574. 18557.6   4
   7   5  -2 269914. 16512.5   6
   5  -7   2 305101. 18243.3   4
  -7   5   2 279978. 16618.1   5
  -7   5  -2 283828. 17852.5   5
   5   7   2 292014. 18419.1   9
   7   5   2 282420. 17306.3   9
  -5   7  -2 316207. 17620.7   5
  -5   7   2 276311. 15455.7   5
  -7   5   2 279700. 18060.0   2
  -5   7   2 304440. 18457.0   2
  -5  -7  -4 4248.32 2018.21   3
  -7  -5   4 3820.65 1846.63   7
  -6  -7  -1 88975.7 8146.05   7
  -6   7  -1 85551.7 8085.75   2
  -7  -6  -1 98972.6 8713.65   7
  -6  -7   1 69652.0 7420.94   7
  -7  -6   1 86052.8 8190.15   7
   7  -6  -1 98268.5 9189.50   4
   6  -7  -1 75227.1 7938.48   4
   7  -6   1 104269. 9572.97   4
   6   7  -1 82055.3 6977.46   6
   7   6  -1 78773.0 6946.45   6
   6  -7   1 91179.6 8827.08   4
   6   7   1 73679.5 7925.64   9
   7   6   1 76417.1 7845.11   9
  -7   6  -1 88757.3 8478.15   5
  -7   6   1 84748.6 7799.21   5
  -6   7  -1 91544.2 8219.58   5
  -6   7   1 88096.5 7501.44   5
  -7   6   1 84110.9 8312.67   2
  -7   6  -1 70602.9 7330.47   2
  -6   7   1 80338.8 8147.10   2
  -7  -6   3 84535.6 8075.57   7
   7  -6  -3 81552.3 8524.06   4
   6  -7  -3 87967.7 8329.01   4
   6   7  -3 73653.7 7489.77   6
   7   6  -3 75054.1 7621.17   6
  -7   7   0-5943.19 2286.79   2
   7   7  -2 25320.1 4040.16   6
   0  -8   0 407585. 18882.7   7
   8   0   0 397518. 20907.5   4
  -8   0   0 378009. 20570.3   7
   8   0   0 378209. 18948.4   9
   0  -8   0 400573. 17754.2   8
   0   8   0 343204. 18902.0   5
   0  -8   0 356707. 19526.2   3
   0   8  -2 11731.7 2467.55   5
   0   8   2 9996.69 2011.81   5
   0  -8  -2 10851.8 2524.01   3
   0  -8   2 8904.68 1941.03   3
  -8   0   2 13784.2 2661.36   2
  -8   0  -2 12577.6 2827.66   7
  -8   0   2 9625.51 2547.86   7
   8   0  -2 13229.5 2787.04   6
   8   0   2 5349.47 1736.65   4
   0   8   2 10622.9 2109.53   9
   8   0   2 8812.78 2018.92   9
   0  -8   2 11370.5 2030.17   8
   0   8   4 269197. 18713.7   2
  -8   0  -4 294937. 17391.3   7
  -8   0   4 308271. 18384.7   2
   8   0   4 296843. 16953.8   4
   8   0  -4 296737. 18432.9   6
   8   0   4 296691. 17941.9   9
   0   8  -4 342508. 18173.2   5
   0  -8   4 297628. 17058.4   8
   0  -8  -4 329016. 18214.4   3
  -1  -8  -1 62540.5 5624.61   7
  -1  -8   1 61378.5 5724.89   3
  -8  -1  -1 68458.5 6648.19   7
   8  -1  -1 66206.8 6699.01   4
  -8  -1   1 58336.8 6105.72   7
  -8   1  -1 55302.7 5858.68   7
   8   1   1 57822.2 5717.59   4
  -8   1   1 54530.9 5830.89   7
   8  -1   1 60563.8 6120.42   4
  -8   1   1 63114.3 5545.11   2
   8   1  -1 57373.6 5662.06   6
   1  -8  -1 62507.5 5012.69   4
   8   1  -1 53430.9 5230.20   9
   8   1   1 58008.4 5600.04   9
   8  -1   1 64228.7 5282.61   9
  -1  -8   1 63234.4 5183.22   8
  -1   8  -1 58683.7 5576.89   5
  -1   8   1 56021.2 5149.32   5
   1  -8   1 67531.7 4746.89   8
   1   8  -1 69729.3 5957.21   5
   1  -8  -1 60730.2 5827.34   3
   1   8   1 56439.9 5293.06   5
   1  -8   1 62504.9 5530.77   3
  -1  -8  -1 58012.6 5889.41   3
  -1  -8   3 48364.6 4845.19   3
  -8  -1  -3 62356.2 6440.24   7
  -8   1  -3 48401.4 5443.72   7
  -8  -1   3 56946.7 6063.03   7
   8   1   3 58637.8 5478.17   4
   8  -1   3 54350.6 5787.64   4
  -8   1   3 48828.7 5741.93   2
   8  -1  -3 57251.5 6439.83   6
   8   1  -3 52397.0 6050.20   6
   1   8   3 57535.0 5527.18   9
   8   1   3 49438.4 5595.83   9
   8  -1   3 55130.8 5625.70   9
  -1   8  -3 60484.8 5998.46   5
  -1   8   3 62918.6 7003.54   2
  -1  -8   3 57154.5 5523.90   8
   1  -8  -3 59772.3 6059.49   3
   1  -8   3 48820.7 4907.73   8
   1   8  -3 60523.1 5940.60   5
   1  -8   3 52931.6 4739.83   3
  -1  -8  -3 61563.7 6219.60   3
   1   8   3 53183.2 4973.28   5
  -8  -1  -5 111269. 8994.91   7
   1  -8  -5 95983.9 8110.51   1
   8  -1   5 102516. 9019.47   9
  -1   8   5 83974.3 9448.03   2
   1  -8   5 90404.7 7992.43   8
  -2  -8   0 273542. 14102.0   7
  -2  -8   0 268864. 15049.2   3
  -8  -2   0 263208. 15622.5   7
  -8   2   0 225274. 14315.4   7
   8  -2   0 231065. 15084.5   4
   8   2   0 260466. 13936.8   6
  -8   2   0 250279. 13558.7   2
   2  -8   0 223805. 13551.7   4
   8   2   0 226008. 14042.5   9
  -2   8   0 238175. 13668.1   5
   2  -8   0 233869. 13904.4   3
   2   8   0 229749. 13818.7   5
  -2   8  -2-610.738 1121.20   5
  -2   8   2 613.749 710.406   5
   2   8  -2 270.875 1034.34   5
   2   8   2-318.705 880.888   5
   2  -8  -2 1732.44 1223.48   3
   2  -8   2 87.2007 757.598   3
  -2  -8  -2 1171.25 1144.31   3
  -2  -8  -2 922.542 957.230   7
  -8  -2  -2 1104.22 1262.82   7
  -8  -2   2 2267.19 1504.29   7
  -8   2  -2 294.622 917.017   7
  -8   2   2-657.145 1237.39   2
   8  -2  -2 1759.63 1687.81   4
   8   2  -2 2194.67 1324.49   6
   8   2   2 1448.58 917.789   4
   8  -2   2-195.657 1035.90   4
   2  -8   2-1304.11 1152.13   4
   2   8   2-2011.49 1630.29   9
   8   2   2-686.975 924.403   9
  -2  -8   2 1042.21 1014.92   8
   2   8   4 320851. 19521.7   2
  -8  -2  -4 303067. 18641.2   7
   8  -2  -4 340732. 19699.3   4
  -8  -2   4 348148. 19421.9   7
   2   8  -4 296373. 18003.8   6
   8  -2   4 291190. 18367.2   4
  -8   2   4 293395. 18747.2   2
   8   2  -4 302348. 18878.6   6
  -8   2  -4 327887. 19975.3   5
   2   8   4 278691. 17552.2   9
   8   2   4 301583. 18438.6   9
   2  -8  -4 319816. 18623.2   3
  -2   8  -4 321331. 18490.0   5
  -2  -8   4 331607. 18596.8   8
   2  -8   4 293363. 16863.8   8
   2   8  -4 346432. 18711.3   5
  -2  -8  -4 356773. 19429.4   3
  -2   8   4 322827. 20504.4   2
  -2  -8  -4 353310. 19057.5   7
  -3  -8  -1 88958.7 7571.93   7
  -3  -8   1 106788. 7891.94   7
  -8  -3  -1 111261. 9078.72   7
   8   3   1 92170.3 7416.42   4
  -8  -3   1 98248.8 8534.01   7
  -8   3  -1 93762.0 7772.18   7
   8  -3  -1 99122.9 8860.10   4
   8  -3   1 91457.5 8488.58   4
   3  -8  -1 94730.6 7463.60   4
   8   3  -1 89857.3 7470.39   6
   3  -8   1 101238. 8111.65   4
  -8   3   1 107859. 8326.78   2
   8   3   1 83463.6 7647.29   9
  -3   8  -1 100496. 7878.31   5
   3  -8   1 84139.4 7016.31   3
  -3   8   1 89535.5 7036.48   5
   3  -8  -1 102222. 8092.44   3
   3   8  -1 94786.1 7773.88   5
   3   8   1 97084.2 7833.58   5
  -3   8  -3 39149.8 4973.11   5
   3  -8  -3 33645.2 4817.51   3
   3   8  -3 35929.2 4751.16   5
  -3  -8  -3 37410.5 5112.38   3
  -3  -8  -3 29376.3 4422.66   7
  -8  -3  -3 41762.1 5338.66   7
  -8  -3   3 34557.4 4840.14   7
  -8   3   3 26830.9 4582.26   2
   3   8  -3 35448.0 4633.78   6
   8   3  -3 26215.3 4318.29   6
   8  -3  -3 39983.9 5389.25   4
   8  -3   3 31838.2 4866.78   4
  -3   8   3 32496.7 5210.88   2
   3  -8   3 35679.8 4811.73   4
   3   8   3 26497.8 4651.12   9
   8   3   3 32621.4 4609.90   9
  -3  -8   3 38304.3 4958.92   8
  -8   3  -3 30840.5 5061.58   5
   3  -8   5 513.918 681.120   8
  -4  -8   0 237464. 14816.0   7
  -8  -4   0 246770. 15883.6   7
   8  -4   0 238540. 16206.8   4
   4   8   0 274523. 14515.4   6
   4  -8   0 244758. 15186.9   4
  -8   4   0 272796. 16833.0   5
   8   4   0 219693. 14938.1   9
  -8   4   0 264966. 15423.2   2
  -4   8   0 241030. 14476.0   5
  -4   8  -2 1744.42 1112.54   5
  -4   8   2 1175.48 809.591   5
   4   8  -2 6521.04 2178.82   5
  -4  -8  -2 327.802 895.292   7
  -8  -4  -2 2861.63 1704.12   7
  -8  -4   2 1853.69 1469.40   7
  -8   4   2-143.559 974.524   2
   4   8  -2 805.134 980.680   6
   8   4  -2 2017.23 1414.37   6
   8  -4  -2 3732.25 1991.49   4
   8  -4   2 2177.34 1284.70   4
   4  -8  -2 6204.63 1882.41   4
   4  -8   2 2598.90 1807.86   4
   4   8   2 1984.33 2017.75   9
   8   4   2 2115.07 1391.71   9
  -4   8   2 1479.86 1531.43   2
  -8   4   2-761.604 1063.56   5
  -8   4  -2 177.225 1493.09   5
  -5   8  -1 39835.6 5141.17   5
  -5   8   1 31168.3 4247.31   5
  -5  -8  -1 35773.4 4953.61   7
  -5  -8   1 37140.3 5014.14   7
  -8  -5   1 45255.5 5921.95   7
  -8   5   1 41690.3 5548.54   2
   5   8  -1 34148.2 4396.72   6
   5  -8  -1 43655.0 5480.24   4
   5  -8   1 40080.3 5509.09   4
   8   5   1 44489.2 5546.43   9
  -5   8   1 35238.4 5387.72   2
  -8   5   1 38217.5 5239.99   5
  -8   5  -1 36171.8 5617.16   5
   9   0  -1 114233. 9419.10   4
  -9   0  -1 112447. 9225.39   7
  -9   0   1 104200. 8913.18   7
   9   0   1 90527.7 8270.24   4
   0   9  -1 103797. 8243.97   5
   0   9   1 99986.9 7908.30   5
   0  -9  -1 114921. 8977.26   3
   0  -9   1 100752. 8137.57   3
   0  -9  -1 111160. 8179.41   7
  -9   0  -3 80778.2 7630.15   7
  -9   0   3 80055.8 7446.09   2
   9   0   3 69295.1 6698.11   4
   9   0  -3 82718.0 7834.41   6
   0  -9   3 78590.3 6659.46   8
  -1   9   0 2063.65 1272.46   5
   1   9   0 189.146 817.772   5
   1  -9   0 437.138 856.419   3
  -1  -9   0-1966.38 1238.69   3
  -9  -1   0 8.13766 1190.80   7
  -9   1   0-1004.90 1164.57   7
   9   1   0-56.9097 1262.86   4
   9  -1   0-1173.39 1152.70   4
   9   1   0 2074.43 1209.22   9
  -1  -9  -2 320427. 17657.8   7
  -9  -1  -2 348808. 18979.6   7
   9  -1  -2 322216. 18793.3   4
  -9   1  -2 307134. 17753.5   7
  -9  -1   2 300299. 17988.8   7
  -9   1   2 319439. 18273.6   7
   9   1   2 269368. 16398.6   4
   9  -1   2 288785. 17470.9   4
  -9   1   2 299038. 16912.6   2
   9   1  -2 288692. 17409.7   6
   9   1   2 294138. 17010.0   9
  -1   9  -2 303543. 17467.5   5
  -1  -9   2 318122. 16531.7   8
   1  -9  -2 318416. 17990.3   3
  -1   9   2 302700. 16267.0   5
   1   9  -2 304848. 17396.1   5
   1  -9   2 290059. 16284.6   3
   1   9   2 286735. 16451.1   5
  -1  -9  -2 321202. 18445.3   3
  -1  -9   2 268253. 16468.0   3
  -2  -9  -1 86365.4 7316.84   7
  -2  -9  -1 90601.1 8278.23   3
  -2  -9   1 77902.9 7335.37   3
  -9  -2  -1 85082.2 8116.34   7
  -9  -2   1 87438.9 8105.56   7
   9   2   1 73704.3 6837.27   4
  -9   2  -1 81453.1 7499.83   7
   9  -2  -1 88356.4 8176.65   4
  -9   2   1 82984.0 7808.60   7
   9  -2   1 86643.3 8050.91   4
   9   2  -1 81044.0 7119.36   6
   9   2  -1 83984.3 7285.28   9
   9   2   1 80016.5 7299.64   9
  -2   9  -1 84058.2 7348.68   5
  -2  -9   1 79226.8 6732.55   8
   2  -9  -1 73606.7 7168.67   3
  -2   9   1 84023.3 6902.09   5
   2  -9   1 73579.7 6732.94   3
   2   9  -1 78867.3 7161.20   5
   2   9   1 77676.7 7010.27   5
  -2  -9  -3 39772.5 5250.63   7
  -2  -9   3 42024.8 4895.20   3
  -9   2   3 37513.4 5175.95   2
   9   2  -3 37887.0 5124.92   6
   9  -2   3 34393.6 4976.87   4
   2   9   3 37646.7 4936.87   9
   9   2   3 39913.9 5168.16   9
  -2  -9   3 45600.0 5295.02   8
  -3   9   0 1708.68 1194.01   5
   3  -9   0-680.034 983.007   3
   3   9   0 850.034 1235.24   5
   9   3   0 1218.54 1192.42   4
   3  -9   0 475.220 1060.20   4
   9   3   0 331.079 1178.88   9
  -3  -9  -2 322392. 18523.6   7
  -9   3   2 306144. 18203.0   2
   9   3  -2 277124. 17489.4   6
   3   9   2 329045. 19817.3   9
   9   3   2 321407. 18507.6   9
  -3  -9   2 334636. 18537.8   8
  -4  -9  -1 77699.3 7405.36   7
   4   9  -1 65008.2 6580.28   6
   4  -9  -1 73605.6 7136.86   4
  -4   9   1 77045.5 6778.75   5
   0   0   0    0.00    0.00   0
;
_shelx_hkl_checksum              30210

# END of CIF
