# Supplementary material for: Synthesis and Characterization of Single Crystal Zircon-Hafnon Zr(1–x)Hf(x)SiO4 Solid Solutions and the Comparison with the Reaction Products of a TEOS-Based Hydrothermal Route
Source: ACS Omega. 2024 Mar 25;9(14):15781–803. doi: 10.1021/acsomega.3c06960 (PMC11007697; doi:10.1021/acsomega.3c06960)
Supplement: Supplementary file 3 — ao3c06960_si_003.zip [file ao3c06960_si_003.zip]

Archive with 1 entries (1 files):
- S_Fig_14.opju
